# Supplementary material for: The link of carbon catabolite repression elements, small RNAs CrcY and CrcZ and polyhydroxyalkanoate metabolism in Pseudomonas putida KT2440
Source: Biotechnol Biofuels Bioprod. 2025 Oct 17;18:107. doi: 10.1186/s13068-025-02707-5 (PMC12533007; doi:10.1186/s13068-025-02707-5)
Supplement: Supplementary file 1 — Additional file 1. [file 13068_2025_2707_MOESM1_ESM.xlsx]

## Sheet: Summary
1st Heat	Tg (°C)	Tm (°C)	Tm, β (°C)	Tm, α (°C)
GNL - Con(1)	19.4	43.35	154.02	167.99
GNL - Con(2)	18.33	43.6	150.88	168.27
GNL - Con(3)	19.92	43.74	155.69	169.24
GNL-pCrcY(1)	16.13	43.07	-	-
GNL-pCrcY(2)	15.65	43.38	-	-
GNL-pCrcY(3)	17	42.43
ONL-Con (1)	-	50.51	-	-
ONL-Con (2)	5.19	50.48	-	-
ONL-Con (3)	-	50.64	-	-
ONF-Con (1)	11.49	47.97	-	-
ONF-Con (2)	10.94	48.57	-	-
ONF-Con (3)	11.61	48.06	-	-
ONF-pCrcY (1)	16.71	52.2	-	-
ONF-pCrcY (2)	11.81	49.88	-	-
ONF-pCrcY (3)	16.18	52.72	-	-
ONL-pCrcY (1)	11.65	48.13	-	-
ONL-pCrcY (2)	12.2	48.01	-	-
ONL-pCrcY (3)	11.59	47.86	-	-
GNL-Con(Average)	19.2167	43.5633	153.53	168.5
GNL-Con(Std.dev)	0.810699	0.197569	2.44215	0.655973
GNL-pCrcY (Average)	16.26	42.96	-	-
GNL-pCrcY (Std.Dev)	0.684324	0.484458	-	-
ONF-Con (Average)	11.3467	48.2	-	-
ONF Con(Std.Dev)	0.357258	0.323574	-	-
ONF-pCrcY(Average)	14.9	51.6	-	-
ONF-pCrcY (Std.Dev)	2.68911	1.51208	-	-
ONL-Con (Average)	5.19	50.5433	-	-
ONL-Con(Std.Dev)	-	0.085049	-	-
ONL-pCrcY (Average)	11.8133	48	-	-
ONL-pCrcY (Std.Dev)	0.336204	0.135277	-	-

## Sheet: 1st Heat
Temperature	Heat Flow (Normalized)	Temperature	Heat Flow (Normalized)	Temperature	Heat Flow (Normalized)	Temperature	Heat Flow (Normalized)	Temperature	Heat Flow (Normalized)	Temperature	Heat Flow (Normalized)
°C	W/g	°C	W/g	°C	W/g	°C	W/g	°C	W/g	°C	W/g
	GNL-Con		GNL-pCrcY		ONF-Con		ONF-pCrcY		ONL-Con		ONL-pCrcY
-9.85	0.112	-9.87	0.155	-9.87	0.145	-9.84	0.117	-9.88	0.121	-9.85	0.124
-9.85	0.115	-9.87	0.157	-9.87	0.148	-9.84	0.12	-9.88	0.122	-9.85	0.126
-9.85	0.114	-9.87	0.156	-9.87	0.148	-9.84	0.119	-9.88	0.122	-9.85	0.125
-9.86	0.113	-9.87	0.155	-9.87	0.147	-9.84	0.119	-9.88	0.122	-9.85	0.125
-9.85	0.113	-9.87	0.154	-9.87	0.146	-9.84	0.118	-9.88	0.121	-9.85	0.124
-9.86	0.112	-9.87	0.153	-9.87	0.144	-9.84	0.117	-9.88	0.12	-9.85	0.123
-9.86	0.111	-9.87	0.151	-9.87	0.144	-9.84	0.117	-9.88	0.119	-9.85	0.122
-9.86	0.11	-9.87	0.151	-9.87	0.143	-9.84	0.116	-9.88	0.118	-9.85	0.121
-9.86	0.11	-9.87	0.15	-9.87	0.142	-9.84	0.115	-9.88	0.117	-9.85	0.12
-9.86	0.109	-9.87	0.149	-9.87	0.141	-9.84	0.114	-9.88	0.117	-9.85	0.12
-9.86	0.108	-9.87	0.148	-9.87	0.14	-9.84	0.113	-9.88	0.116	-9.85	0.119
-9.86	0.107	-9.87	0.147	-9.87	0.139	-9.84	0.113	-9.88	0.115	-9.85	0.118
-9.86	0.106	-9.87	0.147	-9.87	0.138	-9.84	0.112	-9.88	0.114	-9.85	0.117
-9.86	0.105	-9.87	0.146	-9.87	0.137	-9.84	0.111	-9.88	0.114	-9.85	0.116
-9.86	0.104	-9.88	0.144	-9.87	0.136	-9.84	0.11	-9.88	0.113	-9.85	0.115
-9.86	0.104	-9.87	0.143	-9.87	0.135	-9.84	0.11	-9.88	0.113	-9.85	0.115
-9.86	0.103	-9.88	0.143	-9.87	0.134	-9.85	0.109	-9.88	0.112	-9.86	0.114
-9.86	0.102	-9.88	0.141	-9.87	0.133	-9.85	0.108	-9.89	0.111	-9.86	0.113
-9.86	0.101	-9.88	0.14	-9.87	0.132	-9.85	0.107	-9.88	0.11	-9.86	0.112
-9.86	0.101	-9.88	0.139	-9.87	0.131	-9.85	0.107	-9.88	0.11	-9.86	0.112
-9.86	0.1	-9.88	0.139	-9.87	0.13	-9.85	0.106	-9.88	0.109	-9.86	0.111
-9.86	0.1	-9.88	0.138	-9.87	0.129	-9.85	0.106	-9.88	0.109	-9.86	0.11
-9.86	0.099	-9.88	0.138	-9.87	0.128	-9.85	0.105	-9.88	0.108	-9.86	0.109
-9.86	0.099	-9.88	0.137	-9.87	0.128	-9.85	0.105	-9.89	0.107	-9.86	0.109
-9.86	0.098	-9.88	0.136	-9.87	0.127	-9.85	0.104	-9.88	0.106	-9.86	0.108
-9.86	0.097	-9.88	0.135	-9.87	0.126	-9.85	0.103	-9.88	0.106	-9.86	0.108
-9.86	0.097	-9.88	0.135	-9.87	0.126	-9.85	0.103	-9.88	0.105	-9.86	0.107
-9.86	0.097	-9.87	0.134	-9.87	0.126	-9.85	0.102	-9.88	0.105	-9.86	0.106
-9.86	0.096	-9.88	0.134	-9.87	0.125	-9.85	0.101	-9.88	0.104	-9.86	0.106
-9.86	0.096	-9.88	0.134	-9.87	0.125	-9.85	0.101	-9.88	0.104	-9.86	0.105
-9.86	0.096	-9.87	0.133	-9.87	0.125	-9.85	0.1	-9.88	0.104	-9.86	0.105
-9.86	0.096	-9.87	0.133	-9.87	0.125	-9.85	0.1	-9.88	0.103	-9.86	0.105
-9.86	0.095	-9.87	0.133	-9.87	0.125	-9.85	0.099	-9.88	0.103	-9.85	0.104
-9.86	0.095	-9.87	0.134	-9.87	0.125	-9.85	0.099	-9.88	0.104	-9.85	0.104
-9.86	0.095	-9.87	0.134	-9.87	0.125	-9.84	0.099	-9.88	0.104	-9.85	0.105
-9.86	0.095	-9.87	0.134	-9.87	0.126	-9.84	0.099	-9.88	0.104	-9.85	0.105
-9.86	0.096	-9.87	0.134	-9.87	0.126	-9.84	0.099	-9.88	0.104	-9.85	0.105
-9.85	0.096	-9.87	0.135	-9.87	0.126	-9.84	0.099	-9.88	0.104	-9.85	0.105
-9.85	0.096	-9.87	0.137	-9.86	0.129	-9.84	0.099	-9.87	0.104	-9.85	0.105
-9.85	0.096	-9.86	0.138	-9.86	0.13	-9.84	0.099	-9.87	0.104	-9.85	0.106
-9.85	0.098	-9.86	0.138	-9.86	0.131	-9.84	0.099	-9.87	0.104	-9.84	0.106
-9.85	0.099	-9.86	0.139	-9.86	0.132	-9.84	0.099	-9.87	0.105	-9.84	0.107
-9.85	0.099	-9.86	0.14	-9.86	0.133	-9.83	0.099	-9.87	0.106	-9.84	0.108
-9.84	0.1	-9.85	0.141	-9.85	0.134	-9.83	0.1	-9.86	0.106	-9.84	0.109
-9.84	0.101	-9.85	0.142	-9.85	0.136	-9.83	0.1	-9.86	0.107	-9.84	0.11
-9.84	0.101	-9.85	0.143	-9.85	0.138	-9.83	0.1	-9.86	0.107	-9.83	0.11
-9.84	0.102	-9.85	0.145	-9.85	0.14	-9.82	0.101	-9.86	0.108	-9.83	0.111
-9.83	0.103	-9.85	0.148	-9.84	0.143	-9.82	0.102	-9.85	0.109	-9.83	0.112
-9.83	0.104	-9.84	0.151	-9.84	0.146	-9.82	0.102	-9.85	0.11	-9.83	0.113
-9.83	0.106	-9.84	0.155	-9.83	0.15	-9.81	0.103	-9.85	0.111	-9.82	0.114
-9.82	0.108	-9.83	0.159	-9.83	0.154	-9.81	0.103	-9.85	0.113	-9.82	0.115
-9.82	0.11	-9.83	0.163	-9.83	0.159	-9.81	0.103	-9.84	0.114	-9.81	0.117
-9.82	0.111	-9.83	0.168	-9.82	0.162	-9.8	0.104	-9.84	0.116	-9.81	0.119
-9.81	0.114	-9.82	0.172	-9.82	0.166	-9.8	0.104	-9.83	0.118	-9.81	0.12
-9.81	0.116	-9.82	0.175	-9.82	0.17	-9.8	0.105	-9.83	0.121	-9.8	0.122
-9.8	0.118	-9.81	0.179	-9.81	0.173	-9.79	0.106	-9.82	0.123	-9.8	0.124
-9.8	0.119	-9.81	0.181	-9.81	0.177	-9.79	0.107	-9.82	0.126	-9.79	0.126
-9.79	0.121	-9.8	0.185	-9.8	0.181	-9.78	0.108	-9.81	0.128	-9.79	0.128
-9.79	0.123	-9.8	0.188	-9.8	0.184	-9.78	0.109	-9.81	0.131	-9.78	0.13
-9.78	0.125	-9.79	0.192	-9.79	0.188	-9.77	0.11	-9.8	0.132	-9.78	0.132
-9.78	0.127	-9.79	0.196	-9.78	0.192	-9.77	0.111	-9.8	0.134	-9.77	0.134
-9.77	0.129	-9.78	0.199	-9.78	0.195	-9.76	0.111	-9.79	0.136	-9.77	0.136
-9.77	0.13	-9.78	0.202	-9.77	0.199	-9.76	0.112	-9.79	0.137	-9.76	0.138
-9.76	0.132	-9.77	0.206	-9.77	0.203	-9.75	0.113	-9.78	0.139	-9.75	0.14
-9.75	0.134	-9.76	0.209	-9.76	0.206	-9.74	0.114	-9.78	0.141	-9.75	0.142
-9.75	0.136	-9.76	0.212	-9.75	0.21	-9.74	0.115	-9.77	0.142	-9.74	0.143
-9.74	0.137	-9.75	0.215	-9.74	0.213	-9.73	0.116	-9.76	0.144	-9.73	0.145
-9.73	0.139	-9.74	0.218	-9.74	0.216	-9.72	0.117	-9.76	0.146	-9.73	0.146
-9.73	0.141	-9.74	0.22	-9.73	0.219	-9.72	0.117	-9.75	0.147	-9.72	0.148
-9.72	0.142	-9.73	0.224	-9.72	0.222	-9.71	0.118	-9.74	0.148	-9.71	0.149
-9.71	0.143	-9.72	0.226	-9.72	0.225	-9.7	0.118	-9.73	0.149	-9.7	0.15
-9.71	0.144	-9.71	0.229	-9.71	0.227	-9.7	0.118	-9.73	0.149	-9.7	0.152
-9.7	0.145	-9.71	0.23	-9.7	0.229	-9.69	0.118	-9.72	0.15	-9.69	0.153
-9.69	0.146	-9.7	0.232	-9.69	0.232	-9.68	0.119	-9.71	0.151	-9.68	0.154
-9.68	0.147	-9.69	0.234	-9.68	0.235	-9.67	0.119	-9.7	0.152	-9.67	0.155
-9.67	0.148	-9.68	0.236	-9.67	0.237	-9.66	0.119	-9.69	0.152	-9.66	0.156
-9.66	0.149	-9.67	0.237	-9.66	0.239	-9.66	0.119	-9.69	0.152	-9.66	0.157
-9.65	0.15	-9.66	0.239	-9.66	0.241	-9.65	0.119	-9.68	0.151	-9.65	0.157
-9.64	0.15	-9.65	0.24	-9.65	0.243	-9.64	0.119	-9.67	0.151	-9.64	0.158
-9.64	0.15	-9.64	0.241	-9.64	0.244	-9.63	0.119	-9.66	0.151	-9.63	0.158
-9.63	0.15	-9.63	0.242	-9.63	0.245	-9.62	0.119	-9.65	0.15	-9.62	0.158
-9.62	0.15	-9.63	0.242	-9.62	0.246	-9.61	0.119	-9.64	0.15	-9.61	0.158
-9.61	0.15	-9.62	0.243	-9.61	0.247	-9.6	0.119	-9.63	0.15	-9.6	0.158
-9.6	0.15	-9.61	0.242	-9.6	0.247	-9.59	0.119	-9.62	0.149	-9.59	0.158
-9.59	0.149	-9.6	0.242	-9.59	0.248	-9.59	0.119	-9.61	0.148	-9.58	0.157
-9.58	0.149	-9.59	0.241	-9.58	0.247	-9.58	0.118	-9.61	0.147	-9.57	0.157
-9.57	0.148	-9.58	0.24	-9.57	0.248	-9.57	0.118	-9.6	0.147	-9.56	0.157
-9.56	0.148	-9.57	0.24	-9.56	0.248	-9.56	0.118	-9.59	0.146	-9.55	0.156
-9.55	0.147	-9.56	0.24	-9.55	0.248	-9.55	0.118	-9.58	0.146	-9.54	0.156
-9.54	0.147	-9.55	0.239	-9.54	0.247	-9.54	0.118	-9.57	0.146	-9.53	0.155
-9.53	0.145	-9.54	0.238	-9.53	0.247	-9.53	0.116	-9.56	0.146	-9.52	0.154
-9.52	0.144	-9.52	0.236	-9.52	0.246	-9.52	0.114	-9.54	0.145	-9.51	0.153
-9.51	0.143	-9.51	0.234	-9.51	0.244	-9.51	0.111	-9.53	0.144	-9.5	0.152
-9.5	0.142	-9.5	0.233	-9.5	0.243	-9.5	0.107	-9.52	0.141	-9.49	0.151
-9.49	0.142	-9.49	0.231	-9.48	0.241	-9.48	0.104	-9.51	0.137	-9.48	0.151
-9.48	0.141	-9.48	0.229	-9.47	0.239	-9.47	0.101	-9.5	0.132	-9.47	0.15
-9.47	0.141	-9.47	0.228	-9.46	0.236	-9.46	0.099	-9.49	0.127	-9.46	0.15
-9.46	0.14	-9.46	0.227	-9.45	0.234	-9.45	0.097	-9.48	0.123	-9.45	0.149
-9.44	0.138	-9.45	0.226	-9.44	0.232	-9.44	0.095	-9.47	0.119	-9.43	0.147
-9.43	0.135	-9.44	0.224	-9.43	0.23	-9.43	0.093	-9.46	0.116	-9.42	0.145
-9.42	0.131	-9.43	0.222	-9.42	0.229	-9.42	0.091	-9.45	0.112	-9.41	0.142
-9.41	0.126	-9.41	0.22	-9.4	0.228	-9.41	0.089	-9.44	0.109	-9.4	0.138
-9.4	0.123	-9.4	0.217	-9.39	0.226	-9.4	0.087	-9.42	0.106	-9.39	0.134
-9.39	0.121	-9.39	0.213	-9.38	0.223	-9.39	0.085	-9.41	0.102	-9.38	0.132
-9.38	0.119	-9.38	0.209	-9.37	0.22	-9.38	0.083	-9.4	0.098	-9.37	0.129
-9.36	0.116	-9.37	0.205	-9.36	0.216	-9.36	0.08	-9.39	0.095	-9.36	0.126
-9.35	0.114	-9.36	0.201	-9.35	0.212	-9.35	0.078	-9.38	0.093	-9.34	0.124
-9.34	0.111	-9.34	0.196	-9.33	0.208	-9.34	0.075	-9.37	0.09	-9.33	0.121
-9.33	0.109	-9.33	0.192	-9.32	0.204	-9.33	0.073	-9.36	0.087	-9.32	0.119
-9.32	0.107	-9.32	0.189	-9.31	0.2	-9.32	0.071	-9.34	0.083	-9.31	0.116
-9.31	0.104	-9.31	0.185	-9.3	0.197	-9.31	0.068	-9.33	0.08	-9.3	0.113
-9.29	0.102	-9.3	0.181	-9.29	0.193	-9.3	0.066	-9.32	0.076	-9.29	0.111
-9.28	0.099	-9.28	0.177	-9.28	0.19	-9.28	0.063	-9.31	0.073	-9.27	0.109
-9.27	0.097	-9.27	0.173	-9.26	0.186	-9.27	0.061	-9.3	0.07	-9.26	0.106
-9.26	0.094	-9.26	0.169	-9.25	0.183	-9.26	0.058	-9.28	0.066	-9.25	0.104
-9.25	0.092	-9.25	0.165	-9.24	0.18	-9.25	0.056	-9.27	0.062	-9.24	0.101
-9.23	0.089	-9.24	0.161	-9.23	0.177	-9.24	0.053	-9.26	0.058	-9.23	0.099
-9.22	0.086	-9.22	0.158	-9.21	0.174	-9.22	0.051	-9.25	0.056	-9.21	0.096
-9.21	0.083	-9.21	0.154	-9.2	0.17	-9.21	0.048	-9.24	0.052	-9.2	0.092
-9.2	0.081	-9.2	0.151	-9.19	0.168	-9.2	0.046	-9.22	0.049	-9.19	0.089
-9.19	0.078	-9.19	0.149	-9.18	0.164	-9.19	0.044	-9.21	0.046	-9.18	0.087
-9.17	0.075	-9.17	0.145	-9.16	0.16	-9.18	0.041	-9.2	0.043	-9.16	0.084
-9.16	0.072	-9.16	0.141	-9.15	0.156	-9.16	0.039	-9.19	0.04	-9.15	0.081
-9.15	0.069	-9.15	0.138	-9.14	0.152	-9.15	0.036	-9.17	0.037	-9.14	0.078
-9.14	0.067	-9.14	0.134	-9.13	0.149	-9.14	0.034	-9.16	0.035	-9.13	0.076
-9.12	0.064	-9.12	0.13	-9.11	0.145	-9.13	0.031	-9.15	0.032	-9.12	0.073
-9.11	0.062	-9.11	0.126	-9.1	0.141	-9.11	0.029	-9.14	0.028	-9.1	0.071
-9.1	0.059	-9.1	0.123	-9.09	0.138	-9.1	0.026	-9.12	0.025	-9.09	0.069
-9.09	0.056	-9.09	0.12	-9.08	0.135	-9.09	0.024	-9.11	0.021	-9.08	0.066
-9.08	0.054	-9.07	0.116	-9.06	0.131	-9.08	0.022	-9.1	0.018	-9.07	0.063
-9.06	0.051	-9.06	0.113	-9.05	0.128	-9.06	0.02	-9.08	0.015	-9.05	0.061
-9.05	0.048	-9.05	0.111	-9.04	0.125	-9.05	0.017	-9.07	0.011	-9.04	0.059
-9.04	0.046	-9.03	0.108	-9.03	0.122	-9.04	0.015	-9.06	0.008	-9.03	0.056
-9.02	0.044	-9.02	0.104	-9.01	0.119	-9.03	0.012	-9.05	0.005	-9.02	0.054
-9.01	0.041	-9.01	0.1	-9	0.116	-9.01	0.01	-9.03	0.002	-9	0.051
-9	0.039	-8.99	0.097	-8.99	0.113	-9	0.008	-9.02	-0.001	-8.99	0.049
-8.99	0.037	-8.98	0.094	-8.97	0.11	-8.99	0.005	-9.01	-0.003	-8.98	0.046
-8.97	0.035	-8.97	0.091	-8.96	0.107	-8.98	0.003	-8.99	-0.007	-8.96	0.044
-8.96	0.033	-8.96	0.088	-8.95	0.104	-8.96	0.001	-8.98	-0.009	-8.95	0.042
-8.95	0.031	-8.94	0.085	-8.94	0.1	-8.95	-0.001	-8.97	-0.011	-8.94	0.039
-8.93	0.029	-8.93	0.082	-8.92	0.098	-8.94	-0.003	-8.95	-0.013	-8.93	0.036
-8.92	0.026	-8.92	0.079	-8.91	0.094	-8.93	-0.005	-8.94	-0.015	-8.91	0.034
-8.91	0.023	-8.9	0.077	-8.9	0.091	-8.91	-0.008	-8.93	-0.017	-8.9	0.032
-8.9	0.021	-8.89	0.073	-8.88	0.088	-8.9	-0.01	-8.91	-0.019	-8.89	0.03
-8.88	0.019	-8.88	0.07	-8.87	0.085	-8.89	-0.012	-8.9	-0.022	-8.88	0.027
-8.87	0.017	-8.86	0.067	-8.86	0.083	-8.87	-0.014	-8.89	-0.025	-8.86	0.025
-8.86	0.015	-8.85	0.064	-8.84	0.08	-8.86	-0.016	-8.87	-0.027	-8.85	0.023
-8.84	0.012	-8.84	0.061	-8.83	0.077	-8.85	-0.018	-8.86	-0.03	-8.83	0.021
-8.83	0.01	-8.82	0.058	-8.81	0.075	-8.83	-0.02	-8.85	-0.032	-8.82	0.018
-8.82	0.008	-8.81	0.055	-8.8	0.071	-8.82	-0.022	-8.83	-0.034	-8.81	0.016
-8.8	0.006	-8.8	0.053	-8.79	0.069	-8.81	-0.024	-8.82	-0.037	-8.79	0.014
-8.79	0.004	-8.78	0.051	-8.77	0.066	-8.79	-0.026	-8.81	-0.04	-8.78	0.012
-8.78	0.002	-8.77	0.048	-8.76	0.064	-8.78	-0.028	-8.79	-0.042	-8.77	0.011
-8.76	0	-8.75	0.046	-8.75	0.061	-8.77	-0.03	-8.78	-0.044	-8.76	0.009
-8.75	-0.002	-8.74	0.043	-8.73	0.059	-8.75	-0.032	-8.77	-0.046	-8.74	0.007
-8.74	-0.004	-8.73	0.041	-8.72	0.057	-8.74	-0.034	-8.75	-0.048	-8.73	0.005
-8.72	-0.006	-8.71	0.039	-8.71	0.056	-8.73	-0.035	-8.74	-0.05	-8.72	0.003
-8.71	-0.007	-8.7	0.036	-8.69	0.053	-8.71	-0.037	-8.72	-0.053	-8.7	0.001
-8.7	-0.009	-8.69	0.034	-8.68	0.051	-8.7	-0.039	-8.71	-0.055	-8.69	-0.001
-8.68	-0.011	-8.67	0.032	-8.66	0.049	-8.69	-0.041	-8.7	-0.056	-8.67	-0.003
-8.67	-0.012	-8.66	0.03	-8.65	0.046	-8.67	-0.043	-8.68	-0.059	-8.66	-0.005
-8.65	-0.014	-8.64	0.027	-8.64	0.044	-8.66	-0.045	-8.67	-0.061	-8.65	-0.007
-8.64	-0.015	-8.63	0.025	-8.62	0.042	-8.65	-0.046	-8.66	-0.062	-8.63	-0.008
-8.63	-0.017	-8.62	0.022	-8.61	0.039	-8.63	-0.048	-8.64	-0.065	-8.62	-0.01
-8.61	-0.019	-8.6	0.02	-8.59	0.037	-8.62	-0.049	-8.63	-0.067	-8.61	-0.012
-8.6	-0.021	-8.59	0.018	-8.58	0.035	-8.61	-0.051	-8.61	-0.069	-8.59	-0.014
-8.59	-0.023	-8.57	0.016	-8.57	0.032	-8.59	-0.052	-8.6	-0.07	-8.58	-0.016
-8.57	-0.024	-8.56	0.014	-8.55	0.03	-8.58	-0.054	-8.58	-0.072	-8.56	-0.018
-8.56	-0.026	-8.55	0.012	-8.54	0.028	-8.56	-0.056	-8.57	-0.074	-8.55	-0.019
-8.55	-0.028	-8.53	0.01	-8.53	0.025	-8.55	-0.058	-8.56	-0.075	-8.54	-0.021
-8.53	-0.03	-8.52	0.008	-8.51	0.023	-8.53	-0.059	-8.54	-0.077	-8.52	-0.023
-8.52	-0.031	-8.5	0.006	-8.5	0.021	-8.52	-0.061	-8.53	-0.079	-8.51	-0.024
-8.5	-0.033	-8.49	0.004	-8.48	0.019	-8.51	-0.063	-8.51	-0.08	-8.5	-0.026
-8.49	-0.034	-8.47	0.002	-8.47	0.017	-8.49	-0.064	-8.5	-0.082	-8.48	-0.028
-8.47	-0.036	-8.46	0	-8.45	0.014	-8.48	-0.066	-8.48	-0.083	-8.47	-0.029
-8.46	-0.038	-8.45	-0.002	-8.44	0.013	-8.46	-0.067	-8.47	-0.085	-8.45	-0.031
-8.45	-0.039	-8.43	-0.003	-8.43	0.011	-8.45	-0.069	-8.46	-0.087	-8.44	-0.033
-8.43	-0.041	-8.42	-0.006	-8.41	0.01	-8.44	-0.071	-8.44	-0.089	-8.42	-0.034
-8.42	-0.042	-8.4	-0.008	-8.4	0.008	-8.42	-0.072	-8.43	-0.09	-8.41	-0.036
-8.4	-0.044	-8.39	-0.01	-8.38	0.006	-8.41	-0.074	-8.41	-0.092	-8.4	-0.037
-8.39	-0.045	-8.37	-0.012	-8.37	0.004	-8.39	-0.076	-8.4	-0.094	-8.38	-0.038
-8.38	-0.046	-8.36	-0.014	-8.35	0.001	-8.38	-0.077	-8.38	-0.096	-8.37	-0.04
-8.36	-0.048	-8.34	-0.016	-8.34	-0.001	-8.37	-0.078	-8.37	-0.098	-8.35	-0.041
-8.35	-0.049	-8.33	-0.017	-8.32	-0.003	-8.35	-0.08	-8.35	-0.099	-8.34	-0.043
-8.33	-0.051	-8.31	-0.019	-8.31	-0.005	-8.34	-0.081	-8.34	-0.1	-8.33	-0.045
-8.32	-0.052	-8.3	-0.021	-8.3	-0.006	-8.32	-0.082	-8.32	-0.101	-8.31	-0.046
-8.3	-0.054	-8.28	-0.023	-8.28	-0.008	-8.31	-0.084	-8.31	-0.102	-8.3	-0.048
-8.29	-0.055	-8.27	-0.024	-8.27	-0.01	-8.29	-0.085	-8.3	-0.104	-8.28	-0.049
-8.27	-0.057	-8.26	-0.026	-8.25	-0.011	-8.28	-0.087	-8.28	-0.106	-8.27	-0.051
-8.26	-0.059	-8.24	-0.029	-8.24	-0.013	-8.26	-0.088	-8.27	-0.107	-8.25	-0.053
-8.25	-0.06	-8.23	-0.031	-8.22	-0.015	-8.25	-0.09	-8.25	-0.108	-8.24	-0.054
-8.23	-0.062	-8.21	-0.032	-8.21	-0.017	-8.24	-0.091	-8.24	-0.11	-8.22	-0.056
-8.22	-0.063	-8.2	-0.034	-8.19	-0.019	-8.22	-0.092	-8.22	-0.112	-8.21	-0.057
-8.2	-0.065	-8.18	-0.036	-8.18	-0.02	-8.21	-0.093	-8.21	-0.113	-8.19	-0.058
-8.19	-0.066	-8.17	-0.038	-8.16	-0.022	-8.19	-0.094	-8.19	-0.114	-8.18	-0.059
-8.17	-0.067	-8.15	-0.04	-8.15	-0.024	-8.18	-0.096	-8.18	-0.116	-8.17	-0.061
-8.16	-0.068	-8.14	-0.042	-8.13	-0.026	-8.16	-0.097	-8.16	-0.117	-8.15	-0.062
-8.14	-0.069	-8.12	-0.043	-8.12	-0.028	-8.15	-0.099	-8.15	-0.118	-8.14	-0.063
-8.13	-0.07	-8.11	-0.045	-8.1	-0.03	-8.13	-0.1	-8.13	-0.121	-8.12	-0.065
-8.11	-0.072	-8.09	-0.047	-8.09	-0.032	-8.12	-0.102	-8.12	-0.123	-8.11	-0.066
-8.1	-0.073	-8.08	-0.048	-8.07	-0.033	-8.11	-0.103	-8.1	-0.124	-8.09	-0.068
-8.09	-0.074	-8.06	-0.049	-8.06	-0.034	-8.09	-0.105	-8.09	-0.126	-8.08	-0.07
-8.07	-0.076	-8.05	-0.05	-8.04	-0.036	-8.08	-0.106	-8.07	-0.127	-8.06	-0.071
-8.06	-0.077	-8.03	-0.052	-8.03	-0.037	-8.06	-0.107	-8.06	-0.129	-8.05	-0.073
-8.04	-0.078	-8.02	-0.053	-8.01	-0.039	-8.05	-0.108	-8.04	-0.13	-8.03	-0.074
-8.03	-0.079	-8	-0.054	-8	-0.04	-8.03	-0.109	-8.03	-0.131	-8.02	-0.075
-8.01	-0.08	-7.99	-0.056	-7.98	-0.041	-8.02	-0.11	-8.01	-0.132	-8	-0.076
-8	-0.082	-7.97	-0.057	-7.97	-0.043	-8	-0.111	-8	-0.133	-7.99	-0.078
-7.98	-0.083	-7.96	-0.058	-7.96	-0.046	-7.99	-0.113	-7.98	-0.134	-7.97	-0.079
-7.97	-0.084	-7.94	-0.06	-7.94	-0.047	-7.97	-0.114	-7.97	-0.135	-7.96	-0.08
-7.95	-0.085	-7.93	-0.062	-7.92	-0.048	-7.96	-0.115	-7.95	-0.136	-7.94	-0.081
-7.94	-0.086	-7.91	-0.064	-7.91	-0.049	-7.94	-0.116	-7.94	-0.137	-7.93	-0.082
-7.92	-0.088	-7.9	-0.065	-7.9	-0.051	-7.93	-0.118	-7.92	-0.138	-7.91	-0.083
-7.91	-0.089	-7.88	-0.067	-7.88	-0.052	-7.91	-0.119	-7.91	-0.139	-7.9	-0.084
-7.89	-0.09	-7.87	-0.068	-7.87	-0.054	-7.9	-0.12	-7.89	-0.141	-7.88	-0.085
-7.88	-0.091	-7.85	-0.07	-7.85	-0.056	-7.88	-0.121	-7.87	-0.142	-7.87	-0.087
-7.86	-0.092	-7.84	-0.072	-7.84	-0.057	-7.87	-0.122	-7.86	-0.144	-7.86	-0.088
-7.85	-0.093	-7.82	-0.073	-7.82	-0.059	-7.85	-0.124	-7.84	-0.145	-7.84	-0.089
-7.83	-0.095	-7.81	-0.074	-7.8	-0.06	-7.84	-0.125	-7.83	-0.146	-7.83	-0.091
-7.82	-0.096	-7.79	-0.075	-7.79	-0.062	-7.82	-0.126	-7.81	-0.147	-7.81	-0.092
-7.8	-0.097	-7.77	-0.077	-7.77	-0.063	-7.81	-0.127	-7.8	-0.148	-7.8	-0.093
-7.79	-0.098	-7.76	-0.078	-7.76	-0.065	-7.79	-0.128	-7.78	-0.149	-7.78	-0.094
-7.77	-0.099	-7.74	-0.079	-7.74	-0.066	-7.78	-0.129	-7.77	-0.15	-7.76	-0.095
-7.76	-0.099	-7.73	-0.08	-7.73	-0.067	-7.76	-0.13	-7.75	-0.151	-7.75	-0.097
-7.74	-0.101	-7.71	-0.081	-7.71	-0.069	-7.75	-0.131	-7.74	-0.152	-7.73	-0.098
-7.73	-0.102	-7.7	-0.083	-7.7	-0.069	-7.73	-0.132	-7.72	-0.153	-7.72	-0.099
-7.71	-0.103	-7.68	-0.084	-7.68	-0.071	-7.72	-0.133	-7.71	-0.154	-7.7	-0.101
-7.69	-0.103	-7.67	-0.085	-7.67	-0.073	-7.7	-0.134	-7.69	-0.155	-7.69	-0.102
-7.68	-0.104	-7.65	-0.087	-7.65	-0.074	-7.69	-0.135	-7.67	-0.156	-7.68	-0.103
-7.67	-0.105	-7.64	-0.089	-7.64	-0.076	-7.67	-0.136	-7.66	-0.157	-7.66	-0.104
-7.65	-0.106	-7.62	-0.09	-7.62	-0.077	-7.66	-0.136	-7.64	-0.159	-7.64	-0.105
-7.63	-0.108	-7.61	-0.092	-7.61	-0.078	-7.64	-0.137	-7.63	-0.159	-7.63	-0.106
-7.62	-0.108	-7.59	-0.093	-7.59	-0.08	-7.63	-0.138	-7.61	-0.16	-7.61	-0.106
-7.6	-0.109	-7.58	-0.095	-7.57	-0.081	-7.61	-0.139	-7.6	-0.161	-7.6	-0.107
-7.59	-0.11	-7.56	-0.096	-7.56	-0.082	-7.6	-0.14	-7.58	-0.162	-7.58	-0.108
-7.57	-0.111	-7.54	-0.097	-7.54	-0.083	-7.58	-0.141	-7.57	-0.163	-7.57	-0.109
-7.56	-0.112	-7.53	-0.098	-7.53	-0.085	-7.56	-0.142	-7.55	-0.163	-7.55	-0.111
-7.54	-0.113	-7.52	-0.099	-7.51	-0.086	-7.55	-0.143	-7.53	-0.165	-7.54	-0.112
-7.53	-0.114	-7.5	-0.1	-7.5	-0.087	-7.53	-0.144	-7.52	-0.166	-7.52	-0.113
-7.51	-0.115	-7.48	-0.1	-7.48	-0.088	-7.52	-0.145	-7.5	-0.167	-7.51	-0.114
-7.5	-0.116	-7.47	-0.101	-7.47	-0.089	-7.5	-0.146	-7.49	-0.167	-7.49	-0.115
-7.48	-0.117	-7.45	-0.101	-7.45	-0.089	-7.49	-0.146	-7.47	-0.168	-7.48	-0.116
-7.47	-0.118	-7.44	-0.102	-7.44	-0.09	-7.47	-0.147	-7.46	-0.169	-7.46	-0.117
-7.45	-0.119	-7.42	-0.104	-7.42	-0.092	-7.46	-0.148	-7.44	-0.17	-7.45	-0.117
-7.44	-0.12	-7.4	-0.105	-7.41	-0.093	-7.44	-0.149	-7.43	-0.171	-7.43	-0.118
-7.42	-0.121	-7.39	-0.106	-7.39	-0.093	-7.43	-0.15	-7.41	-0.171	-7.42	-0.119
-7.41	-0.122	-7.37	-0.107	-7.37	-0.094	-7.41	-0.151	-7.39	-0.172	-7.4	-0.12
-7.39	-0.123	-7.36	-0.108	-7.36	-0.096	-7.4	-0.152	-7.38	-0.173	-7.38	-0.121
-7.37	-0.123	-7.34	-0.109	-7.34	-0.098	-7.38	-0.153	-7.36	-0.173	-7.37	-0.121
-7.36	-0.124	-7.33	-0.11	-7.33	-0.098	-7.37	-0.154	-7.35	-0.175	-7.35	-0.122
-7.34	-0.125	-7.31	-0.111	-7.31	-0.099	-7.35	-0.155	-7.33	-0.176	-7.34	-0.123
-7.33	-0.126	-7.3	-0.112	-7.3	-0.099	-7.34	-0.155	-7.32	-0.176	-7.32	-0.124
-7.31	-0.127	-7.28	-0.112	-7.28	-0.1	-7.32	-0.156	-7.3	-0.177	-7.31	-0.125
-7.3	-0.128	-7.26	-0.113	-7.26	-0.101	-7.31	-0.156	-7.28	-0.178	-7.29	-0.126
-7.28	-0.129	-7.25	-0.115	-7.25	-0.103	-7.29	-0.157	-7.27	-0.179	-7.28	-0.127
-7.27	-0.129	-7.23	-0.116	-7.23	-0.104	-7.27	-0.158	-7.25	-0.18	-7.26	-0.128
-7.25	-0.13	-7.22	-0.117	-7.22	-0.105	-7.26	-0.159	-7.24	-0.181	-7.25	-0.128
-7.23	-0.13	-7.2	-0.117	-7.2	-0.105	-7.24	-0.16	-7.22	-0.181	-7.23	-0.129
-7.22	-0.131	-7.19	-0.118	-7.19	-0.106	-7.23	-0.161	-7.2	-0.181	-7.22	-0.13
-7.2	-0.131	-7.17	-0.119	-7.17	-0.107	-7.21	-0.162	-7.19	-0.182	-7.2	-0.131
-7.19	-0.132	-7.15	-0.119	-7.16	-0.109	-7.2	-0.162	-7.17	-0.182	-7.18	-0.132
-7.17	-0.132	-7.14	-0.12	-7.14	-0.109	-7.18	-0.163	-7.16	-0.183	-7.17	-0.132
-7.16	-0.133	-7.12	-0.121	-7.12	-0.11	-7.17	-0.164	-7.14	-0.184	-7.15	-0.133
-7.14	-0.134	-7.11	-0.122	-7.11	-0.111	-7.15	-0.164	-7.13	-0.185	-7.14	-0.133
-7.12	-0.135	-7.09	-0.122	-7.09	-0.111	-7.13	-0.164	-7.11	-0.186	-7.12	-0.134
-7.11	-0.136	-7.08	-0.122	-7.08	-0.113	-7.12	-0.165	-7.09	-0.187	-7.11	-0.134
-7.09	-0.136	-7.06	-0.123	-7.06	-0.114	-7.1	-0.165	-7.08	-0.188	-7.09	-0.135
-7.08	-0.137	-7.04	-0.124	-7.05	-0.116	-7.09	-0.166	-7.06	-0.188	-7.07	-0.136
-7.06	-0.138	-7.03	-0.124	-7.03	-0.117	-7.07	-0.167	-7.05	-0.189	-7.06	-0.137
-7.05	-0.138	-7.01	-0.125	-7.02	-0.117	-7.06	-0.167	-7.03	-0.189	-7.04	-0.137
-7.03	-0.139	-7	-0.126	-7	-0.117	-7.04	-0.168	-7.02	-0.189	-7.03	-0.138
-7.02	-0.139	-6.98	-0.127	-6.98	-0.118	-7.02	-0.169	-7	-0.189	-7.01	-0.139
-7	-0.14	-6.96	-0.128	-6.97	-0.118	-7.01	-0.169	-6.98	-0.189	-7	-0.14
-6.99	-0.141	-6.95	-0.129	-6.95	-0.119	-6.99	-0.171	-6.97	-0.189	-6.98	-0.141
-6.97	-0.141	-6.93	-0.13	-6.94	-0.12	-6.98	-0.171	-6.95	-0.19	-6.96	-0.141
-6.95	-0.142	-6.92	-0.13	-6.92	-0.12	-6.96	-0.171	-6.94	-0.191	-6.95	-0.142
-6.94	-0.143	-6.9	-0.13	-6.9	-0.121	-6.95	-0.171	-6.92	-0.191	-6.93	-0.143
-6.92	-0.143	-6.89	-0.132	-6.89	-0.122	-6.93	-0.172	-6.91	-0.192	-6.92	-0.144
-6.91	-0.144	-6.87	-0.133	-6.87	-0.123	-6.91	-0.172	-6.89	-0.192	-6.9	-0.144
-6.89	-0.145	-6.85	-0.133	-6.86	-0.125	-6.9	-0.173	-6.87	-0.193	-6.89	-0.145
-6.87	-0.145	-6.84	-0.134	-6.84	-0.125	-6.88	-0.173	-6.86	-0.194	-6.87	-0.145
-6.86	-0.145	-6.82	-0.135	-6.83	-0.125	-6.87	-0.174	-6.84	-0.194	-6.85	-0.146
-6.84	-0.146	-6.81	-0.136	-6.81	-0.126	-6.85	-0.175	-6.82	-0.194	-6.84	-0.146
-6.83	-0.146	-6.79	-0.137	-6.79	-0.126	-6.84	-0.176	-6.81	-0.195	-6.82	-0.147
-6.81	-0.146	-6.77	-0.138	-6.78	-0.127	-6.82	-0.177	-6.79	-0.195	-6.81	-0.148
-6.8	-0.147	-6.76	-0.139	-6.76	-0.127	-6.81	-0.178	-6.78	-0.195	-6.79	-0.149
-6.78	-0.148	-6.74	-0.139	-6.75	-0.128	-6.79	-0.179	-6.76	-0.195	-6.78	-0.15
-6.76	-0.148	-6.73	-0.139	-6.73	-0.13	-6.77	-0.179	-6.74	-0.196	-6.76	-0.15
-6.75	-0.149	-6.71	-0.14	-6.71	-0.13	-6.76	-0.18	-6.73	-0.196	-6.75	-0.151
-6.73	-0.15	-6.69	-0.14	-6.7	-0.132	-6.74	-0.18	-6.71	-0.197	-6.73	-0.152
-6.72	-0.15	-6.68	-0.141	-6.68	-0.132	-6.73	-0.181	-6.7	-0.198	-6.71	-0.153
-6.7	-0.151	-6.66	-0.141	-6.67	-0.133	-6.71	-0.181	-6.68	-0.199	-6.7	-0.153
-6.69	-0.151	-6.65	-0.142	-6.65	-0.133	-6.69	-0.182	-6.66	-0.2	-6.68	-0.153
-6.67	-0.152	-6.63	-0.142	-6.63	-0.133	-6.68	-0.182	-6.65	-0.201	-6.67	-0.153
-6.65	-0.153	-6.62	-0.143	-6.62	-0.133	-6.66	-0.182	-6.63	-0.202	-6.65	-0.153
-6.64	-0.153	-6.6	-0.143	-6.6	-0.133	-6.65	-0.183	-6.62	-0.203	-6.63	-0.153
-6.62	-0.153	-6.58	-0.145	-6.59	-0.133	-6.63	-0.183	-6.6	-0.203	-6.62	-0.153
-6.61	-0.154	-6.57	-0.145	-6.57	-0.134	-6.62	-0.184	-6.58	-0.203	-6.6	-0.154
-6.59	-0.155	-6.55	-0.146	-6.55	-0.135	-6.6	-0.184	-6.57	-0.204	-6.59	-0.155
-6.57	-0.155	-6.54	-0.146	-6.54	-0.136	-6.58	-0.185	-6.55	-0.204	-6.57	-0.155
-6.56	-0.156	-6.52	-0.147	-6.52	-0.137	-6.57	-0.185	-6.54	-0.204	-6.55	-0.156
-6.54	-0.156	-6.5	-0.147	-6.51	-0.137	-6.55	-0.185	-6.52	-0.204	-6.54	-0.157
-6.53	-0.157	-6.49	-0.148	-6.49	-0.138	-6.54	-0.186	-6.5	-0.204	-6.52	-0.158
-6.51	-0.157	-6.47	-0.148	-6.48	-0.139	-6.52	-0.187	-6.49	-0.204	-6.51	-0.159
-6.49	-0.157	-6.45	-0.148	-6.46	-0.139	-6.5	-0.187	-6.47	-0.205	-6.49	-0.159
-6.48	-0.158	-6.44	-0.148	-6.44	-0.139	-6.49	-0.188	-6.46	-0.205	-6.48	-0.16
-6.46	-0.158	-6.42	-0.148	-6.43	-0.14	-6.47	-0.188	-6.44	-0.205	-6.46	-0.16
-6.45	-0.158	-6.41	-0.149	-6.41	-0.14	-6.46	-0.189	-6.43	-0.205	-6.44	-0.16
-6.43	-0.159	-6.39	-0.15	-6.39	-0.141	-6.44	-0.189	-6.41	-0.206	-6.43	-0.16
-6.42	-0.159	-6.38	-0.151	-6.38	-0.141	-6.43	-0.189	-6.39	-0.206	-6.41	-0.161
-6.4	-0.16	-6.36	-0.152	-6.36	-0.142	-6.41	-0.19	-6.38	-0.207	-6.4	-0.161
-6.38	-0.16	-6.34	-0.152	-6.35	-0.143	-6.39	-0.19	-6.36	-0.207	-6.38	-0.161
-6.37	-0.161	-6.33	-0.153	-6.33	-0.143	-6.38	-0.191	-6.34	-0.207	-6.36	-0.161
-6.35	-0.161	-6.31	-0.154	-6.32	-0.144	-6.36	-0.191	-6.33	-0.207	-6.35	-0.162
-6.34	-0.162	-6.3	-0.154	-6.3	-0.144	-6.34	-0.191	-6.31	-0.208	-6.33	-0.162
-6.32	-0.162	-6.28	-0.154	-6.28	-0.144	-6.33	-0.192	-6.29	-0.208	-6.32	-0.163
-6.3	-0.162	-6.26	-0.154	-6.27	-0.145	-6.31	-0.193	-6.28	-0.208	-6.3	-0.164
-6.29	-0.162	-6.25	-0.154	-6.25	-0.145	-6.3	-0.193	-6.26	-0.208	-6.28	-0.165
-6.27	-0.163	-6.23	-0.154	-6.24	-0.145	-6.28	-0.193	-6.25	-0.209	-6.27	-0.165
-6.26	-0.163	-6.21	-0.154	-6.22	-0.146	-6.27	-0.193	-6.23	-0.209	-6.25	-0.166
-6.24	-0.163	-6.2	-0.154	-6.2	-0.146	-6.25	-0.194	-6.21	-0.209	-6.24	-0.166
-6.22	-0.164	-6.18	-0.155	-6.19	-0.147	-6.23	-0.194	-6.2	-0.21	-6.22	-0.167
-6.21	-0.164	-6.17	-0.156	-6.17	-0.148	-6.22	-0.195	-6.18	-0.21	-6.2	-0.167
-6.19	-0.165	-6.15	-0.156	-6.16	-0.149	-6.2	-0.195	-6.17	-0.21	-6.19	-0.167
-6.18	-0.165	-6.13	-0.157	-6.14	-0.15	-6.18	-0.195	-6.15	-0.211	-6.17	-0.168
-6.16	-0.166	-6.12	-0.157	-6.12	-0.15	-6.17	-0.195	-6.13	-0.211	-6.16	-0.169
-6.14	-0.166	-6.1	-0.158	-6.11	-0.151	-6.15	-0.196	-6.12	-0.211	-6.14	-0.169
-6.13	-0.167	-6.09	-0.159	-6.09	-0.151	-6.14	-0.196	-6.1	-0.212	-6.12	-0.17
-6.11	-0.167	-6.07	-0.159	-6.07	-0.151	-6.12	-0.197	-6.09	-0.212	-6.11	-0.17
-6.09	-0.167	-6.05	-0.16	-6.06	-0.152	-6.11	-0.197	-6.07	-0.213	-6.09	-0.171
-6.08	-0.167	-6.04	-0.16	-6.04	-0.152	-6.09	-0.198	-6.05	-0.213	-6.08	-0.171
-6.06	-0.168	-6.02	-0.161	-6.03	-0.152	-6.07	-0.198	-6.04	-0.213	-6.06	-0.171
-6.05	-0.168	-6	-0.162	-6.01	-0.152	-6.06	-0.198	-6.02	-0.214	-6.04	-0.171
-6.03	-0.168	-5.99	-0.162	-5.99	-0.153	-6.04	-0.198	-6	-0.214	-6.03	-0.172
-6.01	-0.169	-5.97	-0.162	-5.98	-0.153	-6.03	-0.199	-5.99	-0.214	-6.01	-0.172
-6	-0.169	-5.96	-0.163	-5.96	-0.154	-6.01	-0.199	-5.97	-0.215	-5.99	-0.172
-5.98	-0.169	-5.94	-0.163	-5.94	-0.154	-5.99	-0.199	-5.96	-0.215	-5.98	-0.172
-5.97	-0.17	-5.92	-0.163	-5.93	-0.154	-5.98	-0.199	-5.94	-0.215	-5.96	-0.172
-5.95	-0.17	-5.91	-0.163	-5.91	-0.155	-5.96	-0.199	-5.92	-0.215	-5.95	-0.172
-5.94	-0.17	-5.89	-0.163	-5.9	-0.155	-5.95	-0.2	-5.91	-0.215	-5.93	-0.173
-5.92	-0.17	-5.88	-0.163	-5.88	-0.155	-5.93	-0.201	-5.89	-0.215	-5.92	-0.173
-5.9	-0.17	-5.86	-0.163	-5.86	-0.155	-5.91	-0.202	-5.87	-0.215	-5.9	-0.174
-5.89	-0.171	-5.84	-0.163	-5.85	-0.156	-5.9	-0.203	-5.86	-0.215	-5.88	-0.174
-5.87	-0.171	-5.83	-0.163	-5.83	-0.156	-5.88	-0.203	-5.84	-0.216	-5.87	-0.175
-5.85	-0.172	-5.81	-0.164	-5.82	-0.156	-5.87	-0.204	-5.83	-0.216	-5.85	-0.175
-5.84	-0.172	-5.79	-0.164	-5.8	-0.156	-5.85	-0.204	-5.81	-0.217	-5.83	-0.176
-5.82	-0.172	-5.78	-0.164	-5.78	-0.156	-5.83	-0.204	-5.79	-0.217	-5.82	-0.176
-5.81	-0.173	-5.76	-0.165	-5.77	-0.157	-5.82	-0.204	-5.78	-0.218	-5.8	-0.177
-5.79	-0.173	-5.74	-0.165	-5.75	-0.157	-5.8	-0.204	-5.76	-0.218	-5.79	-0.177
-5.77	-0.174	-5.73	-0.165	-5.74	-0.158	-5.78	-0.204	-5.75	-0.218	-5.77	-0.177
-5.76	-0.174	-5.71	-0.166	-5.72	-0.158	-5.77	-0.204	-5.73	-0.218	-5.75	-0.177
-5.74	-0.174	-5.7	-0.166	-5.7	-0.159	-5.75	-0.204	-5.71	-0.218	-5.74	-0.177
-5.73	-0.174	-5.68	-0.166	-5.69	-0.159	-5.74	-0.205	-5.7	-0.218	-5.72	-0.177
-5.71	-0.174	-5.66	-0.167	-5.67	-0.16	-5.72	-0.205	-5.68	-0.218	-5.71	-0.177
-5.69	-0.175	-5.65	-0.167	-5.65	-0.161	-5.7	-0.205	-5.66	-0.218	-5.69	-0.177
-5.68	-0.175	-5.63	-0.168	-5.64	-0.161	-5.69	-0.205	-5.65	-0.218	-5.67	-0.178
-5.66	-0.175	-5.62	-0.168	-5.62	-0.161	-5.67	-0.206	-5.63	-0.219	-5.66	-0.178
-5.64	-0.175	-5.6	-0.168	-5.6	-0.161	-5.66	-0.206	-5.61	-0.219	-5.64	-0.179
-5.63	-0.175	-5.58	-0.168	-5.59	-0.162	-5.64	-0.207	-5.6	-0.219	-5.63	-0.179
-5.61	-0.175	-5.57	-0.168	-5.57	-0.162	-5.62	-0.207	-5.58	-0.219	-5.61	-0.179
-5.59	-0.175	-5.55	-0.169	-5.56	-0.162	-5.61	-0.207	-5.57	-0.219	-5.59	-0.179
-5.58	-0.176	-5.53	-0.169	-5.54	-0.163	-5.59	-0.207	-5.55	-0.219	-5.58	-0.18
-5.56	-0.176	-5.52	-0.169	-5.53	-0.163	-5.57	-0.208	-5.53	-0.22	-5.56	-0.18
-5.55	-0.177	-5.5	-0.169	-5.51	-0.163	-5.56	-0.208	-5.52	-0.22	-5.54	-0.18
-5.53	-0.177	-5.49	-0.169	-5.49	-0.164	-5.54	-0.208	-5.5	-0.22	-5.53	-0.18
-5.51	-0.178	-5.47	-0.169	-5.48	-0.164	-5.53	-0.208	-5.48	-0.22	-5.51	-0.181
-5.5	-0.178	-5.45	-0.17	-5.46	-0.165	-5.51	-0.208	-5.47	-0.22	-5.5	-0.181
-5.48	-0.178	-5.44	-0.17	-5.44	-0.165	-5.49	-0.208	-5.45	-0.22	-5.48	-0.182
-5.47	-0.178	-5.42	-0.171	-5.43	-0.165	-5.48	-0.209	-5.44	-0.22	-5.46	-0.182
-5.45	-0.178	-5.4	-0.171	-5.41	-0.165	-5.46	-0.209	-5.42	-0.22	-5.45	-0.182
-5.43	-0.179	-5.39	-0.171	-5.39	-0.165	-5.45	-0.209	-5.4	-0.22	-5.43	-0.183
-5.42	-0.179	-5.37	-0.171	-5.38	-0.165	-5.43	-0.209	-5.39	-0.221	-5.41	-0.183
-5.4	-0.179	-5.35	-0.171	-5.36	-0.165	-5.41	-0.209	-5.37	-0.221	-5.4	-0.183
-5.38	-0.179	-5.34	-0.172	-5.35	-0.165	-5.4	-0.209	-5.35	-0.221	-5.38	-0.183
-5.37	-0.179	-5.32	-0.172	-5.33	-0.165	-5.38	-0.21	-5.34	-0.221	-5.37	-0.183
-5.35	-0.179	-5.31	-0.172	-5.31	-0.166	-5.36	-0.21	-5.32	-0.221	-5.35	-0.184
-5.34	-0.18	-5.29	-0.172	-5.3	-0.166	-5.35	-0.21	-5.3	-0.222	-5.33	-0.184
-5.32	-0.18	-5.27	-0.173	-5.28	-0.167	-5.33	-0.211	-5.29	-0.222	-5.32	-0.184
-5.3	-0.18	-5.26	-0.173	-5.26	-0.167	-5.32	-0.212	-5.27	-0.222	-5.3	-0.184
-5.29	-0.18	-5.24	-0.173	-5.25	-0.168	-5.3	-0.212	-5.25	-0.222	-5.28	-0.184
-5.27	-0.181	-5.22	-0.174	-5.23	-0.168	-5.28	-0.212	-5.24	-0.222	-5.27	-0.184
-5.26	-0.181	-5.21	-0.174	-5.22	-0.168	-5.27	-0.213	-5.22	-0.222	-5.25	-0.185
-5.24	-0.181	-5.19	-0.174	-5.2	-0.168	-5.25	-0.213	-5.21	-0.222	-5.24	-0.185
-5.22	-0.181	-5.18	-0.174	-5.18	-0.168	-5.23	-0.213	-5.19	-0.223	-5.22	-0.186
-5.21	-0.181	-5.16	-0.174	-5.17	-0.169	-5.22	-0.213	-5.17	-0.223	-5.2	-0.187
-5.19	-0.182	-5.14	-0.174	-5.15	-0.169	-5.2	-0.213	-5.16	-0.223	-5.19	-0.187
-5.17	-0.182	-5.13	-0.175	-5.13	-0.169	-5.19	-0.213	-5.14	-0.223	-5.17	-0.187
-5.16	-0.182	-5.11	-0.175	-5.12	-0.169	-5.17	-0.213	-5.13	-0.223	-5.16	-0.187
-5.14	-0.182	-5.09	-0.175	-5.1	-0.169	-5.15	-0.213	-5.11	-0.223	-5.14	-0.187
-5.13	-0.182	-5.08	-0.175	-5.08	-0.169	-5.14	-0.213	-5.09	-0.223	-5.12	-0.187
-5.11	-0.183	-5.06	-0.175	-5.07	-0.169	-5.12	-0.214	-5.08	-0.223	-5.11	-0.188
-5.09	-0.183	-5.05	-0.176	-5.05	-0.169	-5.1	-0.214	-5.06	-0.223	-5.09	-0.188
-5.08	-0.183	-5.03	-0.176	-5.04	-0.17	-5.09	-0.214	-5.04	-0.223	-5.07	-0.188
-5.06	-0.183	-5.01	-0.176	-5.02	-0.17	-5.07	-0.214	-5.03	-0.223	-5.06	-0.188
-5.04	-0.184	-5	-0.176	-5	-0.171	-5.06	-0.214	-5.01	-0.224	-5.04	-0.188
-5.03	-0.184	-4.98	-0.176	-4.99	-0.171	-5.04	-0.215	-4.99	-0.224	-5.02	-0.188
-5.01	-0.184	-4.96	-0.176	-4.97	-0.172	-5.02	-0.215	-4.98	-0.224	-5.01	-0.188
-4.99	-0.184	-4.95	-0.176	-4.95	-0.172	-5.01	-0.215	-4.96	-0.224	-4.99	-0.189
-4.98	-0.184	-4.93	-0.177	-4.94	-0.173	-4.99	-0.216	-4.94	-0.224	-4.98	-0.189
-4.96	-0.184	-4.91	-0.177	-4.92	-0.173	-4.97	-0.216	-4.93	-0.224	-4.96	-0.189
-4.95	-0.184	-4.9	-0.177	-4.91	-0.173	-4.96	-0.216	-4.91	-0.225	-4.94	-0.189
-4.93	-0.184	-4.88	-0.177	-4.89	-0.173	-4.94	-0.216	-4.9	-0.225	-4.93	-0.189
-4.91	-0.184	-4.87	-0.177	-4.87	-0.174	-4.93	-0.216	-4.88	-0.225	-4.91	-0.189
-4.9	-0.185	-4.85	-0.177	-4.86	-0.174	-4.91	-0.217	-4.86	-0.225	-4.89	-0.189
-4.88	-0.185	-4.83	-0.178	-4.84	-0.174	-4.89	-0.217	-4.85	-0.225	-4.88	-0.19
-4.87	-0.185	-4.82	-0.178	-4.82	-0.174	-4.88	-0.217	-4.83	-0.226	-4.86	-0.19
-4.85	-0.185	-4.8	-0.179	-4.81	-0.174	-4.86	-0.217	-4.81	-0.226	-4.84	-0.19
-4.83	-0.185	-4.78	-0.179	-4.79	-0.174	-4.84	-0.217	-4.8	-0.226	-4.83	-0.19
-4.82	-0.185	-4.77	-0.179	-4.78	-0.174	-4.83	-0.217	-4.78	-0.226	-4.81	-0.191
-4.8	-0.185	-4.75	-0.18	-4.76	-0.174	-4.81	-0.217	-4.76	-0.226	-4.8	-0.191
-4.78	-0.185	-4.74	-0.18	-4.74	-0.174	-4.8	-0.217	-4.75	-0.226	-4.78	-0.191
-4.77	-0.186	-4.72	-0.18	-4.73	-0.174	-4.78	-0.217	-4.73	-0.226	-4.76	-0.192
-4.75	-0.186	-4.7	-0.18	-4.71	-0.174	-4.76	-0.217	-4.72	-0.226	-4.75	-0.192
-4.73	-0.187	-4.69	-0.18	-4.69	-0.175	-4.75	-0.218	-4.7	-0.226	-4.73	-0.192
-4.72	-0.187	-4.67	-0.18	-4.68	-0.175	-4.73	-0.218	-4.68	-0.226	-4.72	-0.192
-4.7	-0.187	-4.65	-0.18	-4.66	-0.175	-4.71	-0.218	-4.67	-0.227	-4.7	-0.192
-4.69	-0.187	-4.64	-0.18	-4.64	-0.175	-4.7	-0.218	-4.65	-0.227	-4.68	-0.192
-4.67	-0.188	-4.62	-0.18	-4.63	-0.175	-4.68	-0.218	-4.63	-0.227	-4.67	-0.192
-4.65	-0.188	-4.6	-0.18	-4.61	-0.176	-4.67	-0.218	-4.62	-0.227	-4.65	-0.192
-4.64	-0.188	-4.59	-0.181	-4.59	-0.176	-4.65	-0.219	-4.6	-0.227	-4.63	-0.192
-4.62	-0.188	-4.57	-0.181	-4.58	-0.176	-4.63	-0.219	-4.58	-0.227	-4.62	-0.192
-4.6	-0.188	-4.55	-0.181	-4.56	-0.176	-4.62	-0.219	-4.57	-0.227	-4.6	-0.192
-4.59	-0.188	-4.54	-0.181	-4.55	-0.176	-4.6	-0.219	-4.55	-0.227	-4.58	-0.193
-4.57	-0.188	-4.52	-0.181	-4.53	-0.176	-4.58	-0.22	-4.54	-0.227	-4.57	-0.193
-4.55	-0.188	-4.51	-0.181	-4.51	-0.176	-4.57	-0.22	-4.52	-0.227	-4.55	-0.193
-4.54	-0.188	-4.49	-0.181	-4.5	-0.176	-4.55	-0.22	-4.5	-0.227	-4.53	-0.193
-4.52	-0.188	-4.47	-0.181	-4.48	-0.176	-4.53	-0.22	-4.49	-0.228	-4.52	-0.193
-4.51	-0.188	-4.46	-0.181	-4.46	-0.177	-4.52	-0.22	-4.47	-0.228	-4.5	-0.194
-4.49	-0.188	-4.44	-0.181	-4.45	-0.177	-4.5	-0.22	-4.45	-0.228	-4.49	-0.194
-4.47	-0.188	-4.42	-0.182	-4.43	-0.177	-4.49	-0.22	-4.44	-0.228	-4.47	-0.194
-4.46	-0.188	-4.41	-0.182	-4.41	-0.177	-4.47	-0.22	-4.42	-0.228	-4.45	-0.195
-4.44	-0.189	-4.39	-0.182	-4.4	-0.177	-4.45	-0.221	-4.4	-0.228	-4.44	-0.195
-4.42	-0.189	-4.38	-0.182	-4.38	-0.177	-4.44	-0.221	-4.39	-0.228	-4.42	-0.195
-4.41	-0.189	-4.36	-0.183	-4.36	-0.177	-4.42	-0.221	-4.37	-0.228	-4.4	-0.195
-4.39	-0.189	-4.34	-0.183	-4.35	-0.177	-4.4	-0.221	-4.35	-0.228	-4.39	-0.196
-4.37	-0.189	-4.33	-0.183	-4.33	-0.177	-4.39	-0.221	-4.34	-0.228	-4.37	-0.196
-4.36	-0.19	-4.31	-0.183	-4.32	-0.177	-4.37	-0.221	-4.32	-0.228	-4.36	-0.196
-4.34	-0.19	-4.29	-0.183	-4.3	-0.177	-4.36	-0.221	-4.3	-0.228	-4.34	-0.196
-4.32	-0.19	-4.28	-0.183	-4.28	-0.177	-4.34	-0.221	-4.29	-0.228	-4.32	-0.196
-4.31	-0.19	-4.26	-0.183	-4.27	-0.177	-4.32	-0.222	-4.27	-0.228	-4.31	-0.196
-4.29	-0.19	-4.24	-0.183	-4.25	-0.177	-4.31	-0.222	-4.26	-0.228	-4.29	-0.196
-4.28	-0.19	-4.23	-0.184	-4.23	-0.178	-4.29	-0.222	-4.24	-0.228	-4.27	-0.196
-4.26	-0.191	-4.21	-0.184	-4.22	-0.178	-4.27	-0.222	-4.22	-0.229	-4.26	-0.196
-4.24	-0.191	-4.19	-0.184	-4.2	-0.178	-4.26	-0.222	-4.21	-0.229	-4.24	-0.197
-4.23	-0.191	-4.18	-0.184	-4.19	-0.178	-4.24	-0.222	-4.19	-0.229	-4.22	-0.197
-4.21	-0.191	-4.16	-0.184	-4.17	-0.178	-4.22	-0.223	-4.17	-0.229	-4.21	-0.197
-4.19	-0.191	-4.14	-0.184	-4.15	-0.178	-4.21	-0.223	-4.16	-0.229	-4.19	-0.197
-4.18	-0.191	-4.13	-0.184	-4.14	-0.178	-4.19	-0.223	-4.14	-0.229	-4.18	-0.197
-4.16	-0.191	-4.11	-0.184	-4.12	-0.179	-4.18	-0.223	-4.12	-0.229	-4.16	-0.198
-4.14	-0.191	-4.1	-0.184	-4.1	-0.179	-4.16	-0.223	-4.11	-0.229	-4.14	-0.198
-4.13	-0.191	-4.08	-0.184	-4.09	-0.179	-4.14	-0.223	-4.09	-0.229	-4.13	-0.198
-4.11	-0.191	-4.06	-0.184	-4.07	-0.179	-4.13	-0.223	-4.07	-0.229	-4.11	-0.198
-4.1	-0.191	-4.05	-0.184	-4.05	-0.179	-4.11	-0.224	-4.06	-0.229	-4.09	-0.198
-4.08	-0.191	-4.03	-0.184	-4.04	-0.179	-4.09	-0.224	-4.04	-0.229	-4.08	-0.198
-4.06	-0.191	-4.01	-0.185	-4.02	-0.179	-4.08	-0.224	-4.03	-0.229	-4.06	-0.198
-4.05	-0.192	-4	-0.185	-4.01	-0.179	-4.06	-0.224	-4.01	-0.229	-4.04	-0.198
-4.03	-0.192	-3.98	-0.185	-3.99	-0.179	-4.04	-0.224	-3.99	-0.229	-4.03	-0.198
-4.01	-0.192	-3.96	-0.185	-3.97	-0.179	-4.03	-0.224	-3.98	-0.229	-4.01	-0.198
-4	-0.192	-3.95	-0.185	-3.96	-0.179	-4.01	-0.225	-3.96	-0.229	-3.99	-0.198
-3.98	-0.192	-3.93	-0.185	-3.94	-0.179	-3.99	-0.225	-3.94	-0.229	-3.98	-0.198
-3.96	-0.192	-3.91	-0.185	-3.92	-0.18	-3.98	-0.225	-3.93	-0.23	-3.96	-0.198
-3.95	-0.192	-3.9	-0.185	-3.91	-0.18	-3.96	-0.225	-3.91	-0.23	-3.94	-0.199
-3.93	-0.192	-3.88	-0.185	-3.89	-0.18	-3.94	-0.225	-3.89	-0.23	-3.93	-0.199
-3.92	-0.192	-3.87	-0.185	-3.87	-0.18	-3.93	-0.225	-3.88	-0.23	-3.91	-0.199
-3.9	-0.193	-3.85	-0.185	-3.86	-0.18	-3.91	-0.225	-3.86	-0.23	-3.9	-0.199
-3.88	-0.193	-3.83	-0.185	-3.84	-0.18	-3.9	-0.225	-3.84	-0.23	-3.88	-0.2
-3.87	-0.193	-3.82	-0.185	-3.83	-0.18	-3.88	-0.225	-3.83	-0.23	-3.86	-0.2
-3.85	-0.193	-3.8	-0.185	-3.81	-0.181	-3.86	-0.225	-3.81	-0.23	-3.85	-0.2
-3.83	-0.193	-3.78	-0.185	-3.79	-0.181	-3.85	-0.225	-3.79	-0.23	-3.83	-0.2
-3.82	-0.193	-3.77	-0.185	-3.77	-0.181	-3.83	-0.225	-3.78	-0.23	-3.81	-0.2
-3.8	-0.193	-3.75	-0.186	-3.76	-0.181	-3.81	-0.225	-3.76	-0.23	-3.8	-0.2
-3.78	-0.193	-3.73	-0.186	-3.74	-0.181	-3.8	-0.225	-3.75	-0.23	-3.78	-0.2
-3.77	-0.193	-3.72	-0.186	-3.73	-0.181	-3.78	-0.225	-3.73	-0.23	-3.76	-0.2
-3.75	-0.193	-3.7	-0.186	-3.71	-0.181	-3.76	-0.226	-3.71	-0.23	-3.75	-0.2
-3.74	-0.193	-3.68	-0.186	-3.69	-0.181	-3.75	-0.226	-3.69	-0.23	-3.73	-0.2
-3.72	-0.193	-3.67	-0.186	-3.68	-0.182	-3.73	-0.226	-3.68	-0.23	-3.72	-0.2
-3.7	-0.193	-3.65	-0.186	-3.66	-0.182	-3.72	-0.226	-3.66	-0.23	-3.7	-0.2
-3.69	-0.193	-3.63	-0.186	-3.64	-0.182	-3.7	-0.226	-3.65	-0.23	-3.68	-0.2
-3.67	-0.194	-3.62	-0.186	-3.63	-0.182	-3.68	-0.226	-3.63	-0.23	-3.67	-0.2
-3.65	-0.194	-3.6	-0.186	-3.61	-0.182	-3.67	-0.227	-3.61	-0.23	-3.65	-0.201
-3.64	-0.194	-3.59	-0.186	-3.59	-0.182	-3.65	-0.227	-3.6	-0.23	-3.63	-0.201
-3.62	-0.194	-3.57	-0.186	-3.58	-0.182	-3.63	-0.227	-3.58	-0.23	-3.62	-0.201
-3.6	-0.194	-3.55	-0.186	-3.56	-0.182	-3.62	-0.227	-3.56	-0.231	-3.6	-0.201
-3.59	-0.194	-3.54	-0.186	-3.55	-0.182	-3.6	-0.227	-3.55	-0.231	-3.58	-0.201
-3.57	-0.194	-3.52	-0.187	-3.53	-0.182	-3.58	-0.227	-3.53	-0.231	-3.57	-0.201
-3.55	-0.194	-3.5	-0.187	-3.51	-0.182	-3.57	-0.227	-3.51	-0.231	-3.55	-0.201
-3.54	-0.194	-3.49	-0.187	-3.5	-0.182	-3.55	-0.227	-3.5	-0.231	-3.53	-0.202
-3.52	-0.194	-3.47	-0.187	-3.48	-0.182	-3.53	-0.227	-3.48	-0.232	-3.52	-0.202
-3.5	-0.194	-3.45	-0.187	-3.46	-0.182	-3.52	-0.227	-3.46	-0.232	-3.5	-0.202
-3.49	-0.194	-3.44	-0.187	-3.45	-0.182	-3.5	-0.228	-3.45	-0.232	-3.49	-0.202
-3.47	-0.194	-3.42	-0.188	-3.43	-0.182	-3.49	-0.228	-3.43	-0.232	-3.47	-0.202
-3.45	-0.194	-3.4	-0.188	-3.41	-0.183	-3.47	-0.228	-3.42	-0.233	-3.45	-0.202
-3.44	-0.195	-3.39	-0.188	-3.4	-0.183	-3.45	-0.228	-3.4	-0.233	-3.44	-0.202
-3.42	-0.195	-3.37	-0.188	-3.38	-0.183	-3.44	-0.228	-3.38	-0.233	-3.42	-0.202
-3.41	-0.195	-3.36	-0.188	-3.36	-0.183	-3.42	-0.228	-3.37	-0.233	-3.4	-0.202
-3.39	-0.195	-3.34	-0.188	-3.35	-0.183	-3.4	-0.228	-3.35	-0.233	-3.39	-0.202
-3.37	-0.195	-3.32	-0.188	-3.33	-0.183	-3.39	-0.228	-3.33	-0.233	-3.37	-0.202
-3.36	-0.195	-3.31	-0.188	-3.31	-0.183	-3.37	-0.228	-3.32	-0.233	-3.35	-0.203
-3.34	-0.195	-3.29	-0.188	-3.3	-0.183	-3.35	-0.228	-3.3	-0.233	-3.34	-0.203
-3.32	-0.195	-3.27	-0.188	-3.28	-0.183	-3.34	-0.228	-3.28	-0.233	-3.32	-0.203
-3.31	-0.195	-3.25	-0.188	-3.26	-0.183	-3.32	-0.228	-3.27	-0.233	-3.3	-0.203
-3.29	-0.195	-3.24	-0.188	-3.25	-0.183	-3.3	-0.229	-3.25	-0.233	-3.29	-0.203
-3.27	-0.195	-3.22	-0.188	-3.23	-0.184	-3.29	-0.229	-3.23	-0.233	-3.27	-0.203
-3.26	-0.195	-3.21	-0.188	-3.21	-0.184	-3.27	-0.229	-3.22	-0.234	-3.25	-0.203
-3.24	-0.195	-3.19	-0.188	-3.2	-0.184	-3.26	-0.229	-3.2	-0.234	-3.24	-0.203
-3.22	-0.195	-3.17	-0.188	-3.18	-0.184	-3.24	-0.229	-3.18	-0.234	-3.22	-0.203
-3.21	-0.195	-3.16	-0.188	-3.17	-0.184	-3.22	-0.229	-3.17	-0.234	-3.21	-0.203
-3.19	-0.196	-3.14	-0.188	-3.15	-0.184	-3.21	-0.229	-3.15	-0.234	-3.19	-0.203
-3.18	-0.196	-3.12	-0.188	-3.13	-0.184	-3.19	-0.229	-3.13	-0.234	-3.17	-0.203
-3.16	-0.196	-3.11	-0.188	-3.11	-0.184	-3.17	-0.229	-3.12	-0.234	-3.16	-0.203
-3.14	-0.196	-3.09	-0.189	-3.1	-0.185	-3.16	-0.229	-3.1	-0.234	-3.14	-0.203
-3.13	-0.196	-3.07	-0.189	-3.08	-0.185	-3.14	-0.229	-3.08	-0.234	-3.12	-0.203
-3.11	-0.196	-3.06	-0.189	-3.07	-0.185	-3.12	-0.229	-3.07	-0.234	-3.11	-0.203
-3.09	-0.196	-3.04	-0.189	-3.05	-0.185	-3.11	-0.23	-3.05	-0.234	-3.09	-0.204
-3.08	-0.196	-3.02	-0.189	-3.03	-0.185	-3.09	-0.23	-3.04	-0.234	-3.07	-0.204
-3.06	-0.196	-3.01	-0.189	-3.02	-0.185	-3.07	-0.23	-3.02	-0.234	-3.06	-0.204
-3.04	-0.196	-2.99	-0.189	-3	-0.185	-3.06	-0.23	-3	-0.234	-3.04	-0.204
-3.03	-0.196	-2.98	-0.189	-2.98	-0.185	-3.04	-0.23	-2.99	-0.234	-3.02	-0.204
-3.01	-0.196	-2.96	-0.189	-2.97	-0.185	-3.02	-0.23	-2.97	-0.234	-3.01	-0.204
-2.99	-0.196	-2.94	-0.189	-2.95	-0.185	-3.01	-0.23	-2.95	-0.234	-2.99	-0.204
-2.98	-0.197	-2.93	-0.189	-2.93	-0.185	-2.99	-0.23	-2.94	-0.234	-2.98	-0.204
-2.96	-0.197	-2.91	-0.189	-2.92	-0.185	-2.98	-0.23	-2.92	-0.234	-2.96	-0.204
-2.94	-0.197	-2.89	-0.189	-2.9	-0.185	-2.96	-0.23	-2.9	-0.234	-2.94	-0.204
-2.93	-0.197	-2.88	-0.189	-2.88	-0.186	-2.94	-0.23	-2.89	-0.234	-2.93	-0.204
-2.91	-0.197	-2.86	-0.189	-2.87	-0.186	-2.93	-0.23	-2.87	-0.234	-2.91	-0.204
-2.9	-0.197	-2.84	-0.189	-2.85	-0.186	-2.91	-0.23	-2.85	-0.234	-2.89	-0.204
-2.88	-0.197	-2.83	-0.189	-2.84	-0.186	-2.89	-0.23	-2.84	-0.234	-2.88	-0.204
-2.86	-0.197	-2.81	-0.189	-2.82	-0.186	-2.88	-0.23	-2.82	-0.234	-2.86	-0.204
-2.85	-0.197	-2.79	-0.189	-2.8	-0.187	-2.86	-0.23	-2.81	-0.234	-2.84	-0.205
-2.83	-0.197	-2.78	-0.189	-2.79	-0.187	-2.84	-0.23	-2.79	-0.234	-2.83	-0.205
-2.81	-0.197	-2.76	-0.189	-2.77	-0.187	-2.83	-0.23	-2.77	-0.234	-2.81	-0.205
-2.8	-0.197	-2.74	-0.189	-2.75	-0.187	-2.81	-0.23	-2.75	-0.234	-2.79	-0.205
-2.78	-0.197	-2.73	-0.19	-2.74	-0.187	-2.79	-0.23	-2.74	-0.234	-2.78	-0.205
-2.76	-0.198	-2.71	-0.19	-2.72	-0.187	-2.78	-0.23	-2.72	-0.235	-2.76	-0.205
-2.75	-0.198	-2.69	-0.19	-2.7	-0.187	-2.76	-0.23	-2.71	-0.235	-2.74	-0.205
-2.73	-0.198	-2.68	-0.191	-2.69	-0.187	-2.74	-0.231	-2.69	-0.235	-2.73	-0.205
-2.71	-0.198	-2.66	-0.191	-2.67	-0.187	-2.73	-0.231	-2.67	-0.235	-2.71	-0.205
-2.7	-0.198	-2.65	-0.191	-2.65	-0.187	-2.71	-0.231	-2.66	-0.235	-2.7	-0.205
-2.68	-0.198	-2.63	-0.191	-2.64	-0.187	-2.7	-0.231	-2.64	-0.235	-2.68	-0.205
-2.67	-0.198	-2.61	-0.191	-2.62	-0.187	-2.68	-0.231	-2.62	-0.235	-2.66	-0.206
-2.65	-0.198	-2.6	-0.191	-2.6	-0.188	-2.66	-0.231	-2.61	-0.235	-2.65	-0.206
-2.63	-0.198	-2.58	-0.191	-2.59	-0.188	-2.65	-0.231	-2.59	-0.235	-2.63	-0.206
-2.62	-0.198	-2.56	-0.191	-2.57	-0.188	-2.63	-0.231	-2.57	-0.235	-2.61	-0.206
-2.6	-0.198	-2.55	-0.191	-2.55	-0.188	-2.61	-0.232	-2.56	-0.235	-2.59	-0.206
-2.58	-0.198	-2.53	-0.191	-2.54	-0.188	-2.6	-0.232	-2.54	-0.235	-2.58	-0.206
-2.57	-0.198	-2.51	-0.191	-2.52	-0.188	-2.58	-0.232	-2.52	-0.235	-2.56	-0.206
-2.55	-0.198	-2.5	-0.191	-2.5	-0.188	-2.56	-0.232	-2.51	-0.235	-2.55	-0.206
-2.53	-0.198	-2.48	-0.191	-2.49	-0.189	-2.55	-0.232	-2.49	-0.235	-2.53	-0.206
-2.52	-0.199	-2.46	-0.191	-2.47	-0.189	-2.53	-0.232	-2.47	-0.235	-2.51	-0.206
-2.5	-0.199	-2.45	-0.191	-2.46	-0.189	-2.51	-0.232	-2.46	-0.235	-2.5	-0.206
-2.49	-0.199	-2.43	-0.191	-2.44	-0.189	-2.5	-0.232	-2.44	-0.235	-2.48	-0.207
-2.47	-0.199	-2.41	-0.191	-2.42	-0.189	-2.48	-0.232	-2.42	-0.235	-2.46	-0.207
-2.45	-0.199	-2.4	-0.191	-2.41	-0.189	-2.46	-0.232	-2.41	-0.235	-2.45	-0.207
-2.43	-0.199	-2.38	-0.191	-2.39	-0.189	-2.45	-0.232	-2.39	-0.235	-2.43	-0.207
-2.42	-0.199	-2.36	-0.192	-2.37	-0.189	-2.43	-0.232	-2.37	-0.235	-2.41	-0.207
-2.4	-0.199	-2.35	-0.192	-2.36	-0.189	-2.42	-0.232	-2.36	-0.235	-2.4	-0.207
-2.39	-0.199	-2.33	-0.192	-2.34	-0.189	-2.4	-0.232	-2.34	-0.235	-2.38	-0.207
-2.37	-0.199	-2.32	-0.192	-2.32	-0.189	-2.38	-0.232	-2.33	-0.235	-2.36	-0.207
-2.35	-0.199	-2.3	-0.192	-2.31	-0.189	-2.37	-0.232	-2.31	-0.235	-2.35	-0.207
-2.34	-0.199	-2.28	-0.192	-2.29	-0.189	-2.35	-0.232	-2.29	-0.235	-2.33	-0.207
-2.32	-0.199	-2.26	-0.192	-2.27	-0.189	-2.33	-0.232	-2.27	-0.235	-2.31	-0.207
-2.3	-0.199	-2.25	-0.192	-2.26	-0.189	-2.32	-0.232	-2.26	-0.235	-2.3	-0.207
-2.29	-0.199	-2.23	-0.192	-2.24	-0.189	-2.3	-0.233	-2.24	-0.235	-2.28	-0.207
-2.27	-0.199	-2.22	-0.192	-2.22	-0.189	-2.28	-0.233	-2.23	-0.236	-2.26	-0.207
-2.25	-0.199	-2.2	-0.192	-2.21	-0.19	-2.27	-0.233	-2.21	-0.236	-2.25	-0.207
-2.24	-0.199	-2.18	-0.192	-2.19	-0.19	-2.25	-0.233	-2.19	-0.236	-2.23	-0.207
-2.22	-0.199	-2.17	-0.192	-2.17	-0.19	-2.23	-0.233	-2.18	-0.236	-2.22	-0.207
-2.2	-0.199	-2.15	-0.192	-2.16	-0.19	-2.22	-0.233	-2.16	-0.236	-2.2	-0.207
-2.19	-0.199	-2.13	-0.192	-2.14	-0.19	-2.2	-0.233	-2.14	-0.236	-2.18	-0.207
-2.17	-0.199	-2.12	-0.192	-2.13	-0.19	-2.18	-0.233	-2.13	-0.236	-2.17	-0.207
-2.15	-0.2	-2.1	-0.192	-2.11	-0.19	-2.17	-0.233	-2.11	-0.236	-2.15	-0.207
-2.14	-0.2	-2.08	-0.192	-2.09	-0.19	-2.15	-0.233	-2.09	-0.236	-2.13	-0.208
-2.12	-0.2	-2.07	-0.192	-2.08	-0.19	-2.14	-0.233	-2.08	-0.236	-2.12	-0.208
-2.1	-0.2	-2.05	-0.192	-2.06	-0.19	-2.12	-0.233	-2.06	-0.236	-2.1	-0.208
-2.09	-0.2	-2.03	-0.193	-2.04	-0.19	-2.1	-0.233	-2.04	-0.236	-2.08	-0.208
-2.07	-0.2	-2.02	-0.193	-2.03	-0.19	-2.09	-0.233	-2.03	-0.236	-2.07	-0.208
-2.05	-0.2	-2	-0.193	-2.01	-0.19	-2.07	-0.233	-2.01	-0.236	-2.05	-0.208
-2.04	-0.2	-1.98	-0.193	-1.99	-0.19	-2.05	-0.233	-1.99	-0.236	-2.03	-0.208
-2.02	-0.2	-1.97	-0.193	-1.98	-0.19	-2.04	-0.233	-1.98	-0.236	-2.02	-0.208
-2	-0.2	-1.95	-0.193	-1.96	-0.19	-2.02	-0.233	-1.96	-0.236	-2	-0.208
-1.99	-0.2	-1.93	-0.193	-1.94	-0.19	-2	-0.233	-1.94	-0.236	-1.98	-0.208
-1.97	-0.2	-1.92	-0.193	-1.93	-0.19	-1.99	-0.233	-1.93	-0.236	-1.97	-0.208
-1.96	-0.2	-1.9	-0.193	-1.91	-0.19	-1.97	-0.233	-1.91	-0.236	-1.95	-0.208
-1.94	-0.2	-1.89	-0.193	-1.89	-0.19	-1.95	-0.234	-1.89	-0.236	-1.93	-0.208
-1.92	-0.2	-1.87	-0.193	-1.88	-0.191	-1.94	-0.234	-1.88	-0.236	-1.92	-0.208
-1.9	-0.2	-1.85	-0.193	-1.86	-0.191	-1.92	-0.234	-1.86	-0.236	-1.9	-0.208
-1.89	-0.2	-1.84	-0.193	-1.84	-0.191	-1.9	-0.234	-1.84	-0.236	-1.89	-0.208
-1.87	-0.2	-1.82	-0.193	-1.83	-0.191	-1.89	-0.234	-1.83	-0.236	-1.87	-0.209
-1.86	-0.2	-1.8	-0.193	-1.81	-0.191	-1.87	-0.234	-1.81	-0.236	-1.85	-0.209
-1.84	-0.2	-1.79	-0.193	-1.8	-0.191	-1.85	-0.234	-1.8	-0.236	-1.84	-0.209
-1.82	-0.2	-1.77	-0.193	-1.78	-0.191	-1.84	-0.234	-1.78	-0.236	-1.82	-0.209
-1.81	-0.2	-1.75	-0.193	-1.76	-0.191	-1.82	-0.234	-1.76	-0.236	-1.8	-0.209
-1.79	-0.2	-1.74	-0.193	-1.75	-0.191	-1.81	-0.234	-1.75	-0.236	-1.79	-0.209
-1.77	-0.2	-1.72	-0.193	-1.73	-0.191	-1.79	-0.234	-1.73	-0.236	-1.77	-0.209
-1.76	-0.2	-1.7	-0.194	-1.71	-0.191	-1.77	-0.234	-1.71	-0.237	-1.75	-0.209
-1.74	-0.201	-1.69	-0.194	-1.7	-0.191	-1.76	-0.234	-1.69	-0.237	-1.74	-0.209
-1.72	-0.201	-1.67	-0.194	-1.68	-0.191	-1.74	-0.234	-1.68	-0.237	-1.72	-0.209
-1.71	-0.201	-1.65	-0.194	-1.66	-0.191	-1.72	-0.234	-1.66	-0.237	-1.7	-0.209
-1.69	-0.201	-1.64	-0.194	-1.65	-0.191	-1.71	-0.234	-1.65	-0.237	-1.69	-0.209
-1.67	-0.201	-1.62	-0.194	-1.63	-0.191	-1.69	-0.234	-1.63	-0.237	-1.67	-0.209
-1.66	-0.201	-1.6	-0.194	-1.61	-0.191	-1.67	-0.234	-1.61	-0.237	-1.65	-0.209
-1.64	-0.201	-1.59	-0.194	-1.6	-0.191	-1.66	-0.234	-1.6	-0.237	-1.64	-0.209
-1.62	-0.201	-1.57	-0.194	-1.58	-0.191	-1.64	-0.235	-1.58	-0.237	-1.62	-0.209
-1.61	-0.201	-1.55	-0.194	-1.56	-0.191	-1.62	-0.235	-1.56	-0.237	-1.6	-0.209
-1.59	-0.201	-1.54	-0.194	-1.55	-0.191	-1.61	-0.235	-1.55	-0.237	-1.59	-0.209
-1.57	-0.201	-1.52	-0.194	-1.53	-0.191	-1.59	-0.235	-1.53	-0.237	-1.57	-0.209
-1.56	-0.201	-1.5	-0.194	-1.51	-0.191	-1.57	-0.235	-1.51	-0.237	-1.55	-0.209
-1.54	-0.201	-1.49	-0.194	-1.5	-0.191	-1.56	-0.235	-1.5	-0.237	-1.54	-0.21
-1.53	-0.201	-1.47	-0.194	-1.48	-0.191	-1.54	-0.235	-1.48	-0.237	-1.52	-0.21
-1.51	-0.201	-1.46	-0.194	-1.46	-0.192	-1.52	-0.235	-1.46	-0.237	-1.5	-0.21
-1.49	-0.201	-1.44	-0.194	-1.45	-0.192	-1.51	-0.235	-1.45	-0.237	-1.49	-0.21
-1.48	-0.201	-1.42	-0.194	-1.43	-0.192	-1.49	-0.236	-1.43	-0.237	-1.47	-0.21
-1.46	-0.201	-1.41	-0.194	-1.41	-0.192	-1.47	-0.236	-1.41	-0.237	-1.45	-0.21
-1.44	-0.201	-1.39	-0.194	-1.4	-0.192	-1.46	-0.236	-1.4	-0.237	-1.44	-0.21
-1.43	-0.201	-1.37	-0.194	-1.38	-0.192	-1.44	-0.236	-1.38	-0.237	-1.42	-0.21
-1.41	-0.201	-1.36	-0.194	-1.36	-0.192	-1.43	-0.236	-1.36	-0.237	-1.41	-0.21
-1.39	-0.201	-1.34	-0.194	-1.35	-0.192	-1.41	-0.236	-1.35	-0.237	-1.39	-0.21
-1.38	-0.201	-1.32	-0.194	-1.33	-0.192	-1.39	-0.236	-1.33	-0.237	-1.37	-0.21
-1.36	-0.201	-1.31	-0.194	-1.31	-0.192	-1.38	-0.236	-1.31	-0.237	-1.36	-0.21
-1.34	-0.201	-1.29	-0.195	-1.3	-0.192	-1.36	-0.236	-1.3	-0.237	-1.34	-0.211
-1.33	-0.201	-1.27	-0.195	-1.28	-0.192	-1.34	-0.236	-1.28	-0.237	-1.32	-0.211
-1.31	-0.201	-1.26	-0.195	-1.27	-0.192	-1.33	-0.236	-1.27	-0.237	-1.31	-0.211
-1.29	-0.201	-1.24	-0.195	-1.25	-0.192	-1.31	-0.236	-1.25	-0.237	-1.29	-0.211
-1.28	-0.201	-1.22	-0.195	-1.23	-0.192	-1.29	-0.236	-1.23	-0.237	-1.27	-0.211
-1.26	-0.202	-1.21	-0.195	-1.22	-0.193	-1.28	-0.236	-1.22	-0.237	-1.26	-0.211
-1.24	-0.202	-1.19	-0.195	-1.2	-0.193	-1.26	-0.236	-1.2	-0.238	-1.24	-0.211
-1.23	-0.202	-1.17	-0.195	-1.18	-0.193	-1.24	-0.236	-1.18	-0.238	-1.22	-0.211
-1.21	-0.202	-1.16	-0.195	-1.17	-0.193	-1.23	-0.236	-1.17	-0.238	-1.21	-0.211
-1.19	-0.202	-1.14	-0.195	-1.15	-0.193	-1.21	-0.236	-1.15	-0.238	-1.19	-0.211
-1.18	-0.202	-1.12	-0.195	-1.13	-0.193	-1.19	-0.236	-1.13	-0.238	-1.17	-0.211
-1.16	-0.202	-1.11	-0.195	-1.12	-0.193	-1.18	-0.236	-1.11	-0.238	-1.16	-0.211
-1.14	-0.202	-1.09	-0.195	-1.1	-0.193	-1.16	-0.236	-1.1	-0.238	-1.14	-0.211
-1.13	-0.202	-1.07	-0.195	-1.08	-0.193	-1.14	-0.237	-1.08	-0.238	-1.12	-0.211
-1.11	-0.202	-1.06	-0.195	-1.07	-0.193	-1.13	-0.237	-1.06	-0.238	-1.11	-0.211
-1.09	-0.202	-1.04	-0.195	-1.05	-0.193	-1.11	-0.237	-1.05	-0.238	-1.09	-0.211
-1.08	-0.202	-1.02	-0.195	-1.03	-0.193	-1.09	-0.237	-1.03	-0.238	-1.07	-0.211
-1.06	-0.202	-1.01	-0.195	-1.02	-0.193	-1.08	-0.237	-1.02	-0.238	-1.06	-0.211
-1.05	-0.202	-0.99	-0.195	-1	-0.193	-1.06	-0.237	-1	-0.238	-1.04	-0.211
-1.03	-0.202	-0.97	-0.195	-0.98	-0.193	-1.04	-0.237	-0.98	-0.238	-1.02	-0.211
-1.01	-0.202	-0.96	-0.196	-0.97	-0.193	-1.03	-0.237	-0.97	-0.238	-1.01	-0.211
-1	-0.202	-0.94	-0.196	-0.95	-0.193	-1.01	-0.237	-0.95	-0.238	-0.99	-0.211
-0.98	-0.202	-0.93	-0.196	-0.93	-0.193	-0.99	-0.237	-0.93	-0.238	-0.97	-0.211
-0.96	-0.202	-0.91	-0.196	-0.92	-0.193	-0.98	-0.237	-0.92	-0.238	-0.96	-0.211
-0.95	-0.202	-0.89	-0.196	-0.9	-0.193	-0.96	-0.237	-0.9	-0.238	-0.94	-0.211
-0.93	-0.202	-0.87	-0.196	-0.88	-0.193	-0.94	-0.237	-0.88	-0.238	-0.93	-0.211
-0.91	-0.202	-0.86	-0.196	-0.87	-0.193	-0.93	-0.237	-0.87	-0.238	-0.91	-0.211
-0.9	-0.202	-0.84	-0.196	-0.85	-0.193	-0.91	-0.237	-0.85	-0.238	-0.89	-0.211
-0.88	-0.202	-0.83	-0.196	-0.84	-0.193	-0.89	-0.237	-0.83	-0.238	-0.88	-0.211
-0.86	-0.202	-0.81	-0.196	-0.82	-0.193	-0.88	-0.237	-0.82	-0.238	-0.86	-0.211
-0.85	-0.202	-0.79	-0.196	-0.8	-0.193	-0.86	-0.237	-0.8	-0.238	-0.84	-0.212
-0.83	-0.203	-0.78	-0.196	-0.79	-0.194	-0.85	-0.237	-0.78	-0.238	-0.83	-0.212
-0.81	-0.203	-0.76	-0.196	-0.77	-0.194	-0.83	-0.237	-0.77	-0.238	-0.81	-0.212
-0.8	-0.203	-0.74	-0.196	-0.75	-0.194	-0.81	-0.237	-0.75	-0.238	-0.79	-0.212
-0.78	-0.203	-0.73	-0.196	-0.74	-0.194	-0.8	-0.237	-0.73	-0.238	-0.78	-0.212
-0.76	-0.203	-0.71	-0.196	-0.72	-0.194	-0.78	-0.237	-0.72	-0.238	-0.76	-0.212
-0.75	-0.203	-0.69	-0.196	-0.7	-0.194	-0.76	-0.237	-0.7	-0.238	-0.74	-0.212
-0.73	-0.203	-0.68	-0.196	-0.69	-0.194	-0.75	-0.237	-0.68	-0.239	-0.73	-0.212
-0.71	-0.203	-0.66	-0.196	-0.67	-0.194	-0.73	-0.237	-0.67	-0.239	-0.71	-0.212
-0.7	-0.203	-0.64	-0.196	-0.65	-0.194	-0.71	-0.237	-0.65	-0.239	-0.69	-0.212
-0.68	-0.203	-0.63	-0.196	-0.64	-0.194	-0.7	-0.237	-0.63	-0.239	-0.68	-0.212
-0.66	-0.203	-0.61	-0.196	-0.62	-0.194	-0.68	-0.238	-0.62	-0.239	-0.66	-0.212
-0.65	-0.203	-0.59	-0.196	-0.6	-0.194	-0.66	-0.238	-0.6	-0.239	-0.64	-0.212
-0.63	-0.203	-0.58	-0.197	-0.58	-0.194	-0.65	-0.238	-0.59	-0.239	-0.63	-0.212
-0.61	-0.203	-0.56	-0.197	-0.57	-0.194	-0.63	-0.238	-0.57	-0.239	-0.61	-0.212
-0.6	-0.203	-0.55	-0.197	-0.55	-0.195	-0.61	-0.238	-0.55	-0.239	-0.59	-0.212
-0.58	-0.203	-0.53	-0.197	-0.54	-0.195	-0.6	-0.238	-0.54	-0.239	-0.58	-0.212
-0.57	-0.203	-0.51	-0.197	-0.52	-0.195	-0.58	-0.238	-0.52	-0.239	-0.56	-0.212
-0.55	-0.203	-0.49	-0.197	-0.5	-0.195	-0.56	-0.238	-0.5	-0.239	-0.54	-0.212
-0.53	-0.203	-0.48	-0.197	-0.49	-0.195	-0.55	-0.238	-0.49	-0.239	-0.53	-0.212
-0.51	-0.203	-0.46	-0.197	-0.47	-0.195	-0.53	-0.238	-0.47	-0.239	-0.51	-0.212
-0.5	-0.203	-0.45	-0.197	-0.45	-0.195	-0.52	-0.238	-0.45	-0.239	-0.49	-0.212
-0.48	-0.203	-0.43	-0.197	-0.44	-0.195	-0.5	-0.238	-0.44	-0.239	-0.48	-0.212
-0.47	-0.203	-0.41	-0.197	-0.42	-0.195	-0.48	-0.238	-0.42	-0.239	-0.46	-0.212
-0.45	-0.203	-0.39	-0.197	-0.4	-0.195	-0.47	-0.238	-0.4	-0.239	-0.44	-0.212
-0.43	-0.203	-0.38	-0.197	-0.39	-0.195	-0.45	-0.238	-0.39	-0.239	-0.43	-0.212
-0.42	-0.203	-0.36	-0.197	-0.37	-0.195	-0.43	-0.238	-0.37	-0.239	-0.41	-0.212
-0.4	-0.203	-0.35	-0.197	-0.35	-0.195	-0.41	-0.238	-0.35	-0.239	-0.39	-0.212
-0.38	-0.203	-0.33	-0.197	-0.34	-0.195	-0.4	-0.238	-0.34	-0.239	-0.38	-0.212
-0.36	-0.204	-0.31	-0.197	-0.32	-0.195	-0.38	-0.238	-0.32	-0.239	-0.36	-0.213
-0.35	-0.204	-0.3	-0.197	-0.3	-0.195	-0.37	-0.238	-0.3	-0.239	-0.34	-0.213
-0.33	-0.204	-0.28	-0.197	-0.29	-0.195	-0.35	-0.238	-0.29	-0.239	-0.33	-0.213
-0.32	-0.204	-0.26	-0.197	-0.27	-0.195	-0.33	-0.238	-0.27	-0.239	-0.31	-0.213
-0.3	-0.204	-0.25	-0.197	-0.26	-0.196	-0.32	-0.238	-0.25	-0.239	-0.29	-0.213
-0.28	-0.204	-0.23	-0.197	-0.24	-0.196	-0.3	-0.238	-0.24	-0.239	-0.28	-0.213
-0.27	-0.204	-0.21	-0.197	-0.22	-0.196	-0.28	-0.238	-0.22	-0.239	-0.26	-0.213
-0.25	-0.204	-0.2	-0.198	-0.2	-0.196	-0.27	-0.238	-0.2	-0.239	-0.25	-0.213
-0.23	-0.204	-0.18	-0.198	-0.19	-0.196	-0.25	-0.238	-0.19	-0.239	-0.23	-0.213
-0.22	-0.204	-0.16	-0.198	-0.17	-0.196	-0.23	-0.238	-0.17	-0.239	-0.21	-0.213
-0.2	-0.204	-0.15	-0.198	-0.16	-0.196	-0.22	-0.238	-0.16	-0.239	-0.2	-0.213
-0.18	-0.204	-0.13	-0.198	-0.14	-0.196	-0.2	-0.238	-0.14	-0.239	-0.18	-0.213
-0.17	-0.204	-0.11	-0.198	-0.12	-0.196	-0.18	-0.239	-0.12	-0.24	-0.16	-0.213
-0.15	-0.204	-0.1	-0.198	-0.11	-0.196	-0.17	-0.239	-0.1	-0.24	-0.15	-0.213
-0.14	-0.204	-0.08	-0.198	-0.09	-0.196	-0.15	-0.239	-0.09	-0.24	-0.13	-0.213
-0.12	-0.204	-0.06	-0.198	-0.07	-0.196	-0.13	-0.239	-0.07	-0.24	-0.11	-0.213
-0.1	-0.204	-0.05	-0.198	-0.05	-0.196	-0.12	-0.239	-0.05	-0.24	-0.1	-0.213
-0.08	-0.204	-0.03	-0.198	-0.04	-0.196	-0.1	-0.239	-0.04	-0.24	-0.08	-0.213
-0.07	-0.204	-0.01	-0.198	-0.02	-0.196	-0.08	-0.239	-0.02	-0.24	-0.06	-0.213
-0.05	-0.204	0	-0.198	-0.01	-0.196	-0.07	-0.239	0	-0.24	-0.05	-0.213
-0.03	-0.204	0.02	-0.198	0.01	-0.197	-0.05	-0.239	0.01	-0.24	-0.03	-0.213
-0.02	-0.204	0.04	-0.198	0.03	-0.197	-0.03	-0.239	0.03	-0.24	-0.01	-0.213
0	-0.204	0.05	-0.198	0.04	-0.197	-0.02	-0.239	0.05	-0.24	0	-0.213
0.02	-0.204	0.07	-0.198	0.06	-0.197	0	-0.239	0.06	-0.24	0.02	-0.213
0.03	-0.204	0.09	-0.198	0.08	-0.197	0.02	-0.239	0.08	-0.24	0.04	-0.213
0.05	-0.204	0.1	-0.198	0.09	-0.197	0.03	-0.239	0.09	-0.24	0.05	-0.213
0.07	-0.204	0.12	-0.198	0.11	-0.197	0.05	-0.239	0.11	-0.24	0.07	-0.213
0.08	-0.204	0.14	-0.198	0.13	-0.197	0.07	-0.239	0.13	-0.24	0.09	-0.213
0.1	-0.204	0.15	-0.198	0.14	-0.197	0.08	-0.239	0.14	-0.24	0.1	-0.213
0.11	-0.204	0.17	-0.198	0.16	-0.197	0.1	-0.239	0.16	-0.24	0.12	-0.213
0.13	-0.204	0.19	-0.198	0.18	-0.198	0.12	-0.239	0.18	-0.24	0.14	-0.213
0.15	-0.204	0.2	-0.198	0.19	-0.198	0.13	-0.239	0.2	-0.24	0.15	-0.213
0.16	-0.204	0.22	-0.198	0.21	-0.198	0.15	-0.239	0.21	-0.24	0.17	-0.214
0.18	-0.205	0.24	-0.198	0.23	-0.198	0.16	-0.239	0.23	-0.24	0.19	-0.214
0.2	-0.205	0.25	-0.199	0.24	-0.198	0.18	-0.239	0.25	-0.24	0.2	-0.214
0.21	-0.205	0.27	-0.199	0.26	-0.198	0.2	-0.24	0.26	-0.24	0.22	-0.214
0.23	-0.205	0.29	-0.199	0.28	-0.198	0.22	-0.24	0.28	-0.24	0.24	-0.214
0.25	-0.205	0.3	-0.199	0.29	-0.198	0.23	-0.24	0.29	-0.24	0.25	-0.214
0.26	-0.205	0.32	-0.199	0.31	-0.198	0.25	-0.24	0.31	-0.24	0.27	-0.214
0.28	-0.205	0.34	-0.199	0.33	-0.198	0.26	-0.24	0.33	-0.24	0.29	-0.214
0.3	-0.205	0.35	-0.199	0.34	-0.198	0.28	-0.24	0.35	-0.24	0.3	-0.214
0.31	-0.205	0.37	-0.199	0.36	-0.198	0.3	-0.24	0.36	-0.24	0.32	-0.214
0.33	-0.205	0.38	-0.199	0.38	-0.198	0.31	-0.24	0.38	-0.24	0.33	-0.214
0.35	-0.205	0.4	-0.199	0.39	-0.198	0.33	-0.24	0.39	-0.24	0.35	-0.214
0.36	-0.205	0.42	-0.199	0.41	-0.198	0.35	-0.24	0.41	-0.24	0.37	-0.214
0.38	-0.205	0.44	-0.199	0.43	-0.198	0.36	-0.24	0.43	-0.24	0.38	-0.214
0.4	-0.205	0.45	-0.199	0.44	-0.198	0.38	-0.24	0.44	-0.24	0.4	-0.214
0.41	-0.205	0.47	-0.199	0.46	-0.198	0.4	-0.24	0.46	-0.24	0.42	-0.214
0.43	-0.205	0.49	-0.199	0.48	-0.198	0.41	-0.24	0.48	-0.24	0.44	-0.214
0.45	-0.205	0.5	-0.199	0.49	-0.198	0.43	-0.24	0.49	-0.24	0.45	-0.214
0.46	-0.205	0.52	-0.199	0.51	-0.198	0.45	-0.24	0.51	-0.24	0.47	-0.214
0.48	-0.205	0.53	-0.199	0.53	-0.198	0.46	-0.24	0.53	-0.24	0.48	-0.214
0.5	-0.205	0.55	-0.199	0.54	-0.198	0.48	-0.24	0.54	-0.241	0.5	-0.214
0.51	-0.205	0.57	-0.199	0.56	-0.198	0.5	-0.24	0.56	-0.241	0.52	-0.214
0.53	-0.205	0.58	-0.199	0.58	-0.198	0.51	-0.24	0.58	-0.241	0.53	-0.214
0.55	-0.205	0.6	-0.199	0.59	-0.199	0.53	-0.24	0.59	-0.241	0.55	-0.214
0.56	-0.205	0.62	-0.199	0.61	-0.199	0.55	-0.24	0.61	-0.241	0.57	-0.214
0.58	-0.205	0.63	-0.2	0.62	-0.199	0.56	-0.24	0.63	-0.241	0.58	-0.214
0.6	-0.205	0.65	-0.2	0.64	-0.199	0.58	-0.24	0.64	-0.241	0.6	-0.214
0.61	-0.205	0.67	-0.2	0.66	-0.199	0.6	-0.24	0.66	-0.241	0.62	-0.214
0.63	-0.205	0.68	-0.2	0.67	-0.199	0.61	-0.24	0.68	-0.241	0.63	-0.214
0.65	-0.205	0.7	-0.2	0.69	-0.199	0.63	-0.24	0.69	-0.241	0.65	-0.214
0.66	-0.206	0.72	-0.2	0.71	-0.199	0.65	-0.24	0.71	-0.241	0.67	-0.214
0.68	-0.206	0.73	-0.2	0.72	-0.199	0.66	-0.24	0.73	-0.241	0.69	-0.214
0.7	-0.206	0.75	-0.2	0.74	-0.199	0.68	-0.241	0.74	-0.241	0.7	-0.214
0.71	-0.206	0.77	-0.2	0.76	-0.199	0.7	-0.241	0.76	-0.241	0.72	-0.214
0.73	-0.206	0.78	-0.2	0.78	-0.199	0.71	-0.241	0.78	-0.241	0.73	-0.214
0.75	-0.206	0.8	-0.2	0.79	-0.199	0.73	-0.241	0.79	-0.241	0.75	-0.214
0.76	-0.206	0.82	-0.2	0.81	-0.199	0.75	-0.241	0.81	-0.241	0.77	-0.214
0.78	-0.206	0.83	-0.2	0.82	-0.199	0.76	-0.241	0.83	-0.241	0.79	-0.215
0.79	-0.206	0.85	-0.2	0.84	-0.199	0.78	-0.241	0.84	-0.241	0.8	-0.215
0.81	-0.206	0.87	-0.2	0.86	-0.199	0.8	-0.241	0.86	-0.241	0.82	-0.215
0.83	-0.206	0.88	-0.2	0.88	-0.199	0.81	-0.241	0.88	-0.241	0.83	-0.215
0.85	-0.206	0.9	-0.2	0.89	-0.199	0.83	-0.241	0.89	-0.241	0.85	-0.215
0.86	-0.206	0.92	-0.2	0.91	-0.199	0.84	-0.241	0.91	-0.241	0.87	-0.215
0.88	-0.206	0.93	-0.2	0.92	-0.199	0.86	-0.241	0.93	-0.241	0.88	-0.215
0.89	-0.206	0.95	-0.2	0.94	-0.199	0.88	-0.241	0.94	-0.241	0.9	-0.215
0.91	-0.206	0.97	-0.2	0.96	-0.199	0.89	-0.241	0.96	-0.241	0.92	-0.215
0.93	-0.206	0.98	-0.2	0.97	-0.199	0.91	-0.241	0.98	-0.241	0.93	-0.215
0.94	-0.206	1	-0.2	0.99	-0.2	0.93	-0.241	0.99	-0.241	0.95	-0.215
0.96	-0.206	1.02	-0.2	1.01	-0.2	0.95	-0.241	1.01	-0.241	0.97	-0.215
0.98	-0.206	1.03	-0.2	1.02	-0.2	0.96	-0.241	1.03	-0.241	0.98	-0.215
0.99	-0.206	1.05	-0.2	1.04	-0.2	0.98	-0.241	1.04	-0.241	1	-0.215
1.01	-0.206	1.07	-0.2	1.06	-0.2	1	-0.241	1.06	-0.241	1.02	-0.215
1.03	-0.206	1.08	-0.2	1.07	-0.2	1.01	-0.241	1.08	-0.241	1.03	-0.215
1.04	-0.206	1.1	-0.2	1.09	-0.2	1.03	-0.241	1.09	-0.241	1.05	-0.215
1.06	-0.206	1.12	-0.201	1.11	-0.2	1.04	-0.241	1.11	-0.241	1.07	-0.215
1.08	-0.206	1.13	-0.201	1.12	-0.2	1.06	-0.241	1.13	-0.242	1.08	-0.215
1.09	-0.206	1.15	-0.201	1.14	-0.2	1.08	-0.241	1.14	-0.242	1.1	-0.215
1.11	-0.206	1.17	-0.201	1.16	-0.2	1.09	-0.241	1.16	-0.242	1.12	-0.215
1.13	-0.206	1.18	-0.201	1.17	-0.2	1.11	-0.241	1.17	-0.242	1.13	-0.215
1.14	-0.206	1.2	-0.201	1.19	-0.2	1.13	-0.241	1.19	-0.242	1.15	-0.215
1.16	-0.206	1.22	-0.201	1.21	-0.2	1.14	-0.241	1.21	-0.242	1.17	-0.215
1.18	-0.206	1.23	-0.201	1.22	-0.2	1.16	-0.241	1.23	-0.242	1.18	-0.215
1.19	-0.206	1.25	-0.201	1.24	-0.2	1.18	-0.242	1.24	-0.242	1.2	-0.215
1.21	-0.207	1.27	-0.201	1.26	-0.2	1.19	-0.242	1.26	-0.242	1.22	-0.215
1.23	-0.207	1.28	-0.201	1.27	-0.2	1.21	-0.242	1.27	-0.242	1.23	-0.215
1.24	-0.207	1.3	-0.201	1.29	-0.2	1.23	-0.242	1.29	-0.242	1.25	-0.215
1.26	-0.207	1.31	-0.201	1.3	-0.201	1.24	-0.242	1.31	-0.242	1.27	-0.215
1.28	-0.207	1.33	-0.201	1.32	-0.201	1.26	-0.242	1.32	-0.242	1.28	-0.215
1.29	-0.207	1.35	-0.201	1.34	-0.201	1.28	-0.242	1.34	-0.242	1.3	-0.215
1.31	-0.207	1.36	-0.201	1.36	-0.201	1.29	-0.242	1.36	-0.242	1.32	-0.215
1.33	-0.207	1.38	-0.201	1.37	-0.201	1.31	-0.242	1.38	-0.242	1.33	-0.215
1.34	-0.207	1.4	-0.201	1.39	-0.201	1.33	-0.242	1.39	-0.242	1.35	-0.215
1.36	-0.207	1.41	-0.201	1.41	-0.201	1.34	-0.242	1.41	-0.242	1.37	-0.215
1.38	-0.207	1.43	-0.201	1.42	-0.201	1.36	-0.242	1.42	-0.242	1.38	-0.215
1.39	-0.207	1.45	-0.201	1.44	-0.201	1.38	-0.242	1.44	-0.242	1.4	-0.215
1.41	-0.207	1.47	-0.201	1.45	-0.201	1.39	-0.242	1.46	-0.242	1.42	-0.216
1.43	-0.207	1.48	-0.201	1.47	-0.201	1.41	-0.242	1.47	-0.242	1.43	-0.216
1.44	-0.207	1.5	-0.201	1.49	-0.201	1.43	-0.242	1.49	-0.242	1.45	-0.216
1.46	-0.207	1.51	-0.202	1.5	-0.201	1.44	-0.242	1.51	-0.242	1.47	-0.216
1.48	-0.207	1.53	-0.202	1.52	-0.201	1.46	-0.242	1.52	-0.242	1.48	-0.216
1.49	-0.207	1.55	-0.202	1.54	-0.201	1.48	-0.242	1.54	-0.242	1.5	-0.216
1.51	-0.207	1.57	-0.202	1.55	-0.201	1.49	-0.242	1.56	-0.242	1.52	-0.216
1.52	-0.207	1.58	-0.202	1.57	-0.201	1.51	-0.242	1.57	-0.242	1.53	-0.216
1.54	-0.207	1.6	-0.202	1.59	-0.201	1.53	-0.242	1.59	-0.242	1.55	-0.216
1.56	-0.207	1.61	-0.202	1.6	-0.201	1.54	-0.242	1.61	-0.242	1.57	-0.216
1.58	-0.207	1.63	-0.202	1.62	-0.201	1.56	-0.242	1.62	-0.242	1.58	-0.216
1.59	-0.207	1.65	-0.202	1.64	-0.201	1.58	-0.242	1.64	-0.242	1.6	-0.216
1.61	-0.207	1.66	-0.202	1.65	-0.202	1.59	-0.242	1.66	-0.242	1.61	-0.216
1.62	-0.207	1.68	-0.202	1.67	-0.202	1.61	-0.242	1.67	-0.242	1.63	-0.216
1.64	-0.207	1.7	-0.202	1.69	-0.202	1.63	-0.242	1.69	-0.242	1.65	-0.216
1.66	-0.207	1.71	-0.202	1.7	-0.202	1.64	-0.242	1.71	-0.242	1.67	-0.216
1.68	-0.207	1.73	-0.202	1.72	-0.202	1.66	-0.242	1.72	-0.242	1.68	-0.216
1.69	-0.207	1.75	-0.202	1.74	-0.202	1.68	-0.243	1.74	-0.242	1.7	-0.216
1.71	-0.207	1.76	-0.202	1.75	-0.202	1.69	-0.243	1.76	-0.242	1.71	-0.216
1.72	-0.207	1.78	-0.202	1.77	-0.202	1.71	-0.243	1.77	-0.243	1.73	-0.216
1.74	-0.208	1.8	-0.202	1.79	-0.202	1.73	-0.243	1.79	-0.243	1.75	-0.216
1.76	-0.208	1.81	-0.202	1.8	-0.202	1.74	-0.243	1.81	-0.243	1.76	-0.216
1.77	-0.208	1.83	-0.202	1.82	-0.202	1.76	-0.243	1.82	-0.243	1.78	-0.216
1.79	-0.208	1.85	-0.202	1.84	-0.202	1.78	-0.243	1.84	-0.243	1.8	-0.216
1.81	-0.208	1.86	-0.202	1.85	-0.202	1.79	-0.243	1.86	-0.243	1.82	-0.216
1.83	-0.208	1.88	-0.202	1.87	-0.202	1.81	-0.243	1.87	-0.243	1.83	-0.216
1.84	-0.208	1.9	-0.202	1.89	-0.202	1.83	-0.243	1.89	-0.243	1.85	-0.216
1.86	-0.208	1.91	-0.202	1.9	-0.202	1.84	-0.243	1.91	-0.243	1.87	-0.216
1.87	-0.208	1.93	-0.202	1.92	-0.202	1.86	-0.243	1.92	-0.243	1.88	-0.216
1.89	-0.208	1.95	-0.202	1.94	-0.202	1.88	-0.243	1.94	-0.243	1.9	-0.216
1.91	-0.208	1.96	-0.202	1.95	-0.202	1.89	-0.243	1.96	-0.243	1.91	-0.216
1.92	-0.208	1.98	-0.202	1.97	-0.202	1.91	-0.243	1.97	-0.243	1.93	-0.216
1.94	-0.208	2	-0.202	1.99	-0.202	1.92	-0.243	1.99	-0.243	1.95	-0.216
1.96	-0.208	2.01	-0.202	2	-0.202	1.94	-0.243	2.01	-0.243	1.96	-0.216
1.97	-0.208	2.03	-0.202	2.02	-0.203	1.96	-0.243	2.02	-0.243	1.98	-0.216
1.99	-0.208	2.05	-0.202	2.04	-0.203	1.97	-0.243	2.04	-0.243	2	-0.216
2.01	-0.208	2.06	-0.203	2.05	-0.203	1.99	-0.243	2.06	-0.243	2.02	-0.216
2.02	-0.208	2.08	-0.203	2.07	-0.203	2.01	-0.243	2.07	-0.243	2.03	-0.216
2.04	-0.208	2.1	-0.203	2.09	-0.203	2.02	-0.243	2.09	-0.243	2.05	-0.216
2.06	-0.208	2.11	-0.203	2.1	-0.203	2.04	-0.243	2.11	-0.243	2.06	-0.216
2.07	-0.208	2.13	-0.203	2.12	-0.203	2.06	-0.243	2.12	-0.243	2.08	-0.216
2.09	-0.208	2.15	-0.203	2.14	-0.203	2.07	-0.243	2.14	-0.243	2.1	-0.216
2.11	-0.208	2.16	-0.203	2.15	-0.203	2.09	-0.243	2.16	-0.243	2.11	-0.217
2.12	-0.208	2.18	-0.203	2.17	-0.203	2.11	-0.243	2.17	-0.243	2.13	-0.217
2.14	-0.208	2.2	-0.203	2.19	-0.203	2.12	-0.243	2.19	-0.243	2.15	-0.217
2.16	-0.208	2.21	-0.203	2.2	-0.203	2.14	-0.243	2.21	-0.243	2.16	-0.217
2.17	-0.208	2.23	-0.203	2.22	-0.203	2.16	-0.243	2.22	-0.243	2.18	-0.217
2.19	-0.208	2.25	-0.203	2.24	-0.203	2.18	-0.244	2.24	-0.243	2.2	-0.217
2.21	-0.208	2.26	-0.203	2.25	-0.203	2.19	-0.244	2.26	-0.243	2.21	-0.217
2.22	-0.208	2.28	-0.203	2.27	-0.203	2.21	-0.244	2.27	-0.243	2.23	-0.217
2.24	-0.208	2.3	-0.203	2.29	-0.203	2.22	-0.244	2.29	-0.243	2.25	-0.217
2.26	-0.208	2.31	-0.203	2.3	-0.203	2.24	-0.244	2.31	-0.243	2.26	-0.217
2.27	-0.209	2.33	-0.203	2.32	-0.203	2.26	-0.244	2.32	-0.243	2.28	-0.217
2.29	-0.209	2.35	-0.203	2.33	-0.203	2.27	-0.244	2.34	-0.243	2.3	-0.217
2.31	-0.209	2.36	-0.203	2.35	-0.203	2.29	-0.244	2.36	-0.243	2.31	-0.217
2.32	-0.209	2.38	-0.203	2.37	-0.204	2.31	-0.244	2.37	-0.243	2.33	-0.217
2.34	-0.209	2.4	-0.203	2.39	-0.204	2.32	-0.244	2.39	-0.243	2.35	-0.217
2.36	-0.209	2.41	-0.203	2.4	-0.204	2.34	-0.244	2.41	-0.243	2.36	-0.217
2.37	-0.209	2.43	-0.203	2.42	-0.204	2.36	-0.244	2.42	-0.243	2.38	-0.217
2.39	-0.209	2.45	-0.203	2.44	-0.204	2.37	-0.244	2.44	-0.243	2.4	-0.217
2.41	-0.209	2.46	-0.203	2.45	-0.204	2.39	-0.244	2.46	-0.243	2.41	-0.217
2.42	-0.209	2.48	-0.203	2.47	-0.204	2.41	-0.244	2.47	-0.244	2.43	-0.217
2.44	-0.209	2.5	-0.203	2.49	-0.204	2.42	-0.244	2.49	-0.244	2.45	-0.217
2.46	-0.209	2.51	-0.203	2.5	-0.204	2.44	-0.244	2.5	-0.244	2.46	-0.217
2.47	-0.209	2.53	-0.204	2.52	-0.204	2.46	-0.244	2.52	-0.244	2.48	-0.217
2.49	-0.209	2.55	-0.204	2.54	-0.204	2.47	-0.244	2.54	-0.244	2.5	-0.217
2.51	-0.209	2.56	-0.204	2.55	-0.204	2.49	-0.244	2.56	-0.244	2.51	-0.217
2.52	-0.209	2.58	-0.204	2.57	-0.204	2.51	-0.244	2.57	-0.244	2.53	-0.217
2.54	-0.209	2.6	-0.204	2.58	-0.204	2.52	-0.244	2.59	-0.244	2.55	-0.217
2.56	-0.209	2.61	-0.204	2.6	-0.204	2.54	-0.244	2.6	-0.244	2.56	-0.217
2.57	-0.209	2.63	-0.204	2.62	-0.204	2.56	-0.244	2.62	-0.244	2.58	-0.217
2.59	-0.209	2.65	-0.204	2.63	-0.204	2.57	-0.244	2.64	-0.244	2.6	-0.217
2.6	-0.209	2.66	-0.204	2.65	-0.204	2.59	-0.244	2.66	-0.244	2.61	-0.217
2.62	-0.209	2.68	-0.204	2.67	-0.204	2.61	-0.244	2.67	-0.244	2.63	-0.217
2.64	-0.209	2.7	-0.204	2.68	-0.204	2.62	-0.244	2.69	-0.244	2.65	-0.217
2.65	-0.209	2.71	-0.204	2.7	-0.205	2.64	-0.244	2.7	-0.244	2.66	-0.217
2.67	-0.209	2.73	-0.204	2.72	-0.205	2.66	-0.244	2.72	-0.244	2.68	-0.217
2.69	-0.209	2.74	-0.204	2.73	-0.205	2.67	-0.244	2.74	-0.244	2.7	-0.217
2.71	-0.209	2.76	-0.204	2.75	-0.206	2.69	-0.244	2.75	-0.244	2.71	-0.217
2.72	-0.209	2.78	-0.204	2.77	-0.206	2.71	-0.244	2.77	-0.244	2.73	-0.217
2.74	-0.21	2.8	-0.204	2.79	-0.206	2.72	-0.244	2.79	-0.244	2.75	-0.217
2.76	-0.21	2.81	-0.204	2.8	-0.206	2.74	-0.245	2.8	-0.244	2.76	-0.217
2.77	-0.21	2.83	-0.204	2.82	-0.206	2.76	-0.245	2.82	-0.244	2.78	-0.217
2.79	-0.21	2.84	-0.204	2.83	-0.206	2.77	-0.245	2.84	-0.244	2.8	-0.217
2.81	-0.21	2.86	-0.204	2.85	-0.206	2.79	-0.245	2.85	-0.244	2.81	-0.217
2.82	-0.21	2.88	-0.204	2.87	-0.206	2.8	-0.245	2.87	-0.244	2.83	-0.218
2.84	-0.21	2.89	-0.204	2.88	-0.206	2.82	-0.245	2.89	-0.244	2.85	-0.218
2.85	-0.21	2.91	-0.204	2.9	-0.206	2.84	-0.245	2.9	-0.244	2.86	-0.218
2.87	-0.21	2.93	-0.204	2.92	-0.206	2.86	-0.245	2.92	-0.244	2.88	-0.218
2.89	-0.21	2.94	-0.204	2.93	-0.206	2.87	-0.245	2.94	-0.244	2.9	-0.218
2.9	-0.21	2.96	-0.204	2.95	-0.206	2.89	-0.245	2.95	-0.244	2.91	-0.218
2.92	-0.21	2.98	-0.204	2.97	-0.206	2.91	-0.245	2.97	-0.244	2.93	-0.218
2.94	-0.21	2.99	-0.204	2.98	-0.206	2.92	-0.245	2.99	-0.244	2.94	-0.218
2.95	-0.21	3.01	-0.204	3	-0.206	2.94	-0.245	3	-0.244	2.96	-0.218
2.97	-0.21	3.03	-0.205	3.02	-0.206	2.95	-0.245	3.02	-0.244	2.98	-0.218
2.99	-0.21	3.04	-0.205	3.03	-0.206	2.97	-0.245	3.04	-0.244	2.99	-0.218
3	-0.21	3.06	-0.205	3.05	-0.206	2.99	-0.245	3.05	-0.244	3.01	-0.218
3.02	-0.21	3.08	-0.205	3.07	-0.206	3.01	-0.245	3.07	-0.244	3.03	-0.218
3.04	-0.21	3.09	-0.205	3.08	-0.206	3.02	-0.245	3.09	-0.244	3.04	-0.218
3.05	-0.21	3.11	-0.205	3.1	-0.206	3.04	-0.245	3.1	-0.244	3.06	-0.218
3.07	-0.21	3.13	-0.205	3.12	-0.207	3.05	-0.245	3.12	-0.244	3.08	-0.218
3.09	-0.21	3.14	-0.205	3.13	-0.207	3.07	-0.245	3.14	-0.244	3.1	-0.218
3.1	-0.21	3.16	-0.205	3.15	-0.207	3.09	-0.245	3.15	-0.244	3.11	-0.218
3.12	-0.21	3.18	-0.205	3.17	-0.207	3.11	-0.245	3.17	-0.244	3.13	-0.218
3.14	-0.21	3.19	-0.205	3.18	-0.207	3.12	-0.245	3.19	-0.244	3.14	-0.218
3.15	-0.21	3.21	-0.205	3.2	-0.207	3.14	-0.245	3.2	-0.244	3.16	-0.218
3.17	-0.21	3.23	-0.205	3.22	-0.207	3.15	-0.245	3.22	-0.244	3.18	-0.218
3.19	-0.21	3.24	-0.205	3.23	-0.207	3.17	-0.245	3.24	-0.244	3.19	-0.218
3.2	-0.21	3.26	-0.205	3.25	-0.207	3.19	-0.245	3.25	-0.244	3.21	-0.218
3.22	-0.21	3.28	-0.205	3.27	-0.207	3.21	-0.245	3.27	-0.244	3.23	-0.218
3.24	-0.21	3.29	-0.205	3.28	-0.207	3.22	-0.245	3.29	-0.245	3.24	-0.218
3.25	-0.21	3.31	-0.205	3.3	-0.207	3.24	-0.245	3.3	-0.245	3.26	-0.218
3.27	-0.21	3.33	-0.205	3.32	-0.207	3.25	-0.245	3.32	-0.245	3.28	-0.218
3.29	-0.211	3.34	-0.205	3.33	-0.207	3.27	-0.245	3.34	-0.245	3.3	-0.218
3.3	-0.211	3.36	-0.205	3.35	-0.207	3.29	-0.245	3.35	-0.245	3.31	-0.218
3.32	-0.211	3.38	-0.205	3.37	-0.207	3.3	-0.245	3.37	-0.245	3.33	-0.218
3.34	-0.211	3.39	-0.205	3.38	-0.207	3.32	-0.245	3.39	-0.245	3.34	-0.218
3.35	-0.211	3.41	-0.205	3.4	-0.207	3.34	-0.245	3.4	-0.245	3.36	-0.219
3.37	-0.211	3.43	-0.205	3.42	-0.207	3.36	-0.245	3.42	-0.245	3.38	-0.219
3.39	-0.211	3.44	-0.205	3.43	-0.207	3.37	-0.245	3.44	-0.245	3.39	-0.219
3.4	-0.211	3.46	-0.205	3.45	-0.207	3.39	-0.246	3.45	-0.245	3.41	-0.219
3.42	-0.211	3.48	-0.205	3.47	-0.207	3.4	-0.246	3.47	-0.245	3.43	-0.219
3.44	-0.211	3.49	-0.205	3.48	-0.207	3.42	-0.246	3.49	-0.245	3.44	-0.219
3.45	-0.211	3.51	-0.205	3.5	-0.207	3.44	-0.246	3.5	-0.245	3.46	-0.219
3.47	-0.211	3.53	-0.205	3.52	-0.207	3.45	-0.246	3.52	-0.245	3.48	-0.219
3.49	-0.211	3.54	-0.205	3.53	-0.207	3.47	-0.246	3.54	-0.245	3.49	-0.219
3.5	-0.211	3.56	-0.205	3.55	-0.208	3.49	-0.246	3.55	-0.245	3.51	-0.219
3.52	-0.211	3.58	-0.205	3.57	-0.208	3.5	-0.246	3.57	-0.245	3.53	-0.219
3.54	-0.211	3.59	-0.206	3.58	-0.208	3.52	-0.246	3.59	-0.245	3.54	-0.219
3.55	-0.211	3.61	-0.206	3.6	-0.208	3.54	-0.246	3.6	-0.245	3.56	-0.219
3.57	-0.211	3.63	-0.206	3.62	-0.208	3.55	-0.246	3.62	-0.245	3.58	-0.219
3.59	-0.211	3.64	-0.206	3.63	-0.208	3.57	-0.246	3.64	-0.245	3.59	-0.219
3.6	-0.211	3.66	-0.206	3.65	-0.208	3.59	-0.246	3.65	-0.245	3.61	-0.219
3.62	-0.211	3.68	-0.206	3.67	-0.208	3.6	-0.246	3.67	-0.245	3.63	-0.219
3.64	-0.211	3.69	-0.206	3.68	-0.208	3.62	-0.246	3.69	-0.245	3.64	-0.219
3.65	-0.211	3.71	-0.206	3.7	-0.208	3.64	-0.246	3.7	-0.245	3.66	-0.219
3.67	-0.211	3.73	-0.206	3.72	-0.208	3.65	-0.246	3.72	-0.245	3.68	-0.219
3.69	-0.211	3.74	-0.206	3.73	-0.208	3.67	-0.246	3.74	-0.245	3.69	-0.219
3.7	-0.211	3.76	-0.206	3.75	-0.208	3.69	-0.246	3.75	-0.245	3.71	-0.219
3.72	-0.211	3.78	-0.206	3.77	-0.208	3.7	-0.246	3.77	-0.245	3.73	-0.219
3.74	-0.211	3.79	-0.206	3.78	-0.209	3.72	-0.246	3.79	-0.245	3.74	-0.219
3.75	-0.211	3.81	-0.206	3.8	-0.209	3.74	-0.246	3.8	-0.245	3.76	-0.219
3.77	-0.211	3.83	-0.206	3.82	-0.209	3.75	-0.246	3.82	-0.245	3.78	-0.219
3.79	-0.211	3.84	-0.206	3.83	-0.209	3.77	-0.246	3.84	-0.245	3.79	-0.219
3.8	-0.211	3.86	-0.206	3.85	-0.209	3.79	-0.246	3.85	-0.245	3.81	-0.219
3.82	-0.211	3.88	-0.206	3.86	-0.209	3.8	-0.246	3.87	-0.245	3.83	-0.219
3.84	-0.211	3.89	-0.206	3.88	-0.209	3.82	-0.246	3.89	-0.245	3.84	-0.219
3.85	-0.211	3.91	-0.206	3.9	-0.209	3.84	-0.246	3.9	-0.245	3.86	-0.219
3.87	-0.211	3.92	-0.206	3.91	-0.209	3.85	-0.247	3.92	-0.245	3.88	-0.219
3.89	-0.211	3.94	-0.206	3.93	-0.209	3.87	-0.247	3.94	-0.245	3.89	-0.219
3.9	-0.211	3.96	-0.206	3.95	-0.209	3.89	-0.247	3.95	-0.245	3.91	-0.219
3.92	-0.211	3.98	-0.206	3.96	-0.209	3.9	-0.247	3.97	-0.245	3.93	-0.219
3.94	-0.211	3.99	-0.206	3.98	-0.209	3.92	-0.247	3.99	-0.245	3.94	-0.219
3.95	-0.212	4.01	-0.206	4	-0.209	3.94	-0.247	4	-0.245	3.96	-0.219
3.97	-0.212	4.03	-0.206	4.01	-0.209	3.95	-0.247	4.02	-0.245	3.98	-0.219
3.99	-0.212	4.04	-0.206	4.03	-0.209	3.97	-0.247	4.04	-0.245	3.99	-0.219
4	-0.212	4.06	-0.206	4.05	-0.209	3.98	-0.247	4.05	-0.245	4.01	-0.219
4.02	-0.212	4.08	-0.206	4.06	-0.209	4	-0.247	4.07	-0.245	4.03	-0.22
4.03	-0.212	4.09	-0.206	4.08	-0.209	4.02	-0.247	4.09	-0.245	4.04	-0.22
4.05	-0.212	4.11	-0.207	4.1	-0.209	4.03	-0.247	4.1	-0.246	4.06	-0.22
4.07	-0.212	4.13	-0.207	4.11	-0.21	4.05	-0.247	4.12	-0.246	4.08	-0.22
4.09	-0.212	4.14	-0.207	4.13	-0.21	4.07	-0.247	4.14	-0.246	4.09	-0.22
4.1	-0.212	4.16	-0.207	4.15	-0.21	4.09	-0.247	4.15	-0.246	4.11	-0.22
4.12	-0.212	4.18	-0.207	4.16	-0.21	4.1	-0.247	4.17	-0.246	4.13	-0.22
4.14	-0.212	4.19	-0.207	4.18	-0.21	4.12	-0.247	4.18	-0.246	4.14	-0.22
4.15	-0.212	4.21	-0.207	4.2	-0.21	4.14	-0.247	4.2	-0.246	4.16	-0.22
4.17	-0.212	4.22	-0.207	4.21	-0.21	4.15	-0.247	4.22	-0.246	4.18	-0.22
4.19	-0.212	4.24	-0.207	4.23	-0.21	4.17	-0.247	4.24	-0.246	4.19	-0.22
4.2	-0.212	4.26	-0.207	4.25	-0.21	4.19	-0.247	4.25	-0.246	4.21	-0.22
4.22	-0.212	4.28	-0.207	4.26	-0.21	4.2	-0.247	4.27	-0.246	4.23	-0.22
4.23	-0.212	4.29	-0.207	4.28	-0.21	4.22	-0.247	4.28	-0.246	4.24	-0.22
4.25	-0.212	4.31	-0.207	4.3	-0.21	4.24	-0.247	4.3	-0.246	4.26	-0.22
4.27	-0.212	4.33	-0.207	4.31	-0.21	4.25	-0.247	4.32	-0.246	4.28	-0.22
4.28	-0.212	4.34	-0.207	4.33	-0.21	4.27	-0.247	4.34	-0.246	4.29	-0.22
4.3	-0.212	4.36	-0.207	4.35	-0.21	4.29	-0.247	4.35	-0.246	4.31	-0.22
4.32	-0.212	4.37	-0.207	4.36	-0.21	4.3	-0.247	4.37	-0.246	4.33	-0.22
4.33	-0.212	4.39	-0.207	4.38	-0.21	4.32	-0.247	4.39	-0.246	4.34	-0.22
4.35	-0.212	4.41	-0.207	4.4	-0.211	4.34	-0.247	4.4	-0.246	4.36	-0.22
4.37	-0.212	4.42	-0.207	4.41	-0.211	4.35	-0.247	4.42	-0.246	4.38	-0.22
4.38	-0.212	4.44	-0.207	4.43	-0.211	4.37	-0.247	4.44	-0.246	4.39	-0.22
4.4	-0.212	4.46	-0.207	4.45	-0.211	4.39	-0.247	4.45	-0.246	4.41	-0.22
4.42	-0.212	4.48	-0.207	4.46	-0.211	4.4	-0.247	4.47	-0.246	4.43	-0.22
4.43	-0.212	4.49	-0.207	4.48	-0.211	4.42	-0.247	4.49	-0.246	4.44	-0.22
4.45	-0.212	4.51	-0.208	4.5	-0.211	4.44	-0.247	4.5	-0.246	4.46	-0.22
4.47	-0.212	4.53	-0.208	4.51	-0.211	4.45	-0.247	4.52	-0.246	4.48	-0.22
4.48	-0.212	4.54	-0.208	4.53	-0.211	4.47	-0.247	4.54	-0.246	4.49	-0.22
4.5	-0.212	4.56	-0.208	4.55	-0.211	4.49	-0.247	4.55	-0.246	4.51	-0.22
4.52	-0.212	4.57	-0.208	4.56	-0.211	4.5	-0.247	4.57	-0.246	4.53	-0.22
4.53	-0.212	4.59	-0.208	4.58	-0.211	4.52	-0.247	4.59	-0.246	4.54	-0.22
4.55	-0.212	4.61	-0.208	4.6	-0.211	4.54	-0.247	4.6	-0.246	4.56	-0.22
4.57	-0.212	4.62	-0.208	4.61	-0.211	4.55	-0.248	4.62	-0.246	4.58	-0.22
4.58	-0.212	4.64	-0.208	4.63	-0.211	4.57	-0.248	4.63	-0.246	4.59	-0.22
4.6	-0.212	4.66	-0.208	4.65	-0.211	4.59	-0.248	4.65	-0.246	4.61	-0.22
4.62	-0.212	4.67	-0.208	4.66	-0.211	4.6	-0.248	4.67	-0.246	4.62	-0.22
4.63	-0.212	4.69	-0.208	4.68	-0.211	4.62	-0.248	4.68	-0.246	4.64	-0.221
4.65	-0.213	4.71	-0.208	4.7	-0.211	4.64	-0.248	4.7	-0.246	4.66	-0.221
4.67	-0.213	4.72	-0.208	4.71	-0.212	4.65	-0.248	4.72	-0.246	4.67	-0.221
4.68	-0.213	4.74	-0.208	4.73	-0.212	4.67	-0.248	4.73	-0.246	4.69	-0.221
4.7	-0.213	4.76	-0.208	4.75	-0.212	4.69	-0.248	4.75	-0.246	4.71	-0.221
4.72	-0.213	4.77	-0.208	4.76	-0.212	4.7	-0.248	4.77	-0.246	4.73	-0.221
4.73	-0.213	4.79	-0.208	4.78	-0.212	4.72	-0.248	4.79	-0.246	4.74	-0.221
4.75	-0.213	4.81	-0.208	4.8	-0.212	4.73	-0.248	4.8	-0.246	4.76	-0.221
4.77	-0.213	4.83	-0.208	4.81	-0.212	4.75	-0.248	4.82	-0.246	4.78	-0.221
4.78	-0.213	4.84	-0.208	4.83	-0.212	4.77	-0.248	4.83	-0.246	4.79	-0.221
4.8	-0.213	4.86	-0.208	4.85	-0.212	4.78	-0.248	4.85	-0.246	4.81	-0.221
4.82	-0.213	4.88	-0.208	4.86	-0.212	4.8	-0.248	4.87	-0.246	4.83	-0.221
4.83	-0.213	4.89	-0.208	4.88	-0.212	4.82	-0.248	4.88	-0.247	4.84	-0.221
4.85	-0.213	4.91	-0.208	4.89	-0.212	4.84	-0.248	4.9	-0.247	4.86	-0.221
4.87	-0.213	4.92	-0.208	4.91	-0.212	4.85	-0.248	4.92	-0.247	4.87	-0.221
4.88	-0.213	4.94	-0.208	4.93	-0.212	4.87	-0.248	4.94	-0.247	4.89	-0.221
4.9	-0.213	4.96	-0.208	4.95	-0.212	4.88	-0.248	4.95	-0.247	4.91	-0.221
4.92	-0.213	4.97	-0.208	4.96	-0.213	4.9	-0.248	4.97	-0.247	4.92	-0.221
4.93	-0.213	4.99	-0.208	4.98	-0.213	4.92	-0.248	4.98	-0.247	4.94	-0.221
4.95	-0.213	5.01	-0.208	5	-0.213	4.93	-0.248	5	-0.247	4.96	-0.221
4.97	-0.213	5.02	-0.208	5.01	-0.213	4.95	-0.248	5.02	-0.247	4.98	-0.221
4.98	-0.213	5.04	-0.208	5.03	-0.213	4.97	-0.248	5.04	-0.247	4.99	-0.221
5	-0.213	5.06	-0.208	5.05	-0.213	4.98	-0.248	5.05	-0.247	5.01	-0.221
5.02	-0.213	5.07	-0.208	5.06	-0.213	5	-0.248	5.07	-0.247	5.02	-0.221
5.03	-0.213	5.09	-0.208	5.08	-0.213	5.02	-0.248	5.09	-0.247	5.04	-0.221
5.05	-0.213	5.11	-0.208	5.1	-0.213	5.04	-0.249	5.1	-0.247	5.06	-0.221
5.07	-0.213	5.12	-0.208	5.11	-0.213	5.05	-0.249	5.12	-0.247	5.07	-0.221
5.08	-0.213	5.14	-0.208	5.13	-0.213	5.07	-0.249	5.13	-0.247	5.09	-0.221
5.1	-0.213	5.16	-0.209	5.15	-0.213	5.08	-0.249	5.15	-0.247	5.11	-0.221
5.12	-0.213	5.17	-0.209	5.16	-0.213	5.1	-0.249	5.17	-0.247	5.12	-0.221
5.13	-0.213	5.19	-0.209	5.18	-0.213	5.12	-0.249	5.18	-0.247	5.14	-0.221
5.15	-0.213	5.21	-0.209	5.2	-0.213	5.13	-0.249	5.2	-0.247	5.16	-0.221
5.17	-0.213	5.22	-0.209	5.21	-0.213	5.15	-0.249	5.22	-0.247	5.17	-0.221
5.18	-0.213	5.24	-0.209	5.23	-0.214	5.17	-0.249	5.23	-0.247	5.19	-0.221
5.2	-0.213	5.26	-0.209	5.25	-0.214	5.18	-0.249	5.25	-0.247	5.21	-0.221
5.22	-0.214	5.27	-0.209	5.26	-0.214	5.2	-0.249	5.27	-0.247	5.22	-0.222
5.23	-0.214	5.29	-0.209	5.28	-0.214	5.22	-0.249	5.28	-0.247	5.24	-0.222
5.25	-0.214	5.31	-0.209	5.3	-0.214	5.23	-0.249	5.3	-0.247	5.26	-0.222
5.27	-0.214	5.32	-0.209	5.31	-0.214	5.25	-0.249	5.32	-0.247	5.27	-0.222
5.28	-0.214	5.34	-0.209	5.33	-0.214	5.27	-0.249	5.33	-0.247	5.29	-0.222
5.3	-0.214	5.36	-0.209	5.35	-0.214	5.28	-0.249	5.35	-0.247	5.31	-0.222
5.32	-0.214	5.37	-0.209	5.36	-0.214	5.3	-0.249	5.37	-0.247	5.32	-0.222
5.33	-0.214	5.39	-0.209	5.38	-0.214	5.32	-0.249	5.38	-0.247	5.34	-0.222
5.35	-0.214	5.41	-0.209	5.4	-0.214	5.33	-0.249	5.4	-0.247	5.36	-0.222
5.37	-0.214	5.42	-0.209	5.41	-0.214	5.35	-0.249	5.42	-0.247	5.37	-0.222
5.38	-0.214	5.44	-0.209	5.43	-0.214	5.37	-0.249	5.43	-0.247	5.39	-0.222
5.4	-0.214	5.46	-0.209	5.45	-0.214	5.38	-0.249	5.45	-0.247	5.41	-0.222
5.42	-0.214	5.47	-0.209	5.46	-0.214	5.4	-0.249	5.47	-0.247	5.42	-0.222
5.43	-0.214	5.49	-0.209	5.48	-0.215	5.42	-0.249	5.48	-0.247	5.44	-0.222
5.45	-0.214	5.51	-0.209	5.5	-0.215	5.43	-0.249	5.5	-0.247	5.46	-0.222
5.47	-0.214	5.52	-0.209	5.51	-0.215	5.45	-0.249	5.52	-0.247	5.47	-0.222
5.48	-0.214	5.54	-0.209	5.53	-0.215	5.47	-0.249	5.53	-0.247	5.49	-0.222
5.5	-0.214	5.56	-0.209	5.55	-0.215	5.48	-0.249	5.55	-0.247	5.51	-0.222
5.52	-0.214	5.57	-0.209	5.56	-0.215	5.5	-0.249	5.57	-0.247	5.52	-0.222
5.53	-0.214	5.59	-0.209	5.58	-0.215	5.52	-0.249	5.58	-0.247	5.54	-0.222
5.55	-0.214	5.61	-0.209	5.6	-0.215	5.53	-0.249	5.6	-0.247	5.56	-0.222
5.57	-0.214	5.62	-0.209	5.61	-0.215	5.55	-0.249	5.62	-0.247	5.57	-0.222
5.58	-0.214	5.64	-0.209	5.63	-0.215	5.57	-0.249	5.63	-0.247	5.59	-0.222
5.6	-0.214	5.66	-0.21	5.64	-0.215	5.58	-0.249	5.65	-0.247	5.61	-0.222
5.62	-0.214	5.67	-0.21	5.66	-0.215	5.6	-0.249	5.67	-0.247	5.62	-0.222
5.63	-0.214	5.69	-0.21	5.68	-0.215	5.62	-0.249	5.68	-0.247	5.64	-0.222
5.65	-0.214	5.71	-0.21	5.69	-0.215	5.63	-0.249	5.7	-0.247	5.66	-0.222
5.67	-0.214	5.72	-0.21	5.71	-0.215	5.65	-0.249	5.72	-0.248	5.67	-0.222
5.68	-0.214	5.74	-0.21	5.73	-0.215	5.67	-0.25	5.73	-0.248	5.69	-0.222
5.7	-0.214	5.76	-0.21	5.74	-0.215	5.68	-0.25	5.75	-0.248	5.71	-0.222
5.72	-0.214	5.77	-0.21	5.76	-0.215	5.7	-0.25	5.77	-0.248	5.72	-0.222
5.73	-0.214	5.79	-0.21	5.78	-0.215	5.72	-0.25	5.78	-0.248	5.74	-0.222
5.75	-0.214	5.81	-0.21	5.79	-0.215	5.73	-0.25	5.8	-0.248	5.76	-0.222
5.77	-0.214	5.82	-0.21	5.81	-0.216	5.75	-0.25	5.82	-0.248	5.77	-0.222
5.78	-0.214	5.84	-0.21	5.83	-0.216	5.77	-0.25	5.83	-0.248	5.79	-0.223
5.8	-0.215	5.86	-0.21	5.84	-0.216	5.78	-0.25	5.85	-0.248	5.81	-0.223
5.82	-0.215	5.87	-0.21	5.86	-0.216	5.8	-0.25	5.87	-0.248	5.82	-0.223
5.83	-0.215	5.89	-0.21	5.88	-0.216	5.82	-0.25	5.88	-0.248	5.84	-0.223
5.85	-0.215	5.91	-0.21	5.89	-0.216	5.83	-0.25	5.9	-0.248	5.86	-0.223
5.87	-0.215	5.92	-0.21	5.91	-0.216	5.85	-0.25	5.92	-0.248	5.87	-0.223
5.88	-0.215	5.94	-0.21	5.93	-0.216	5.87	-0.25	5.93	-0.248	5.89	-0.223
5.9	-0.215	5.96	-0.21	5.94	-0.216	5.88	-0.25	5.95	-0.248	5.91	-0.223
5.92	-0.215	5.97	-0.21	5.96	-0.216	5.9	-0.25	5.97	-0.248	5.92	-0.223
5.93	-0.215	5.99	-0.21	5.98	-0.216	5.92	-0.25	5.98	-0.248	5.94	-0.223
5.95	-0.215	6.01	-0.21	5.99	-0.216	5.93	-0.25	6	-0.248	5.96	-0.223
5.96	-0.215	6.02	-0.21	6.01	-0.216	5.95	-0.25	6.02	-0.248	5.97	-0.223
5.98	-0.215	6.04	-0.21	6.03	-0.216	5.96	-0.25	6.03	-0.248	5.99	-0.223
6	-0.215	6.06	-0.21	6.04	-0.216	5.98	-0.25	6.05	-0.248	6.01	-0.223
6.02	-0.215	6.07	-0.21	6.06	-0.216	6	-0.25	6.07	-0.248	6.02	-0.223
6.03	-0.215	6.09	-0.21	6.08	-0.216	6.02	-0.25	6.08	-0.248	6.04	-0.223
6.05	-0.215	6.11	-0.21	6.09	-0.216	6.03	-0.25	6.1	-0.248	6.06	-0.223
6.07	-0.215	6.12	-0.21	6.11	-0.216	6.05	-0.25	6.12	-0.248	6.07	-0.223
6.08	-0.215	6.14	-0.21	6.13	-0.216	6.07	-0.25	6.13	-0.248	6.09	-0.223
6.1	-0.215	6.16	-0.21	6.14	-0.216	6.08	-0.25	6.15	-0.248	6.11	-0.223
6.12	-0.215	6.17	-0.21	6.16	-0.216	6.1	-0.25	6.17	-0.248	6.12	-0.223
6.13	-0.215	6.19	-0.21	6.18	-0.217	6.12	-0.25	6.18	-0.248	6.14	-0.223
6.15	-0.215	6.21	-0.21	6.19	-0.217	6.13	-0.25	6.2	-0.248	6.16	-0.223
6.16	-0.215	6.22	-0.211	6.21	-0.217	6.15	-0.25	6.22	-0.248	6.17	-0.224
6.18	-0.215	6.24	-0.211	6.23	-0.217	6.17	-0.25	6.23	-0.248	6.19	-0.224
6.2	-0.215	6.26	-0.211	6.24	-0.217	6.18	-0.251	6.25	-0.248	6.21	-0.224
6.21	-0.215	6.27	-0.211	6.26	-0.217	6.2	-0.251	6.27	-0.248	6.22	-0.224
6.23	-0.215	6.29	-0.211	6.28	-0.217	6.22	-0.251	6.28	-0.248	6.24	-0.224
6.25	-0.215	6.31	-0.211	6.29	-0.217	6.23	-0.251	6.3	-0.248	6.26	-0.224
6.26	-0.215	6.32	-0.211	6.31	-0.217	6.25	-0.251	6.32	-0.248	6.27	-0.224
6.28	-0.215	6.34	-0.211	6.33	-0.217	6.27	-0.251	6.33	-0.248	6.29	-0.224
6.3	-0.215	6.36	-0.211	6.34	-0.217	6.28	-0.251	6.35	-0.248	6.31	-0.224
6.32	-0.215	6.37	-0.211	6.36	-0.217	6.3	-0.251	6.37	-0.248	6.32	-0.224
6.33	-0.215	6.39	-0.211	6.38	-0.217	6.31	-0.251	6.38	-0.248	6.34	-0.224
6.35	-0.215	6.41	-0.211	6.39	-0.217	6.33	-0.251	6.4	-0.248	6.36	-0.224
6.37	-0.215	6.42	-0.211	6.41	-0.217	6.35	-0.251	6.42	-0.248	6.37	-0.224
6.38	-0.215	6.44	-0.211	6.43	-0.217	6.37	-0.251	6.43	-0.248	6.39	-0.224
6.4	-0.215	6.46	-0.211	6.44	-0.217	6.38	-0.251	6.45	-0.248	6.41	-0.224
6.42	-0.215	6.47	-0.211	6.46	-0.217	6.4	-0.251	6.47	-0.248	6.42	-0.224
6.43	-0.215	6.49	-0.211	6.48	-0.217	6.42	-0.251	6.48	-0.248	6.44	-0.224
6.45	-0.215	6.51	-0.211	6.49	-0.217	6.43	-0.251	6.5	-0.248	6.46	-0.224
6.46	-0.216	6.52	-0.211	6.51	-0.218	6.45	-0.251	6.52	-0.248	6.47	-0.224
6.48	-0.216	6.54	-0.211	6.53	-0.218	6.46	-0.251	6.53	-0.248	6.49	-0.224
6.5	-0.216	6.56	-0.211	6.54	-0.218	6.48	-0.251	6.55	-0.248	6.51	-0.224
6.52	-0.216	6.57	-0.211	6.56	-0.218	6.5	-0.251	6.57	-0.248	6.52	-0.224
6.53	-0.216	6.59	-0.211	6.58	-0.218	6.52	-0.251	6.58	-0.248	6.54	-0.225
6.55	-0.216	6.61	-0.211	6.59	-0.218	6.53	-0.251	6.6	-0.249	6.56	-0.225
6.56	-0.216	6.62	-0.211	6.61	-0.218	6.55	-0.251	6.62	-0.249	6.57	-0.225
6.58	-0.216	6.64	-0.211	6.63	-0.218	6.56	-0.251	6.63	-0.249	6.59	-0.225
6.6	-0.216	6.66	-0.211	6.64	-0.218	6.58	-0.251	6.65	-0.249	6.61	-0.225
6.61	-0.216	6.67	-0.211	6.66	-0.218	6.6	-0.251	6.67	-0.249	6.62	-0.225
6.63	-0.216	6.69	-0.211	6.68	-0.218	6.62	-0.251	6.68	-0.249	6.64	-0.225
6.65	-0.216	6.71	-0.211	6.69	-0.218	6.63	-0.251	6.7	-0.249	6.66	-0.225
6.66	-0.216	6.72	-0.211	6.71	-0.218	6.65	-0.251	6.72	-0.249	6.67	-0.225
6.68	-0.216	6.74	-0.211	6.73	-0.218	6.67	-0.251	6.73	-0.249	6.69	-0.225
6.7	-0.216	6.75	-0.212	6.74	-0.218	6.68	-0.251	6.75	-0.249	6.71	-0.225
6.71	-0.216	6.77	-0.212	6.76	-0.218	6.7	-0.251	6.77	-0.249	6.72	-0.225
6.73	-0.216	6.79	-0.212	6.78	-0.218	6.72	-0.251	6.78	-0.249	6.74	-0.225
6.75	-0.216	6.81	-0.212	6.79	-0.218	6.73	-0.251	6.8	-0.249	6.76	-0.225
6.76	-0.216	6.82	-0.212	6.81	-0.218	6.75	-0.251	6.82	-0.249	6.77	-0.225
6.78	-0.216	6.84	-0.212	6.83	-0.219	6.77	-0.251	6.83	-0.249	6.79	-0.225
6.8	-0.216	6.86	-0.212	6.84	-0.219	6.78	-0.252	6.85	-0.249	6.81	-0.225
6.81	-0.216	6.87	-0.212	6.86	-0.219	6.8	-0.252	6.87	-0.249	6.82	-0.225
6.83	-0.216	6.89	-0.212	6.88	-0.219	6.81	-0.252	6.88	-0.249	6.84	-0.225
6.85	-0.216	6.91	-0.212	6.89	-0.219	6.83	-0.252	6.9	-0.249	6.86	-0.225
6.86	-0.216	6.92	-0.212	6.91	-0.219	6.85	-0.252	6.92	-0.249	6.87	-0.225
6.88	-0.216	6.94	-0.212	6.93	-0.219	6.86	-0.252	6.93	-0.249	6.89	-0.225
6.9	-0.216	6.95	-0.212	6.94	-0.219	6.88	-0.252	6.95	-0.249	6.91	-0.225
6.91	-0.216	6.97	-0.212	6.96	-0.219	6.9	-0.252	6.97	-0.249	6.92	-0.225
6.93	-0.216	6.99	-0.212	6.98	-0.219	6.91	-0.252	6.98	-0.249	6.94	-0.225
6.95	-0.216	7	-0.212	6.99	-0.219	6.93	-0.252	7	-0.249	6.96	-0.225
6.97	-0.216	7.02	-0.212	7.01	-0.219	6.95	-0.252	7.02	-0.249	6.97	-0.225
6.98	-0.216	7.04	-0.212	7.03	-0.219	6.96	-0.252	7.03	-0.249	6.99	-0.225
7	-0.216	7.06	-0.212	7.04	-0.219	6.98	-0.252	7.05	-0.249	7.01	-0.225
7.02	-0.216	7.07	-0.212	7.06	-0.219	7	-0.252	7.07	-0.249	7.02	-0.225
7.03	-0.216	7.09	-0.212	7.08	-0.219	7.01	-0.252	7.08	-0.249	7.04	-0.226
7.05	-0.216	7.11	-0.212	7.09	-0.219	7.03	-0.252	7.1	-0.249	7.05	-0.226
7.07	-0.216	7.12	-0.212	7.11	-0.219	7.05	-0.252	7.12	-0.249	7.07	-0.226
7.08	-0.216	7.14	-0.212	7.13	-0.219	7.07	-0.252	7.13	-0.249	7.09	-0.226
7.1	-0.216	7.15	-0.212	7.14	-0.219	7.08	-0.252	7.15	-0.249	7.11	-0.226
7.11	-0.216	7.17	-0.212	7.16	-0.22	7.1	-0.252	7.17	-0.249	7.12	-0.226
7.13	-0.216	7.19	-0.213	7.18	-0.22	7.11	-0.252	7.18	-0.249	7.14	-0.226
7.15	-0.216	7.21	-0.213	7.19	-0.22	7.13	-0.252	7.2	-0.249	7.15	-0.226
7.17	-0.216	7.22	-0.213	7.21	-0.22	7.15	-0.252	7.22	-0.249	7.17	-0.226
7.18	-0.216	7.24	-0.213	7.23	-0.22	7.16	-0.252	7.23	-0.249	7.19	-0.226
7.2	-0.216	7.25	-0.213	7.24	-0.22	7.18	-0.252	7.25	-0.249	7.2	-0.226
7.22	-0.217	7.27	-0.213	7.26	-0.22	7.2	-0.252	7.27	-0.249	7.22	-0.226
7.23	-0.217	7.29	-0.213	7.28	-0.22	7.21	-0.252	7.28	-0.249	7.24	-0.226
7.25	-0.217	7.3	-0.213	7.29	-0.22	7.23	-0.252	7.3	-0.249	7.25	-0.226
7.27	-0.217	7.32	-0.213	7.31	-0.22	7.25	-0.252	7.32	-0.249	7.27	-0.226
7.28	-0.217	7.34	-0.213	7.33	-0.22	7.26	-0.252	7.33	-0.249	7.29	-0.226
7.3	-0.217	7.36	-0.213	7.34	-0.22	7.28	-0.252	7.35	-0.249	7.3	-0.226
7.32	-0.217	7.37	-0.213	7.36	-0.22	7.3	-0.252	7.37	-0.249	7.32	-0.226
7.33	-0.217	7.39	-0.213	7.38	-0.221	7.31	-0.252	7.38	-0.249	7.34	-0.226
7.35	-0.217	7.41	-0.213	7.39	-0.221	7.33	-0.252	7.4	-0.249	7.35	-0.226
7.36	-0.217	7.42	-0.213	7.41	-0.221	7.35	-0.252	7.42	-0.249	7.37	-0.226
7.38	-0.217	7.44	-0.213	7.42	-0.221	7.36	-0.252	7.43	-0.249	7.39	-0.226
7.4	-0.217	7.46	-0.213	7.44	-0.221	7.38	-0.252	7.45	-0.25	7.4	-0.226
7.42	-0.217	7.47	-0.213	7.46	-0.221	7.4	-0.252	7.47	-0.25	7.42	-0.226
7.43	-0.217	7.49	-0.213	7.47	-0.221	7.41	-0.252	7.48	-0.25	7.44	-0.226
7.45	-0.217	7.51	-0.213	7.49	-0.221	7.43	-0.252	7.5	-0.25	7.45	-0.226
7.47	-0.217	7.52	-0.213	7.51	-0.221	7.45	-0.252	7.52	-0.25	7.47	-0.227
7.48	-0.217	7.54	-0.213	7.53	-0.221	7.46	-0.252	7.53	-0.25	7.49	-0.227
7.5	-0.217	7.56	-0.213	7.54	-0.221	7.48	-0.252	7.55	-0.25	7.5	-0.227
7.51	-0.217	7.57	-0.213	7.56	-0.221	7.5	-0.252	7.57	-0.25	7.52	-0.227
7.53	-0.217	7.59	-0.213	7.58	-0.221	7.51	-0.253	7.58	-0.25	7.54	-0.227
7.55	-0.217	7.6	-0.213	7.59	-0.221	7.53	-0.253	7.6	-0.25	7.55	-0.227
7.56	-0.217	7.62	-0.213	7.61	-0.222	7.55	-0.253	7.62	-0.25	7.57	-0.227
7.58	-0.217	7.64	-0.213	7.63	-0.222	7.56	-0.253	7.63	-0.25	7.59	-0.227
7.6	-0.217	7.66	-0.213	7.64	-0.222	7.58	-0.253	7.65	-0.25	7.6	-0.227
7.61	-0.217	7.67	-0.213	7.66	-0.222	7.6	-0.253	7.67	-0.25	7.62	-0.227
7.63	-0.217	7.69	-0.213	7.68	-0.222	7.61	-0.253	7.68	-0.25	7.64	-0.227
7.65	-0.217	7.71	-0.213	7.69	-0.222	7.63	-0.253	7.7	-0.25	7.66	-0.227
7.66	-0.217	7.72	-0.213	7.71	-0.222	7.65	-0.253	7.72	-0.25	7.67	-0.227
7.68	-0.217	7.74	-0.213	7.73	-0.222	7.66	-0.253	7.73	-0.25	7.69	-0.227
7.7	-0.217	7.75	-0.213	7.74	-0.222	7.68	-0.253	7.75	-0.25	7.7	-0.227
7.71	-0.217	7.77	-0.214	7.76	-0.223	7.7	-0.253	7.77	-0.25	7.72	-0.227
7.73	-0.217	7.79	-0.214	7.78	-0.223	7.71	-0.253	7.78	-0.25	7.74	-0.227
7.75	-0.217	7.81	-0.214	7.79	-0.223	7.73	-0.253	7.8	-0.25	7.75	-0.227
7.76	-0.217	7.82	-0.214	7.81	-0.223	7.75	-0.253	7.82	-0.25	7.77	-0.227
7.78	-0.217	7.84	-0.214	7.82	-0.223	7.76	-0.253	7.83	-0.25	7.79	-0.227
7.8	-0.217	7.86	-0.214	7.84	-0.223	7.78	-0.253	7.85	-0.25	7.8	-0.227
7.81	-0.218	7.87	-0.214	7.86	-0.223	7.8	-0.253	7.87	-0.25	7.82	-0.227
7.83	-0.218	7.89	-0.214	7.87	-0.223	7.81	-0.253	7.88	-0.25	7.84	-0.227
7.85	-0.218	7.91	-0.214	7.89	-0.223	7.83	-0.253	7.9	-0.25	7.85	-0.227
7.86	-0.218	7.92	-0.214	7.91	-0.223	7.85	-0.253	7.92	-0.25	7.87	-0.227
7.88	-0.218	7.94	-0.214	7.93	-0.223	7.86	-0.253	7.93	-0.25	7.89	-0.227
7.9	-0.218	7.95	-0.214	7.94	-0.223	7.88	-0.253	7.95	-0.25	7.91	-0.227
7.91	-0.218	7.97	-0.214	7.96	-0.223	7.9	-0.253	7.97	-0.25	7.92	-0.227
7.93	-0.218	7.99	-0.214	7.97	-0.223	7.91	-0.253	7.98	-0.25	7.94	-0.227
7.95	-0.218	8	-0.214	7.99	-0.223	7.93	-0.253	8	-0.25	7.95	-0.227
7.96	-0.218	8.02	-0.214	8.01	-0.223	7.95	-0.253	8.02	-0.25	7.97	-0.227
7.98	-0.218	8.04	-0.214	8.02	-0.223	7.96	-0.253	8.03	-0.25	7.99	-0.227
8	-0.218	8.05	-0.214	8.04	-0.223	7.98	-0.253	8.05	-0.25	8	-0.228
8.01	-0.218	8.07	-0.214	8.06	-0.224	8	-0.253	8.07	-0.25	8.02	-0.228
8.03	-0.218	8.09	-0.214	8.07	-0.224	8.01	-0.253	8.08	-0.25	8.04	-0.228
8.05	-0.218	8.1	-0.214	8.09	-0.224	8.03	-0.253	8.1	-0.25	8.05	-0.228
8.06	-0.218	8.12	-0.214	8.11	-0.224	8.05	-0.253	8.12	-0.25	8.07	-0.228
8.08	-0.218	8.14	-0.214	8.13	-0.224	8.06	-0.253	8.13	-0.25	8.09	-0.228
8.1	-0.218	8.15	-0.214	8.14	-0.224	8.08	-0.253	8.15	-0.25	8.1	-0.228
8.11	-0.218	8.17	-0.214	8.16	-0.224	8.1	-0.253	8.17	-0.25	8.12	-0.228
8.13	-0.218	8.19	-0.214	8.17	-0.224	8.11	-0.253	8.18	-0.25	8.14	-0.228
8.15	-0.218	8.2	-0.214	8.19	-0.224	8.13	-0.253	8.2	-0.25	8.15	-0.228
8.16	-0.218	8.22	-0.215	8.21	-0.224	8.15	-0.253	8.22	-0.25	8.17	-0.228
8.18	-0.218	8.24	-0.215	8.22	-0.224	8.16	-0.253	8.23	-0.25	8.19	-0.228
8.2	-0.218	8.25	-0.215	8.24	-0.224	8.18	-0.253	8.25	-0.25	8.2	-0.228
8.21	-0.218	8.27	-0.215	8.26	-0.224	8.2	-0.253	8.27	-0.25	8.22	-0.228
8.23	-0.218	8.29	-0.215	8.27	-0.224	8.21	-0.254	8.28	-0.25	8.24	-0.228
8.25	-0.218	8.3	-0.215	8.29	-0.224	8.23	-0.254	8.3	-0.25	8.25	-0.228
8.26	-0.218	8.32	-0.215	8.31	-0.224	8.25	-0.254	8.32	-0.25	8.27	-0.228
8.28	-0.218	8.34	-0.215	8.32	-0.224	8.27	-0.254	8.33	-0.25	8.29	-0.228
8.3	-0.218	8.35	-0.215	8.34	-0.224	8.28	-0.254	8.35	-0.25	8.3	-0.228
8.31	-0.218	8.37	-0.215	8.36	-0.224	8.3	-0.254	8.37	-0.25	8.32	-0.229
8.33	-0.218	8.39	-0.215	8.37	-0.224	8.31	-0.254	8.38	-0.25	8.34	-0.229
8.35	-0.218	8.4	-0.215	8.39	-0.225	8.33	-0.254	8.4	-0.25	8.35	-0.229
8.36	-0.218	8.42	-0.215	8.41	-0.225	8.35	-0.254	8.42	-0.25	8.37	-0.229
8.38	-0.218	8.44	-0.215	8.42	-0.225	8.36	-0.254	8.43	-0.25	8.39	-0.229
8.4	-0.218	8.45	-0.215	8.44	-0.225	8.38	-0.254	8.45	-0.25	8.4	-0.229
8.41	-0.218	8.47	-0.215	8.46	-0.225	8.4	-0.254	8.47	-0.25	8.42	-0.229
8.43	-0.218	8.49	-0.215	8.47	-0.225	8.41	-0.254	8.48	-0.25	8.44	-0.229
8.45	-0.218	8.51	-0.215	8.49	-0.225	8.43	-0.254	8.5	-0.25	8.45	-0.229
8.46	-0.218	8.52	-0.215	8.51	-0.225	8.45	-0.254	8.52	-0.25	8.47	-0.229
8.48	-0.218	8.54	-0.215	8.52	-0.225	8.46	-0.254	8.53	-0.25	8.49	-0.229
8.5	-0.218	8.55	-0.215	8.54	-0.225	8.48	-0.254	8.55	-0.25	8.5	-0.229
8.51	-0.218	8.57	-0.215	8.56	-0.225	8.5	-0.254	8.57	-0.251	8.52	-0.229
8.53	-0.218	8.59	-0.215	8.57	-0.225	8.51	-0.254	8.58	-0.251	8.54	-0.229
8.55	-0.219	8.6	-0.215	8.59	-0.225	8.53	-0.254	8.6	-0.251	8.55	-0.229
8.56	-0.219	8.62	-0.215	8.61	-0.225	8.55	-0.254	8.62	-0.251	8.57	-0.229
8.58	-0.219	8.64	-0.215	8.62	-0.225	8.56	-0.254	8.63	-0.251	8.59	-0.229
8.6	-0.219	8.65	-0.215	8.64	-0.225	8.58	-0.254	8.65	-0.251	8.6	-0.229
8.61	-0.219	8.67	-0.215	8.66	-0.225	8.6	-0.254	8.67	-0.251	8.62	-0.229
8.63	-0.219	8.69	-0.215	8.67	-0.226	8.61	-0.254	8.68	-0.251	8.64	-0.229
8.65	-0.219	8.7	-0.216	8.69	-0.226	8.63	-0.254	8.7	-0.251	8.65	-0.229
8.66	-0.219	8.72	-0.216	8.71	-0.226	8.65	-0.254	8.72	-0.251	8.67	-0.229
8.68	-0.219	8.74	-0.216	8.72	-0.226	8.66	-0.254	8.73	-0.251	8.69	-0.229
8.7	-0.219	8.75	-0.216	8.74	-0.226	8.68	-0.254	8.75	-0.251	8.7	-0.23
8.71	-0.219	8.77	-0.216	8.76	-0.226	8.7	-0.254	8.77	-0.251	8.72	-0.23
8.73	-0.219	8.79	-0.216	8.77	-0.226	8.71	-0.254	8.78	-0.251	8.74	-0.23
8.75	-0.219	8.8	-0.216	8.79	-0.226	8.73	-0.254	8.8	-0.251	8.75	-0.23
8.76	-0.219	8.82	-0.216	8.81	-0.226	8.75	-0.254	8.82	-0.251	8.77	-0.23
8.78	-0.219	8.84	-0.216	8.82	-0.226	8.76	-0.254	8.83	-0.251	8.79	-0.23
8.8	-0.219	8.85	-0.216	8.84	-0.226	8.78	-0.254	8.85	-0.251	8.8	-0.23
8.81	-0.219	8.87	-0.216	8.86	-0.226	8.8	-0.254	8.87	-0.251	8.82	-0.23
8.83	-0.219	8.89	-0.216	8.87	-0.226	8.81	-0.254	8.88	-0.251	8.84	-0.23
8.85	-0.219	8.9	-0.216	8.89	-0.226	8.83	-0.254	8.9	-0.251	8.85	-0.23
8.86	-0.219	8.92	-0.216	8.91	-0.226	8.84	-0.254	8.92	-0.251	8.87	-0.23
8.88	-0.219	8.94	-0.216	8.92	-0.226	8.86	-0.254	8.93	-0.251	8.89	-0.23
8.9	-0.219	8.95	-0.216	8.94	-0.226	8.88	-0.254	8.95	-0.251	8.9	-0.23
8.91	-0.219	8.97	-0.216	8.96	-0.226	8.9	-0.254	8.97	-0.251	8.92	-0.23
8.93	-0.219	8.99	-0.216	8.97	-0.227	8.91	-0.254	8.98	-0.251	8.94	-0.23
8.95	-0.219	9	-0.216	8.99	-0.227	8.93	-0.254	9	-0.251	8.95	-0.23
8.96	-0.219	9.02	-0.216	9.01	-0.227	8.95	-0.254	9.02	-0.251	8.97	-0.23
8.98	-0.219	9.04	-0.216	9.02	-0.227	8.96	-0.254	9.03	-0.251	8.99	-0.23
9	-0.219	9.05	-0.216	9.04	-0.227	8.98	-0.254	9.05	-0.251	9	-0.23
9.01	-0.219	9.07	-0.216	9.06	-0.227	9	-0.254	9.07	-0.251	9.02	-0.23
9.03	-0.219	9.09	-0.216	9.07	-0.227	9.01	-0.254	9.08	-0.251	9.04	-0.23
9.05	-0.219	9.1	-0.216	9.09	-0.227	9.03	-0.254	9.1	-0.251	9.05	-0.23
9.06	-0.219	9.12	-0.216	9.11	-0.227	9.05	-0.254	9.12	-0.251	9.07	-0.23
9.08	-0.219	9.14	-0.216	9.12	-0.227	9.06	-0.255	9.13	-0.251	9.09	-0.23
9.1	-0.219	9.15	-0.216	9.14	-0.227	9.08	-0.255	9.15	-0.251	9.1	-0.23
9.11	-0.219	9.17	-0.216	9.16	-0.228	9.1	-0.255	9.17	-0.251	9.12	-0.23
9.13	-0.219	9.19	-0.216	9.17	-0.228	9.11	-0.255	9.18	-0.251	9.14	-0.231
9.15	-0.219	9.2	-0.216	9.19	-0.228	9.13	-0.255	9.2	-0.251	9.15	-0.231
9.16	-0.219	9.22	-0.216	9.21	-0.228	9.15	-0.255	9.22	-0.251	9.17	-0.231
9.18	-0.219	9.24	-0.216	9.22	-0.228	9.16	-0.255	9.23	-0.251	9.19	-0.231
9.2	-0.219	9.25	-0.216	9.24	-0.228	9.18	-0.255	9.25	-0.251	9.2	-0.231
9.21	-0.219	9.27	-0.216	9.26	-0.228	9.2	-0.255	9.27	-0.251	9.22	-0.231
9.23	-0.22	9.29	-0.217	9.27	-0.228	9.21	-0.255	9.28	-0.251	9.24	-0.231
9.25	-0.22	9.3	-0.217	9.29	-0.228	9.23	-0.255	9.3	-0.251	9.25	-0.231
9.26	-0.22	9.32	-0.217	9.31	-0.228	9.25	-0.255	9.32	-0.251	9.27	-0.231
9.28	-0.22	9.34	-0.217	9.32	-0.228	9.26	-0.255	9.33	-0.251	9.29	-0.231
9.3	-0.22	9.35	-0.217	9.34	-0.228	9.28	-0.255	9.35	-0.251	9.3	-0.231
9.31	-0.22	9.37	-0.217	9.36	-0.228	9.3	-0.255	9.37	-0.251	9.32	-0.231
9.33	-0.22	9.39	-0.217	9.37	-0.228	9.31	-0.255	9.38	-0.251	9.34	-0.231
9.35	-0.22	9.4	-0.217	9.39	-0.228	9.33	-0.255	9.4	-0.251	9.35	-0.231
9.36	-0.22	9.42	-0.217	9.41	-0.229	9.35	-0.255	9.42	-0.251	9.37	-0.231
9.38	-0.22	9.44	-0.217	9.42	-0.229	9.36	-0.255	9.43	-0.251	9.39	-0.231
9.4	-0.22	9.45	-0.217	9.44	-0.229	9.38	-0.255	9.45	-0.251	9.4	-0.231
9.41	-0.22	9.47	-0.217	9.45	-0.229	9.4	-0.255	9.47	-0.251	9.42	-0.231
9.43	-0.22	9.49	-0.217	9.47	-0.229	9.41	-0.255	9.48	-0.251	9.44	-0.231
9.45	-0.22	9.5	-0.217	9.49	-0.229	9.43	-0.255	9.5	-0.251	9.45	-0.231
9.46	-0.22	9.52	-0.217	9.51	-0.229	9.45	-0.255	9.52	-0.251	9.47	-0.231
9.48	-0.22	9.54	-0.217	9.52	-0.229	9.46	-0.255	9.53	-0.251	9.49	-0.231
9.5	-0.22	9.55	-0.217	9.54	-0.229	9.48	-0.255	9.55	-0.251	9.5	-0.231
9.51	-0.22	9.57	-0.217	9.56	-0.229	9.49	-0.255	9.57	-0.251	9.52	-0.231
9.53	-0.22	9.59	-0.217	9.57	-0.229	9.51	-0.255	9.58	-0.251	9.54	-0.231
9.55	-0.22	9.6	-0.217	9.59	-0.229	9.53	-0.255	9.6	-0.251	9.55	-0.231
9.56	-0.22	9.62	-0.217	9.61	-0.229	9.55	-0.255	9.62	-0.251	9.57	-0.231
9.58	-0.22	9.64	-0.217	9.62	-0.229	9.56	-0.255	9.63	-0.251	9.59	-0.232
9.6	-0.22	9.65	-0.217	9.64	-0.229	9.58	-0.255	9.65	-0.251	9.6	-0.232
9.61	-0.22	9.67	-0.217	9.66	-0.229	9.6	-0.255	9.67	-0.251	9.62	-0.232
9.63	-0.22	9.69	-0.217	9.67	-0.229	9.61	-0.255	9.68	-0.251	9.63	-0.232
9.65	-0.22	9.7	-0.217	9.69	-0.229	9.63	-0.255	9.7	-0.251	9.65	-0.232
9.66	-0.22	9.72	-0.217	9.7	-0.23	9.65	-0.256	9.72	-0.251	9.67	-0.232
9.68	-0.22	9.74	-0.217	9.72	-0.23	9.66	-0.256	9.73	-0.251	9.69	-0.232
9.69	-0.22	9.75	-0.217	9.74	-0.23	9.68	-0.256	9.75	-0.251	9.7	-0.232
9.71	-0.22	9.77	-0.217	9.76	-0.23	9.7	-0.256	9.77	-0.251	9.72	-0.232
9.73	-0.22	9.79	-0.217	9.77	-0.23	9.71	-0.256	9.78	-0.251	9.74	-0.232
9.75	-0.22	9.8	-0.218	9.79	-0.23	9.73	-0.256	9.8	-0.251	9.75	-0.232
9.76	-0.22	9.82	-0.218	9.81	-0.23	9.75	-0.256	9.82	-0.251	9.77	-0.232
9.78	-0.22	9.84	-0.218	9.82	-0.23	9.76	-0.256	9.83	-0.251	9.79	-0.232
9.8	-0.22	9.85	-0.218	9.84	-0.23	9.78	-0.256	9.85	-0.252	9.8	-0.232
9.81	-0.22	9.87	-0.218	9.86	-0.23	9.8	-0.256	9.87	-0.252	9.82	-0.232
9.83	-0.22	9.89	-0.218	9.87	-0.23	9.81	-0.256	9.88	-0.252	9.84	-0.232
9.85	-0.22	9.9	-0.218	9.89	-0.23	9.83	-0.256	9.9	-0.252	9.85	-0.232
9.86	-0.22	9.92	-0.218	9.91	-0.23	9.84	-0.256	9.92	-0.252	9.87	-0.232
9.88	-0.22	9.94	-0.218	9.92	-0.23	9.86	-0.256	9.93	-0.252	9.89	-0.232
9.9	-0.22	9.95	-0.218	9.94	-0.23	9.88	-0.256	9.95	-0.252	9.9	-0.232
9.91	-0.22	9.97	-0.218	9.96	-0.23	9.9	-0.256	9.97	-0.252	9.92	-0.232
9.93	-0.22	9.99	-0.218	9.97	-0.23	9.91	-0.256	9.98	-0.252	9.94	-0.232
9.95	-0.221	10	-0.218	9.99	-0.23	9.93	-0.256	10	-0.252	9.95	-0.232
9.96	-0.221	10.02	-0.218	10	-0.23	9.94	-0.256	10.02	-0.252	9.97	-0.232
9.98	-0.221	10.04	-0.218	10.02	-0.231	9.96	-0.256	10.03	-0.252	9.98	-0.232
9.99	-0.221	10.05	-0.218	10.04	-0.231	9.98	-0.256	10.05	-0.252	10	-0.232
10.01	-0.221	10.07	-0.218	10.05	-0.231	10	-0.256	10.07	-0.252	10.02	-0.232
10.03	-0.221	10.09	-0.218	10.07	-0.231	10.01	-0.256	10.08	-0.252	10.04	-0.232
10.05	-0.221	10.1	-0.218	10.09	-0.231	10.03	-0.256	10.1	-0.252	10.05	-0.232
10.06	-0.221	10.12	-0.218	10.1	-0.231	10.05	-0.256	10.12	-0.252	10.07	-0.233
10.08	-0.221	10.14	-0.218	10.12	-0.231	10.06	-0.256	10.13	-0.252	10.09	-0.233
10.1	-0.221	10.15	-0.218	10.14	-0.231	10.08	-0.256	10.15	-0.252	10.1	-0.233
10.11	-0.221	10.17	-0.218	10.15	-0.231	10.1	-0.256	10.17	-0.252	10.12	-0.233
10.13	-0.221	10.19	-0.218	10.17	-0.231	10.11	-0.256	10.18	-0.252	10.13	-0.233
10.14	-0.221	10.2	-0.218	10.19	-0.231	10.13	-0.256	10.2	-0.252	10.15	-0.233
10.16	-0.221	10.22	-0.218	10.2	-0.231	10.14	-0.256	10.21	-0.252	10.17	-0.233
10.18	-0.221	10.24	-0.218	10.22	-0.231	10.16	-0.256	10.23	-0.252	10.19	-0.233
10.2	-0.221	10.25	-0.218	10.24	-0.231	10.18	-0.256	10.25	-0.252	10.2	-0.233
10.21	-0.221	10.27	-0.218	10.25	-0.231	10.2	-0.256	10.27	-0.252	10.22	-0.233
10.23	-0.221	10.29	-0.219	10.27	-0.231	10.21	-0.256	10.28	-0.252	10.23	-0.233
10.24	-0.221	10.3	-0.219	10.29	-0.231	10.23	-0.256	10.3	-0.252	10.25	-0.233
10.26	-0.221	10.32	-0.219	10.3	-0.231	10.24	-0.256	10.32	-0.252	10.27	-0.233
10.28	-0.221	10.34	-0.219	10.32	-0.231	10.26	-0.256	10.33	-0.252	10.28	-0.233
10.29	-0.221	10.35	-0.219	10.34	-0.231	10.28	-0.256	10.35	-0.252	10.3	-0.233
10.31	-0.221	10.37	-0.219	10.36	-0.232	10.3	-0.256	10.37	-0.252	10.32	-0.233
10.33	-0.221	10.39	-0.219	10.37	-0.232	10.31	-0.256	10.38	-0.252	10.33	-0.233
10.34	-0.221	10.4	-0.219	10.39	-0.232	10.33	-0.256	10.4	-0.252	10.35	-0.233
10.36	-0.221	10.42	-0.219	10.4	-0.232	10.34	-0.256	10.42	-0.252	10.37	-0.233
10.38	-0.221	10.44	-0.219	10.42	-0.232	10.36	-0.256	10.43	-0.252	10.38	-0.233
10.4	-0.221	10.45	-0.219	10.44	-0.232	10.38	-0.256	10.45	-0.252	10.4	-0.233
10.41	-0.221	10.47	-0.219	10.45	-0.232	10.39	-0.256	10.47	-0.252	10.42	-0.233
10.43	-0.221	10.49	-0.219	10.47	-0.232	10.41	-0.256	10.48	-0.252	10.43	-0.233
10.45	-0.221	10.5	-0.219	10.49	-0.232	10.43	-0.257	10.5	-0.252	10.45	-0.233
10.46	-0.221	10.52	-0.219	10.5	-0.232	10.44	-0.257	10.52	-0.252	10.47	-0.233
10.48	-0.221	10.54	-0.219	10.52	-0.232	10.46	-0.257	10.53	-0.252	10.48	-0.233
10.5	-0.221	10.55	-0.219	10.54	-0.232	10.48	-0.257	10.55	-0.252	10.5	-0.234
10.51	-0.221	10.57	-0.219	10.55	-0.232	10.49	-0.257	10.57	-0.252	10.52	-0.234
10.53	-0.221	10.59	-0.219	10.57	-0.232	10.51	-0.257	10.58	-0.252	10.53	-0.234
10.54	-0.221	10.6	-0.219	10.59	-0.232	10.53	-0.257	10.6	-0.252	10.55	-0.234
10.56	-0.221	10.62	-0.219	10.6	-0.232	10.54	-0.257	10.61	-0.252	10.57	-0.234
10.58	-0.221	10.64	-0.219	10.62	-0.232	10.56	-0.257	10.63	-0.252	10.59	-0.234
10.6	-0.221	10.65	-0.219	10.64	-0.232	10.58	-0.257	10.65	-0.252	10.6	-0.234
10.61	-0.221	10.67	-0.219	10.66	-0.232	10.59	-0.257	10.67	-0.252	10.62	-0.234
10.63	-0.221	10.69	-0.219	10.67	-0.232	10.61	-0.257	10.68	-0.252	10.63	-0.234
10.65	-0.222	10.7	-0.219	10.69	-0.233	10.63	-0.257	10.7	-0.252	10.65	-0.234
10.66	-0.222	10.72	-0.219	10.7	-0.233	10.64	-0.257	10.72	-0.252	10.67	-0.234
10.68	-0.222	10.74	-0.219	10.72	-0.233	10.66	-0.257	10.73	-0.252	10.68	-0.234
10.7	-0.222	10.75	-0.219	10.74	-0.233	10.68	-0.257	10.75	-0.252	10.7	-0.234
10.71	-0.222	10.77	-0.219	10.75	-0.233	10.7	-0.257	10.77	-0.252	10.72	-0.234
10.73	-0.222	10.79	-0.219	10.77	-0.233	10.71	-0.257	10.78	-0.252	10.73	-0.234
10.75	-0.222	10.8	-0.219	10.79	-0.233	10.73	-0.257	10.8	-0.252	10.75	-0.234
10.76	-0.222	10.82	-0.22	10.8	-0.233	10.74	-0.257	10.82	-0.252	10.77	-0.234
10.78	-0.222	10.84	-0.22	10.82	-0.233	10.76	-0.257	10.83	-0.252	10.78	-0.234
10.8	-0.222	10.85	-0.22	10.84	-0.233	10.78	-0.257	10.85	-0.252	10.8	-0.234
10.81	-0.222	10.87	-0.22	10.85	-0.233	10.79	-0.257	10.87	-0.252	10.82	-0.234
10.83	-0.222	10.89	-0.22	10.87	-0.233	10.81	-0.257	10.88	-0.252	10.83	-0.234
10.84	-0.222	10.9	-0.22	10.89	-0.233	10.83	-0.257	10.9	-0.252	10.85	-0.234
10.86	-0.222	10.92	-0.22	10.9	-0.233	10.84	-0.257	10.92	-0.252	10.87	-0.234
10.88	-0.222	10.94	-0.22	10.92	-0.234	10.86	-0.257	10.93	-0.252	10.88	-0.234
10.9	-0.222	10.95	-0.22	10.94	-0.234	10.88	-0.257	10.95	-0.252	10.9	-0.234
10.91	-0.222	10.97	-0.22	10.95	-0.234	10.89	-0.257	10.97	-0.252	10.92	-0.234
10.93	-0.222	10.99	-0.22	10.97	-0.234	10.91	-0.257	10.98	-0.252	10.93	-0.234
10.95	-0.222	11	-0.22	10.99	-0.234	10.93	-0.257	11	-0.252	10.95	-0.234
10.96	-0.222	11.02	-0.22	11	-0.234	10.94	-0.257	11.02	-0.252	10.97	-0.234
10.98	-0.222	11.04	-0.22	11.02	-0.235	10.96	-0.257	11.03	-0.252	10.98	-0.234
11	-0.222	11.05	-0.22	11.04	-0.235	10.98	-0.257	11.05	-0.252	11	-0.234
11.01	-0.222	11.07	-0.22	11.06	-0.235	11	-0.257	11.07	-0.252	11.02	-0.234
11.03	-0.222	11.09	-0.22	11.07	-0.235	11.01	-0.257	11.08	-0.252	11.03	-0.234
11.05	-0.222	11.1	-0.22	11.09	-0.235	11.03	-0.257	11.1	-0.253	11.05	-0.234
11.06	-0.222	11.12	-0.22	11.1	-0.235	11.05	-0.257	11.12	-0.253	11.07	-0.234
11.08	-0.222	11.14	-0.22	11.12	-0.235	11.06	-0.257	11.13	-0.253	11.08	-0.234
11.09	-0.222	11.15	-0.22	11.14	-0.235	11.08	-0.257	11.15	-0.253	11.1	-0.234
11.11	-0.222	11.17	-0.22	11.15	-0.235	11.09	-0.257	11.17	-0.253	11.12	-0.234
11.13	-0.222	11.19	-0.22	11.17	-0.235	11.11	-0.258	11.18	-0.253	11.13	-0.234
11.14	-0.222	11.2	-0.221	11.19	-0.235	11.13	-0.258	11.2	-0.253	11.15	-0.234
11.16	-0.222	11.22	-0.221	11.2	-0.235	11.14	-0.258	11.22	-0.253	11.17	-0.235
11.18	-0.222	11.24	-0.221	11.22	-0.235	11.16	-0.258	11.23	-0.253	11.18	-0.235
11.2	-0.222	11.25	-0.221	11.24	-0.235	11.18	-0.258	11.25	-0.253	11.2	-0.235
11.21	-0.222	11.27	-0.221	11.26	-0.235	11.19	-0.258	11.27	-0.253	11.22	-0.235
11.23	-0.222	11.29	-0.221	11.27	-0.235	11.21	-0.258	11.28	-0.253	11.23	-0.235
11.25	-0.223	11.3	-0.221	11.29	-0.236	11.23	-0.258	11.3	-0.253	11.25	-0.235
11.26	-0.223	11.32	-0.221	11.3	-0.236	11.24	-0.258	11.32	-0.253	11.27	-0.235
11.28	-0.223	11.34	-0.221	11.32	-0.236	11.26	-0.258	11.33	-0.253	11.28	-0.235
11.3	-0.223	11.35	-0.221	11.34	-0.236	11.28	-0.258	11.35	-0.253	11.3	-0.235
11.31	-0.223	11.37	-0.221	11.35	-0.236	11.29	-0.258	11.37	-0.253	11.32	-0.235
11.33	-0.223	11.38	-0.221	11.37	-0.236	11.31	-0.258	11.38	-0.253	11.33	-0.235
11.35	-0.223	11.4	-0.221	11.39	-0.236	11.33	-0.258	11.4	-0.253	11.35	-0.235
11.36	-0.223	11.42	-0.221	11.4	-0.236	11.35	-0.258	11.41	-0.253	11.37	-0.235
11.38	-0.223	11.44	-0.221	11.42	-0.236	11.36	-0.258	11.43	-0.253	11.39	-0.235
11.39	-0.223	11.45	-0.221	11.44	-0.236	11.38	-0.258	11.45	-0.253	11.4	-0.235
11.41	-0.223	11.47	-0.221	11.45	-0.236	11.39	-0.258	11.46	-0.253	11.42	-0.235
11.43	-0.223	11.49	-0.221	11.47	-0.236	11.41	-0.258	11.48	-0.253	11.44	-0.235
11.44	-0.223	11.5	-0.221	11.49	-0.236	11.43	-0.258	11.5	-0.253	11.45	-0.235
11.46	-0.223	11.52	-0.221	11.5	-0.236	11.44	-0.258	11.52	-0.253	11.47	-0.235
11.48	-0.223	11.54	-0.221	11.52	-0.236	11.46	-0.258	11.53	-0.253	11.48	-0.235
11.49	-0.223	11.55	-0.221	11.54	-0.236	11.48	-0.258	11.55	-0.253	11.5	-0.236
11.51	-0.223	11.57	-0.221	11.55	-0.236	11.49	-0.258	11.57	-0.253	11.52	-0.236
11.53	-0.223	11.59	-0.221	11.57	-0.236	11.51	-0.258	11.58	-0.253	11.53	-0.236
11.55	-0.223	11.6	-0.222	11.59	-0.237	11.53	-0.258	11.6	-0.253	11.55	-0.236
11.56	-0.223	11.62	-0.222	11.6	-0.237	11.54	-0.258	11.62	-0.253	11.57	-0.236
11.58	-0.223	11.64	-0.222	11.62	-0.237	11.56	-0.258	11.63	-0.253	11.59	-0.236
11.6	-0.223	11.65	-0.222	11.64	-0.237	11.58	-0.258	11.65	-0.253	11.6	-0.236
11.61	-0.223	11.67	-0.222	11.65	-0.237	11.59	-0.258	11.66	-0.253	11.62	-0.236
11.63	-0.223	11.69	-0.222	11.67	-0.237	11.61	-0.258	11.68	-0.253	11.63	-0.236
11.65	-0.223	11.7	-0.222	11.69	-0.237	11.63	-0.258	11.7	-0.253	11.65	-0.236
11.66	-0.223	11.72	-0.222	11.7	-0.237	11.64	-0.258	11.72	-0.253	11.67	-0.236
11.68	-0.223	11.74	-0.222	11.72	-0.237	11.66	-0.258	11.73	-0.253	11.68	-0.236
11.7	-0.223	11.75	-0.222	11.74	-0.237	11.68	-0.258	11.75	-0.253	11.7	-0.236
11.71	-0.223	11.77	-0.222	11.75	-0.237	11.69	-0.258	11.77	-0.253	11.72	-0.236
11.73	-0.223	11.79	-0.222	11.77	-0.237	11.71	-0.258	11.78	-0.253	11.73	-0.236
11.75	-0.223	11.8	-0.222	11.79	-0.237	11.73	-0.258	11.8	-0.253	11.75	-0.236
11.76	-0.223	11.82	-0.222	11.8	-0.237	11.74	-0.258	11.82	-0.253	11.77	-0.236
11.78	-0.223	11.84	-0.222	11.82	-0.237	11.76	-0.258	11.83	-0.253	11.78	-0.236
11.8	-0.223	11.85	-0.222	11.84	-0.237	11.78	-0.258	11.85	-0.253	11.8	-0.236
11.81	-0.223	11.87	-0.222	11.85	-0.237	11.79	-0.259	11.87	-0.253	11.82	-0.236
11.83	-0.223	11.89	-0.222	11.87	-0.238	11.81	-0.259	11.88	-0.253	11.83	-0.236
11.85	-0.224	11.9	-0.222	11.89	-0.238	11.83	-0.259	11.9	-0.253	11.85	-0.236
11.86	-0.224	11.92	-0.222	11.9	-0.238	11.84	-0.259	11.92	-0.253	11.87	-0.236
11.88	-0.224	11.94	-0.222	11.92	-0.238	11.86	-0.259	11.93	-0.253	11.88	-0.236
11.89	-0.224	11.95	-0.222	11.94	-0.238	11.88	-0.259	11.95	-0.253	11.9	-0.236
11.91	-0.224	11.97	-0.222	11.95	-0.238	11.89	-0.259	11.96	-0.253	11.92	-0.236
11.93	-0.224	11.98	-0.222	11.97	-0.238	11.91	-0.259	11.98	-0.253	11.93	-0.236
11.95	-0.224	12	-0.222	11.99	-0.238	11.93	-0.259	12	-0.253	11.95	-0.236
11.96	-0.224	12.02	-0.223	12	-0.238	11.94	-0.259	12.02	-0.253	11.97	-0.236
11.98	-0.224	12.04	-0.223	12.02	-0.238	11.96	-0.259	12.03	-0.253	11.98	-0.236
11.99	-0.224	12.05	-0.223	12.04	-0.238	11.98	-0.259	12.05	-0.253	12	-0.236
12.01	-0.224	12.07	-0.223	12.05	-0.238	11.99	-0.259	12.07	-0.253	12.02	-0.236
12.03	-0.224	12.08	-0.223	12.07	-0.238	12.01	-0.259	12.08	-0.253	12.03	-0.236
12.05	-0.224	12.1	-0.223	12.09	-0.238	12.03	-0.259	12.1	-0.253	12.05	-0.236
12.06	-0.224	12.12	-0.223	12.1	-0.238	12.04	-0.259	12.12	-0.253	12.07	-0.236
12.08	-0.224	12.14	-0.223	12.12	-0.238	12.06	-0.259	12.13	-0.253	12.08	-0.236
12.09	-0.224	12.15	-0.223	12.14	-0.238	12.08	-0.259	12.15	-0.253	12.1	-0.236
12.11	-0.224	12.17	-0.223	12.15	-0.238	12.1	-0.259	12.17	-0.253	12.12	-0.237
12.13	-0.224	12.18	-0.223	12.17	-0.238	12.11	-0.259	12.18	-0.254	12.13	-0.237
12.15	-0.224	12.2	-0.223	12.19	-0.238	12.13	-0.259	12.2	-0.254	12.15	-0.237
12.16	-0.224	12.22	-0.223	12.2	-0.238	12.14	-0.259	12.22	-0.254	12.17	-0.237
12.18	-0.224	12.24	-0.223	12.22	-0.238	12.16	-0.259	12.23	-0.254	12.18	-0.237
12.19	-0.224	12.25	-0.223	12.24	-0.238	12.18	-0.259	12.25	-0.254	12.2	-0.237
12.21	-0.224	12.27	-0.223	12.25	-0.238	12.19	-0.259	12.27	-0.254	12.22	-0.237
12.23	-0.224	12.29	-0.223	12.27	-0.238	12.21	-0.259	12.28	-0.254	12.23	-0.237
12.24	-0.224	12.3	-0.223	12.29	-0.239	12.23	-0.259	12.3	-0.254	12.25	-0.237
12.26	-0.224	12.32	-0.223	12.3	-0.239	12.24	-0.259	12.32	-0.254	12.27	-0.237
12.28	-0.224	12.34	-0.223	12.32	-0.239	12.26	-0.259	12.33	-0.254	12.28	-0.237
12.29	-0.224	12.35	-0.223	12.34	-0.239	12.28	-0.259	12.35	-0.254	12.3	-0.237
12.31	-0.224	12.37	-0.223	12.35	-0.239	12.29	-0.259	12.37	-0.254	12.32	-0.237
12.33	-0.224	12.39	-0.223	12.37	-0.239	12.31	-0.259	12.38	-0.254	12.33	-0.237
12.35	-0.224	12.4	-0.223	12.39	-0.239	12.33	-0.259	12.4	-0.254	12.35	-0.237
12.36	-0.224	12.42	-0.224	12.4	-0.239	12.34	-0.259	12.42	-0.254	12.37	-0.237
12.38	-0.224	12.44	-0.224	12.42	-0.239	12.36	-0.259	12.43	-0.254	12.38	-0.237
12.4	-0.224	12.45	-0.224	12.44	-0.239	12.38	-0.259	12.45	-0.254	12.4	-0.237
12.41	-0.224	12.47	-0.224	12.45	-0.239	12.39	-0.259	12.47	-0.254	12.42	-0.237
12.43	-0.224	12.48	-0.224	12.47	-0.239	12.41	-0.259	12.48	-0.254	12.43	-0.237
12.45	-0.224	12.5	-0.224	12.49	-0.239	12.43	-0.259	12.5	-0.254	12.45	-0.237
12.46	-0.225	12.52	-0.224	12.5	-0.239	12.44	-0.259	12.52	-0.254	12.47	-0.237
12.48	-0.225	12.54	-0.224	12.52	-0.239	12.46	-0.259	12.53	-0.254	12.48	-0.237
12.49	-0.225	12.55	-0.224	12.54	-0.239	12.48	-0.259	12.55	-0.254	12.5	-0.237
12.51	-0.225	12.57	-0.224	12.55	-0.239	12.49	-0.26	12.57	-0.254	12.52	-0.237
12.53	-0.225	12.59	-0.224	12.57	-0.239	12.51	-0.26	12.58	-0.254	12.53	-0.237
12.54	-0.225	12.6	-0.224	12.59	-0.24	12.53	-0.26	12.6	-0.254	12.55	-0.237
12.56	-0.225	12.62	-0.224	12.6	-0.24	12.54	-0.26	12.62	-0.254	12.57	-0.237
12.58	-0.225	12.63	-0.224	12.62	-0.24	12.56	-0.26	12.63	-0.254	12.58	-0.237
12.6	-0.225	12.65	-0.225	12.64	-0.24	12.58	-0.26	12.65	-0.254	12.6	-0.237
12.61	-0.225	12.67	-0.225	12.65	-0.24	12.59	-0.26	12.67	-0.254	12.62	-0.237
12.63	-0.225	12.69	-0.225	12.67	-0.24	12.61	-0.26	12.68	-0.254	12.63	-0.237
12.64	-0.225	12.7	-0.225	12.69	-0.24	12.63	-0.26	12.7	-0.254	12.65	-0.237
12.66	-0.225	12.72	-0.225	12.7	-0.24	12.64	-0.26	12.72	-0.254	12.67	-0.237
12.68	-0.225	12.73	-0.225	12.72	-0.24	12.66	-0.26	12.73	-0.254	12.68	-0.237
12.69	-0.225	12.75	-0.225	12.74	-0.24	12.68	-0.26	12.75	-0.254	12.7	-0.237
12.71	-0.225	12.77	-0.225	12.75	-0.24	12.69	-0.26	12.77	-0.254	12.72	-0.237
12.73	-0.225	12.78	-0.225	12.77	-0.24	12.71	-0.26	12.78	-0.254	12.73	-0.237
12.75	-0.225	12.8	-0.226	12.79	-0.24	12.73	-0.26	12.8	-0.254	12.75	-0.237
12.76	-0.225	12.82	-0.226	12.8	-0.24	12.74	-0.26	12.82	-0.254	12.77	-0.238
12.78	-0.225	12.83	-0.226	12.82	-0.24	12.76	-0.26	12.83	-0.254	12.78	-0.238
12.79	-0.225	12.85	-0.226	12.83	-0.24	12.78	-0.26	12.85	-0.254	12.8	-0.238
12.81	-0.225	12.87	-0.226	12.85	-0.24	12.79	-0.26	12.87	-0.254	12.82	-0.238
12.83	-0.225	12.89	-0.226	12.87	-0.24	12.81	-0.26	12.88	-0.254	12.83	-0.238
12.84	-0.225	12.9	-0.226	12.89	-0.24	12.83	-0.26	12.9	-0.254	12.85	-0.238
12.86	-0.225	12.92	-0.226	12.9	-0.24	12.84	-0.26	12.92	-0.254	12.87	-0.238
12.88	-0.225	12.94	-0.226	12.92	-0.241	12.86	-0.26	12.93	-0.254	12.88	-0.238
12.89	-0.225	12.95	-0.226	12.94	-0.241	12.88	-0.26	12.95	-0.254	12.9	-0.238
12.91	-0.225	12.97	-0.226	12.95	-0.241	12.89	-0.26	12.97	-0.254	12.92	-0.238
12.93	-0.225	12.99	-0.226	12.97	-0.241	12.91	-0.26	12.98	-0.254	12.93	-0.238
12.94	-0.225	13	-0.226	12.98	-0.241	12.93	-0.26	13	-0.254	12.95	-0.238
12.96	-0.225	13.02	-0.226	13	-0.241	12.94	-0.26	13.02	-0.254	12.97	-0.238
12.98	-0.225	13.04	-0.226	13.02	-0.241	12.96	-0.26	13.03	-0.254	12.98	-0.238
13	-0.225	13.05	-0.226	13.04	-0.241	12.98	-0.26	13.05	-0.254	13	-0.238
13.01	-0.225	13.07	-0.226	13.05	-0.241	12.99	-0.26	13.07	-0.254	13.02	-0.238
13.03	-0.225	13.08	-0.226	13.07	-0.241	13.01	-0.26	13.08	-0.254	13.03	-0.238
13.05	-0.225	13.1	-0.226	13.09	-0.241	13.03	-0.26	13.1	-0.254	13.05	-0.238
13.06	-0.225	13.12	-0.226	13.1	-0.241	13.04	-0.26	13.12	-0.254	13.07	-0.238
13.08	-0.226	13.14	-0.226	13.12	-0.241	13.06	-0.26	13.13	-0.254	13.08	-0.238
13.1	-0.226	13.15	-0.226	13.13	-0.241	13.08	-0.26	13.15	-0.254	13.1	-0.238
13.11	-0.226	13.17	-0.226	13.15	-0.241	13.09	-0.26	13.17	-0.254	13.12	-0.238
13.13	-0.226	13.18	-0.226	13.17	-0.242	13.11	-0.26	13.18	-0.254	13.13	-0.238
13.14	-0.226	13.2	-0.226	13.19	-0.242	13.13	-0.26	13.2	-0.254	13.15	-0.238
13.16	-0.226	13.22	-0.226	13.2	-0.242	13.14	-0.26	13.22	-0.254	13.17	-0.238
13.18	-0.226	13.23	-0.227	13.22	-0.242	13.16	-0.26	13.23	-0.254	13.18	-0.238
13.19	-0.226	13.25	-0.227	13.24	-0.242	13.18	-0.26	13.25	-0.254	13.2	-0.238
13.21	-0.226	13.27	-0.227	13.25	-0.242	13.19	-0.26	13.27	-0.254	13.22	-0.238
13.23	-0.226	13.28	-0.227	13.27	-0.242	13.21	-0.26	13.28	-0.254	13.23	-0.238
13.24	-0.226	13.3	-0.227	13.28	-0.242	13.23	-0.26	13.3	-0.254	13.25	-0.238
13.26	-0.226	13.32	-0.227	13.3	-0.242	13.24	-0.261	13.32	-0.254	13.27	-0.238
13.28	-0.226	13.33	-0.227	13.32	-0.242	13.26	-0.261	13.33	-0.254	13.28	-0.239
13.29	-0.226	13.35	-0.227	13.33	-0.242	13.28	-0.261	13.35	-0.255	13.3	-0.239
13.31	-0.226	13.37	-0.227	13.35	-0.242	13.29	-0.261	13.37	-0.255	13.32	-0.239
13.33	-0.226	13.38	-0.227	13.37	-0.242	13.31	-0.261	13.38	-0.255	13.33	-0.239
13.35	-0.226	13.4	-0.227	13.39	-0.242	13.33	-0.261	13.4	-0.255	13.35	-0.239
13.36	-0.226	13.42	-0.227	13.4	-0.242	13.34	-0.261	13.41	-0.255	13.37	-0.239
13.38	-0.226	13.43	-0.227	13.42	-0.242	13.36	-0.261	13.43	-0.255	13.38	-0.239
13.4	-0.226	13.45	-0.227	13.43	-0.242	13.38	-0.261	13.45	-0.255	13.4	-0.239
13.41	-0.226	13.47	-0.227	13.45	-0.242	13.39	-0.261	13.47	-0.255	13.42	-0.239
13.43	-0.226	13.48	-0.227	13.47	-0.242	13.41	-0.261	13.48	-0.255	13.43	-0.239
13.45	-0.226	13.5	-0.227	13.49	-0.242	13.43	-0.261	13.5	-0.255	13.45	-0.239
13.46	-0.226	13.52	-0.227	13.5	-0.243	13.44	-0.261	13.52	-0.255	13.47	-0.239
13.48	-0.226	13.53	-0.227	13.52	-0.243	13.46	-0.261	13.53	-0.255	13.48	-0.239
13.5	-0.226	13.55	-0.227	13.53	-0.243	13.48	-0.261	13.55	-0.255	13.5	-0.239
13.51	-0.226	13.57	-0.227	13.55	-0.243	13.49	-0.261	13.57	-0.255	13.52	-0.239
13.53	-0.226	13.58	-0.227	13.57	-0.243	13.51	-0.261	13.58	-0.255	13.53	-0.239
13.55	-0.226	13.6	-0.227	13.58	-0.243	13.53	-0.261	13.6	-0.255	13.55	-0.239
13.56	-0.226	13.62	-0.227	13.6	-0.243	13.54	-0.261	13.62	-0.255	13.57	-0.239
13.58	-0.226	13.63	-0.227	13.62	-0.243	13.56	-0.261	13.63	-0.255	13.58	-0.239
13.59	-0.226	13.65	-0.228	13.63	-0.243	13.58	-0.261	13.65	-0.255	13.6	-0.239
13.61	-0.226	13.67	-0.228	13.65	-0.243	13.59	-0.261	13.67	-0.255	13.62	-0.239
13.63	-0.226	13.68	-0.228	13.67	-0.243	13.61	-0.261	13.68	-0.255	13.63	-0.239
13.65	-0.226	13.7	-0.228	13.68	-0.243	13.63	-0.261	13.7	-0.255	13.65	-0.239
13.66	-0.226	13.72	-0.228	13.7	-0.243	13.64	-0.261	13.71	-0.255	13.67	-0.239
13.68	-0.226	13.73	-0.228	13.72	-0.243	13.66	-0.261	13.73	-0.255	13.68	-0.239
13.69	-0.226	13.75	-0.228	13.74	-0.243	13.68	-0.261	13.75	-0.255	13.7	-0.239
13.71	-0.226	13.77	-0.228	13.75	-0.243	13.69	-0.261	13.77	-0.255	13.72	-0.239
13.73	-0.226	13.78	-0.228	13.77	-0.243	13.71	-0.261	13.78	-0.255	13.73	-0.239
13.75	-0.226	13.8	-0.228	13.78	-0.243	13.73	-0.261	13.8	-0.255	13.75	-0.239
13.76	-0.227	13.82	-0.228	13.8	-0.243	13.74	-0.261	13.81	-0.255	13.77	-0.239
13.78	-0.227	13.83	-0.228	13.82	-0.243	13.76	-0.261	13.83	-0.255	13.78	-0.239
13.8	-0.227	13.85	-0.228	13.84	-0.244	13.78	-0.261	13.85	-0.255	13.8	-0.24
13.81	-0.227	13.87	-0.228	13.85	-0.244	13.79	-0.261	13.87	-0.255	13.82	-0.24
13.83	-0.227	13.88	-0.228	13.87	-0.244	13.81	-0.261	13.88	-0.255	13.83	-0.24
13.84	-0.227	13.9	-0.228	13.89	-0.244	13.83	-0.261	13.9	-0.255	13.85	-0.24
13.86	-0.227	13.92	-0.228	13.9	-0.244	13.84	-0.261	13.91	-0.255	13.87	-0.24
13.88	-0.227	13.93	-0.228	13.92	-0.244	13.86	-0.261	13.93	-0.255	13.88	-0.24
13.89	-0.227	13.95	-0.228	13.93	-0.244	13.88	-0.261	13.95	-0.255	13.9	-0.24
13.91	-0.227	13.97	-0.228	13.95	-0.244	13.89	-0.261	13.97	-0.255	13.92	-0.24
13.93	-0.227	13.98	-0.228	13.97	-0.244	13.91	-0.261	13.98	-0.255	13.93	-0.24
13.94	-0.227	14	-0.228	13.98	-0.244	13.93	-0.261	14	-0.255	13.95	-0.24
13.96	-0.227	14.02	-0.229	14	-0.244	13.94	-0.261	14.02	-0.255	13.97	-0.24
13.98	-0.227	14.03	-0.229	14.02	-0.244	13.96	-0.261	14.03	-0.255	13.98	-0.24
13.99	-0.227	14.05	-0.229	14.03	-0.244	13.98	-0.261	14.05	-0.255	14	-0.24
14.01	-0.227	14.07	-0.229	14.05	-0.244	13.99	-0.262	14.07	-0.255	14.02	-0.24
14.03	-0.227	14.08	-0.229	14.07	-0.244	14.01	-0.262	14.08	-0.255	14.03	-0.24
14.05	-0.227	14.1	-0.229	14.08	-0.244	14.03	-0.262	14.1	-0.255	14.05	-0.24
14.06	-0.227	14.12	-0.229	14.1	-0.245	14.04	-0.262	14.11	-0.255	14.07	-0.24
14.08	-0.227	14.13	-0.229	14.12	-0.245	14.06	-0.262	14.13	-0.255	14.08	-0.24
14.1	-0.227	14.15	-0.229	14.14	-0.245	14.08	-0.262	14.15	-0.255	14.1	-0.24
14.11	-0.227	14.17	-0.229	14.15	-0.245	14.09	-0.262	14.17	-0.255	14.12	-0.24
14.13	-0.227	14.18	-0.229	14.17	-0.245	14.11	-0.262	14.18	-0.255	14.13	-0.24
14.15	-0.227	14.2	-0.229	14.18	-0.245	14.13	-0.262	14.2	-0.255	14.15	-0.24
14.16	-0.227	14.22	-0.229	14.2	-0.245	14.14	-0.262	14.21	-0.255	14.17	-0.24
14.18	-0.227	14.23	-0.229	14.22	-0.245	14.16	-0.262	14.23	-0.255	14.18	-0.24
14.19	-0.227	14.25	-0.229	14.23	-0.245	14.18	-0.262	14.25	-0.255	14.2	-0.24
14.21	-0.227	14.27	-0.229	14.25	-0.245	14.19	-0.262	14.26	-0.255	14.22	-0.24
14.23	-0.227	14.28	-0.229	14.27	-0.245	14.21	-0.262	14.28	-0.255	14.23	-0.24
14.24	-0.227	14.3	-0.229	14.29	-0.245	14.23	-0.262	14.3	-0.255	14.25	-0.24
14.26	-0.227	14.32	-0.229	14.3	-0.245	14.24	-0.262	14.32	-0.255	14.26	-0.24
14.28	-0.227	14.33	-0.23	14.32	-0.245	14.26	-0.262	14.33	-0.255	14.28	-0.24
14.3	-0.228	14.35	-0.23	14.33	-0.245	14.28	-0.262	14.35	-0.255	14.3	-0.24
14.31	-0.228	14.37	-0.23	14.35	-0.245	14.29	-0.262	14.37	-0.255	14.32	-0.24
14.33	-0.228	14.38	-0.23	14.37	-0.245	14.31	-0.262	14.38	-0.255	14.33	-0.24
14.34	-0.228	14.4	-0.23	14.39	-0.245	14.33	-0.262	14.4	-0.255	14.35	-0.24
14.36	-0.228	14.42	-0.23	14.4	-0.245	14.34	-0.262	14.42	-0.255	14.37	-0.24
14.38	-0.228	14.43	-0.23	14.42	-0.246	14.36	-0.262	14.43	-0.255	14.38	-0.24
14.39	-0.228	14.45	-0.23	14.43	-0.246	14.38	-0.262	14.45	-0.255	14.4	-0.24
14.41	-0.228	14.47	-0.23	14.45	-0.246	14.39	-0.262	14.47	-0.256	14.42	-0.241
14.43	-0.228	14.48	-0.23	14.47	-0.246	14.41	-0.262	14.48	-0.256	14.43	-0.241
14.44	-0.228	14.5	-0.23	14.48	-0.246	14.43	-0.262	14.5	-0.256	14.45	-0.241
14.46	-0.228	14.52	-0.23	14.5	-0.246	14.44	-0.262	14.52	-0.256	14.47	-0.241
14.48	-0.228	14.53	-0.23	14.52	-0.246	14.46	-0.262	14.53	-0.256	14.48	-0.241
14.49	-0.228	14.55	-0.23	14.53	-0.246	14.48	-0.262	14.55	-0.256	14.5	-0.241
14.51	-0.228	14.57	-0.23	14.55	-0.246	14.49	-0.262	14.57	-0.256	14.52	-0.241
14.53	-0.228	14.58	-0.23	14.57	-0.246	14.51	-0.262	14.58	-0.256	14.53	-0.241
14.54	-0.228	14.6	-0.23	14.58	-0.246	14.53	-0.262	14.6	-0.256	14.55	-0.241
14.56	-0.228	14.62	-0.23	14.6	-0.246	14.54	-0.262	14.62	-0.256	14.57	-0.241
14.58	-0.228	14.63	-0.23	14.62	-0.246	14.56	-0.262	14.63	-0.256	14.58	-0.241
14.59	-0.228	14.65	-0.231	14.63	-0.246	14.58	-0.262	14.65	-0.256	14.6	-0.241
14.61	-0.228	14.67	-0.231	14.65	-0.246	14.59	-0.262	14.67	-0.256	14.62	-0.241
14.63	-0.228	14.68	-0.231	14.67	-0.246	14.61	-0.262	14.68	-0.256	14.63	-0.241
14.64	-0.228	14.7	-0.231	14.68	-0.247	14.63	-0.262	14.7	-0.256	14.65	-0.241
14.66	-0.228	14.72	-0.231	14.7	-0.247	14.64	-0.262	14.72	-0.256	14.67	-0.241
14.68	-0.228	14.73	-0.231	14.72	-0.247	14.66	-0.262	14.73	-0.256	14.68	-0.241
14.69	-0.228	14.75	-0.231	14.73	-0.247	14.68	-0.262	14.75	-0.256	14.7	-0.241
14.71	-0.228	14.77	-0.231	14.75	-0.247	14.69	-0.262	14.76	-0.256	14.72	-0.241
14.73	-0.228	14.78	-0.231	14.77	-0.247	14.71	-0.263	14.78	-0.256	14.73	-0.241
14.74	-0.228	14.8	-0.231	14.78	-0.247	14.73	-0.263	14.8	-0.256	14.75	-0.241
14.76	-0.228	14.82	-0.231	14.8	-0.247	14.74	-0.263	14.82	-0.256	14.77	-0.241
14.78	-0.228	14.83	-0.231	14.82	-0.247	14.76	-0.263	14.83	-0.256	14.78	-0.241
14.79	-0.228	14.85	-0.231	14.83	-0.247	14.78	-0.263	14.85	-0.256	14.8	-0.241
14.81	-0.228	14.87	-0.231	14.85	-0.247	14.79	-0.263	14.87	-0.256	14.81	-0.241
14.83	-0.228	14.88	-0.231	14.87	-0.247	14.81	-0.263	14.88	-0.256	14.83	-0.241
14.84	-0.228	14.9	-0.231	14.88	-0.247	14.83	-0.263	14.9	-0.256	14.85	-0.241
14.86	-0.229	14.92	-0.231	14.9	-0.248	14.84	-0.263	14.92	-0.256	14.87	-0.241
14.88	-0.229	14.93	-0.231	14.92	-0.248	14.86	-0.263	14.93	-0.256	14.88	-0.241
14.89	-0.229	14.95	-0.231	14.93	-0.248	14.88	-0.263	14.95	-0.256	14.9	-0.242
14.91	-0.229	14.97	-0.231	14.95	-0.248	14.89	-0.263	14.97	-0.256	14.92	-0.242
14.93	-0.229	14.98	-0.232	14.97	-0.248	14.91	-0.263	14.98	-0.256	14.93	-0.242
14.94	-0.229	15	-0.232	14.98	-0.248	14.93	-0.263	15	-0.256	14.95	-0.242
14.96	-0.229	15.02	-0.232	15	-0.248	14.94	-0.263	15.02	-0.256	14.97	-0.242
14.98	-0.229	15.03	-0.232	15.02	-0.248	14.96	-0.263	15.03	-0.256	14.98	-0.242
14.99	-0.229	15.05	-0.232	15.03	-0.248	14.98	-0.263	15.05	-0.256	15	-0.242
15.01	-0.229	15.07	-0.232	15.05	-0.248	14.99	-0.263	15.07	-0.256	15.02	-0.242
15.03	-0.229	15.08	-0.232	15.07	-0.248	15.01	-0.263	15.08	-0.256	15.03	-0.242
15.04	-0.229	15.1	-0.232	15.08	-0.248	15.03	-0.263	15.1	-0.256	15.05	-0.242
15.06	-0.229	15.12	-0.232	15.1	-0.248	15.04	-0.263	15.12	-0.256	15.06	-0.242
15.08	-0.229	15.13	-0.232	15.12	-0.248	15.06	-0.263	15.13	-0.256	15.08	-0.242
15.09	-0.229	15.15	-0.232	15.13	-0.248	15.08	-0.263	15.15	-0.256	15.1	-0.242
15.11	-0.229	15.17	-0.232	15.15	-0.248	15.09	-0.263	15.17	-0.256	15.11	-0.242
15.13	-0.229	15.18	-0.232	15.17	-0.248	15.11	-0.263	15.18	-0.256	15.13	-0.242
15.14	-0.229	15.2	-0.232	15.18	-0.248	15.13	-0.263	15.2	-0.256	15.15	-0.242
15.16	-0.229	15.22	-0.232	15.2	-0.248	15.14	-0.263	15.22	-0.256	15.17	-0.242
15.18	-0.229	15.23	-0.232	15.22	-0.248	15.16	-0.263	15.23	-0.256	15.18	-0.242
15.19	-0.229	15.25	-0.232	15.23	-0.248	15.18	-0.263	15.25	-0.256	15.2	-0.242
15.21	-0.229	15.27	-0.232	15.25	-0.249	15.19	-0.263	15.27	-0.256	15.21	-0.242
15.23	-0.229	15.28	-0.232	15.27	-0.249	15.21	-0.263	15.28	-0.256	15.23	-0.242
15.24	-0.229	15.3	-0.233	15.28	-0.249	15.23	-0.263	15.3	-0.256	15.25	-0.242
15.26	-0.229	15.32	-0.233	15.3	-0.249	15.24	-0.263	15.32	-0.256	15.27	-0.242
15.28	-0.229	15.33	-0.233	15.32	-0.249	15.26	-0.263	15.33	-0.256	15.28	-0.242
15.29	-0.229	15.35	-0.233	15.33	-0.249	15.28	-0.263	15.35	-0.256	15.3	-0.242
15.31	-0.229	15.37	-0.233	15.35	-0.249	15.29	-0.263	15.37	-0.256	15.32	-0.242
15.33	-0.229	15.38	-0.233	15.37	-0.249	15.31	-0.263	15.38	-0.256	15.33	-0.242
15.34	-0.229	15.4	-0.233	15.38	-0.249	15.33	-0.263	15.4	-0.256	15.35	-0.242
15.36	-0.229	15.42	-0.233	15.4	-0.249	15.34	-0.263	15.42	-0.256	15.36	-0.242
15.38	-0.229	15.43	-0.233	15.42	-0.249	15.36	-0.263	15.43	-0.256	15.38	-0.242
15.39	-0.229	15.45	-0.233	15.43	-0.249	15.38	-0.263	15.45	-0.256	15.4	-0.242
15.41	-0.229	15.47	-0.233	15.45	-0.249	15.39	-0.263	15.47	-0.256	15.42	-0.243
15.43	-0.229	15.48	-0.233	15.47	-0.249	15.41	-0.263	15.48	-0.257	15.43	-0.243
15.44	-0.229	15.5	-0.233	15.48	-0.249	15.43	-0.264	15.5	-0.257	15.45	-0.243
15.46	-0.229	15.52	-0.233	15.5	-0.249	15.44	-0.264	15.52	-0.257	15.46	-0.243
15.48	-0.229	15.53	-0.233	15.52	-0.249	15.46	-0.264	15.53	-0.257	15.48	-0.243
15.49	-0.23	15.55	-0.233	15.53	-0.249	15.48	-0.264	15.55	-0.257	15.5	-0.243
15.51	-0.23	15.57	-0.233	15.55	-0.249	15.49	-0.264	15.57	-0.257	15.51	-0.243
15.53	-0.23	15.58	-0.233	15.57	-0.249	15.51	-0.264	15.58	-0.257	15.53	-0.243
15.54	-0.23	15.6	-0.234	15.58	-0.249	15.52	-0.264	15.6	-0.257	15.55	-0.243
15.56	-0.23	15.62	-0.234	15.6	-0.249	15.54	-0.264	15.62	-0.257	15.56	-0.243
15.58	-0.23	15.63	-0.234	15.62	-0.249	15.56	-0.264	15.63	-0.257	15.58	-0.243
15.59	-0.23	15.65	-0.235	15.63	-0.25	15.58	-0.264	15.65	-0.257	15.6	-0.243
15.61	-0.23	15.67	-0.235	15.65	-0.25	15.59	-0.264	15.67	-0.257	15.61	-0.243
15.63	-0.23	15.68	-0.235	15.67	-0.25	15.61	-0.264	15.68	-0.257	15.63	-0.243
15.64	-0.23	15.7	-0.235	15.68	-0.25	15.63	-0.264	15.7	-0.257	15.65	-0.243
15.66	-0.23	15.72	-0.235	15.7	-0.25	15.64	-0.264	15.71	-0.257	15.66	-0.243
15.68	-0.23	15.73	-0.235	15.72	-0.25	15.66	-0.264	15.73	-0.257	15.68	-0.243
15.69	-0.23	15.75	-0.235	15.73	-0.25	15.68	-0.264	15.75	-0.257	15.7	-0.243
15.71	-0.23	15.77	-0.235	15.75	-0.25	15.69	-0.264	15.77	-0.257	15.71	-0.243
15.73	-0.23	15.78	-0.235	15.77	-0.25	15.71	-0.264	15.78	-0.257	15.73	-0.243
15.74	-0.23	15.8	-0.235	15.78	-0.25	15.73	-0.264	15.8	-0.257	15.75	-0.243
15.76	-0.23	15.82	-0.235	15.8	-0.25	15.74	-0.264	15.82	-0.257	15.76	-0.243
15.78	-0.23	15.83	-0.235	15.82	-0.25	15.76	-0.264	15.83	-0.257	15.78	-0.243
15.79	-0.23	15.85	-0.235	15.83	-0.25	15.78	-0.264	15.85	-0.257	15.8	-0.243
15.81	-0.23	15.87	-0.236	15.85	-0.25	15.79	-0.264	15.87	-0.257	15.81	-0.243
15.83	-0.23	15.88	-0.236	15.87	-0.25	15.81	-0.264	15.88	-0.257	15.83	-0.243
15.84	-0.23	15.9	-0.236	15.88	-0.25	15.83	-0.264	15.9	-0.257	15.85	-0.243
15.86	-0.23	15.91	-0.236	15.9	-0.25	15.84	-0.264	15.92	-0.257	15.86	-0.243
15.88	-0.23	15.93	-0.236	15.92	-0.25	15.86	-0.264	15.93	-0.257	15.88	-0.243
15.89	-0.23	15.95	-0.236	15.93	-0.25	15.88	-0.264	15.95	-0.257	15.9	-0.243
15.91	-0.23	15.96	-0.236	15.95	-0.25	15.89	-0.264	15.96	-0.257	15.91	-0.243
15.93	-0.23	15.98	-0.236	15.97	-0.25	15.91	-0.264	15.98	-0.257	15.93	-0.243
15.94	-0.23	16	-0.236	15.98	-0.25	15.93	-0.264	16	-0.257	15.95	-0.243
15.96	-0.23	16.02	-0.236	16	-0.25	15.94	-0.264	16.02	-0.257	15.96	-0.243
15.98	-0.23	16.03	-0.236	16.02	-0.25	15.96	-0.264	16.03	-0.257	15.98	-0.243
15.99	-0.23	16.05	-0.236	16.03	-0.251	15.98	-0.264	16.05	-0.257	16	-0.243
16.01	-0.23	16.07	-0.236	16.05	-0.251	15.99	-0.264	16.07	-0.257	16.01	-0.243
16.03	-0.23	16.08	-0.236	16.07	-0.251	16.01	-0.264	16.08	-0.257	16.03	-0.243
16.04	-0.231	16.1	-0.236	16.08	-0.251	16.03	-0.264	16.1	-0.257	16.05	-0.243
16.06	-0.231	16.12	-0.236	16.1	-0.251	16.04	-0.264	16.12	-0.257	16.06	-0.244
16.08	-0.231	16.13	-0.236	16.12	-0.251	16.06	-0.264	16.13	-0.257	16.08	-0.244
16.09	-0.231	16.15	-0.236	16.13	-0.251	16.08	-0.264	16.15	-0.257	16.1	-0.244
16.11	-0.231	16.17	-0.236	16.15	-0.251	16.09	-0.264	16.17	-0.257	16.12	-0.244
16.13	-0.231	16.18	-0.236	16.17	-0.251	16.11	-0.264	16.18	-0.257	16.13	-0.244
16.14	-0.231	16.2	-0.236	16.18	-0.251	16.13	-0.264	16.2	-0.257	16.15	-0.244
16.16	-0.231	16.22	-0.236	16.2	-0.251	16.14	-0.265	16.22	-0.257	16.16	-0.244
16.18	-0.231	16.23	-0.237	16.22	-0.251	16.16	-0.265	16.23	-0.257	16.18	-0.244
16.19	-0.231	16.25	-0.237	16.23	-0.251	16.18	-0.265	16.25	-0.257	16.2	-0.244
16.21	-0.231	16.27	-0.237	16.25	-0.251	16.19	-0.265	16.27	-0.257	16.22	-0.244
16.23	-0.231	16.28	-0.237	16.27	-0.251	16.21	-0.265	16.28	-0.257	16.23	-0.244
16.24	-0.231	16.3	-0.237	16.28	-0.251	16.23	-0.265	16.3	-0.257	16.25	-0.244
16.26	-0.231	16.31	-0.237	16.3	-0.251	16.24	-0.265	16.32	-0.257	16.27	-0.244
16.28	-0.231	16.33	-0.237	16.32	-0.251	16.26	-0.265	16.33	-0.257	16.28	-0.244
16.3	-0.231	16.35	-0.237	16.33	-0.251	16.28	-0.265	16.35	-0.257	16.3	-0.244
16.31	-0.231	16.36	-0.237	16.35	-0.251	16.29	-0.265	16.37	-0.257	16.32	-0.244
16.33	-0.231	16.38	-0.237	16.37	-0.251	16.31	-0.265	16.38	-0.257	16.33	-0.244
16.34	-0.231	16.4	-0.237	16.38	-0.251	16.33	-0.265	16.4	-0.257	16.35	-0.244
16.36	-0.231	16.42	-0.237	16.4	-0.251	16.34	-0.265	16.42	-0.257	16.37	-0.244
16.38	-0.231	16.43	-0.237	16.42	-0.251	16.36	-0.265	16.43	-0.257	16.38	-0.244
16.39	-0.231	16.45	-0.237	16.43	-0.251	16.38	-0.265	16.45	-0.257	16.4	-0.244
16.41	-0.231	16.47	-0.237	16.45	-0.252	16.39	-0.265	16.47	-0.257	16.42	-0.244
16.43	-0.231	16.48	-0.237	16.47	-0.252	16.41	-0.265	16.48	-0.257	16.43	-0.244
16.44	-0.231	16.5	-0.237	16.48	-0.252	16.43	-0.265	16.5	-0.257	16.45	-0.244
16.46	-0.231	16.51	-0.237	16.5	-0.252	16.44	-0.265	16.52	-0.257	16.47	-0.244
16.48	-0.231	16.53	-0.237	16.52	-0.252	16.46	-0.265	16.53	-0.257	16.48	-0.244
16.49	-0.231	16.55	-0.237	16.53	-0.252	16.48	-0.265	16.55	-0.257	16.5	-0.244
16.51	-0.231	16.56	-0.238	16.55	-0.252	16.49	-0.265	16.57	-0.257	16.52	-0.244
16.53	-0.232	16.58	-0.238	16.57	-0.252	16.51	-0.265	16.58	-0.257	16.53	-0.244
16.54	-0.232	16.6	-0.238	16.58	-0.252	16.53	-0.265	16.6	-0.257	16.55	-0.244
16.56	-0.232	16.62	-0.238	16.6	-0.252	16.54	-0.265	16.62	-0.257	16.57	-0.244
16.58	-0.232	16.63	-0.238	16.62	-0.252	16.56	-0.265	16.63	-0.257	16.58	-0.244
16.59	-0.232	16.65	-0.238	16.63	-0.252	16.58	-0.265	16.65	-0.257	16.6	-0.245
16.61	-0.232	16.67	-0.238	16.65	-0.252	16.59	-0.265	16.67	-0.257	16.62	-0.245
16.63	-0.232	16.68	-0.238	16.67	-0.252	16.61	-0.265	16.68	-0.257	16.63	-0.245
16.64	-0.232	16.7	-0.238	16.68	-0.252	16.63	-0.265	16.7	-0.257	16.65	-0.245
16.66	-0.232	16.71	-0.238	16.7	-0.252	16.64	-0.265	16.72	-0.257	16.66	-0.245
16.68	-0.232	16.73	-0.238	16.72	-0.252	16.66	-0.265	16.73	-0.258	16.68	-0.245
16.69	-0.232	16.75	-0.238	16.73	-0.252	16.68	-0.265	16.75	-0.258	16.7	-0.245
16.71	-0.232	16.77	-0.238	16.75	-0.252	16.7	-0.265	16.77	-0.258	16.71	-0.245
16.73	-0.232	16.78	-0.238	16.77	-0.252	16.71	-0.266	16.78	-0.258	16.73	-0.245
16.74	-0.232	16.8	-0.238	16.78	-0.252	16.73	-0.266	16.8	-0.258	16.75	-0.245
16.76	-0.232	16.81	-0.238	16.8	-0.252	16.74	-0.266	16.82	-0.258	16.77	-0.245
16.78	-0.232	16.83	-0.238	16.82	-0.252	16.76	-0.266	16.83	-0.258	16.78	-0.245
16.79	-0.232	16.85	-0.238	16.83	-0.252	16.78	-0.266	16.85	-0.258	16.8	-0.245
16.81	-0.232	16.87	-0.238	16.85	-0.252	16.79	-0.266	16.87	-0.258	16.82	-0.245
16.83	-0.232	16.88	-0.238	16.87	-0.252	16.81	-0.266	16.88	-0.258	16.83	-0.245
16.84	-0.232	16.9	-0.239	16.88	-0.252	16.83	-0.266	16.9	-0.258	16.85	-0.245
16.86	-0.232	16.91	-0.239	16.9	-0.252	16.84	-0.266	16.92	-0.258	16.87	-0.245
16.88	-0.232	16.93	-0.239	16.92	-0.252	16.86	-0.266	16.93	-0.258	16.88	-0.245
16.9	-0.232	16.95	-0.239	16.93	-0.252	16.88	-0.266	16.95	-0.258	16.9	-0.245
16.91	-0.232	16.96	-0.239	16.95	-0.252	16.89	-0.266	16.97	-0.258	16.92	-0.245
16.93	-0.232	16.98	-0.239	16.97	-0.252	16.91	-0.266	16.98	-0.258	16.93	-0.245
16.94	-0.232	17	-0.239	16.98	-0.252	16.93	-0.266	17	-0.258	16.95	-0.245
16.96	-0.232	17.02	-0.239	17	-0.252	16.94	-0.266	17.02	-0.258	16.97	-0.245
16.98	-0.232	17.03	-0.239	17.02	-0.252	16.96	-0.266	17.03	-0.258	16.98	-0.245
16.99	-0.232	17.05	-0.239	17.03	-0.252	16.98	-0.266	17.05	-0.258	17	-0.245
17.01	-0.232	17.06	-0.239	17.05	-0.252	16.99	-0.266	17.07	-0.258	17.01	-0.245
17.03	-0.232	17.08	-0.239	17.07	-0.252	17.01	-0.266	17.08	-0.258	17.03	-0.245
17.04	-0.232	17.1	-0.239	17.08	-0.253	17.03	-0.266	17.1	-0.258	17.05	-0.245
17.06	-0.232	17.11	-0.239	17.1	-0.253	17.04	-0.266	17.12	-0.258	17.06	-0.245
17.08	-0.232	17.13	-0.239	17.12	-0.253	17.06	-0.266	17.13	-0.258	17.08	-0.245
17.09	-0.233	17.15	-0.239	17.13	-0.253	17.08	-0.266	17.15	-0.258	17.1	-0.245
17.11	-0.233	17.16	-0.239	17.15	-0.253	17.09	-0.266	17.17	-0.258	17.12	-0.245
17.13	-0.233	17.18	-0.24	17.17	-0.253	17.11	-0.266	17.18	-0.258	17.13	-0.246
17.14	-0.233	17.2	-0.24	17.18	-0.253	17.13	-0.266	17.2	-0.258	17.15	-0.246
17.16	-0.233	17.21	-0.24	17.2	-0.253	17.14	-0.266	17.22	-0.258	17.16	-0.246
17.18	-0.233	17.23	-0.24	17.22	-0.253	17.16	-0.266	17.23	-0.258	17.18	-0.246
17.19	-0.233	17.25	-0.24	17.23	-0.253	17.18	-0.266	17.25	-0.258	17.2	-0.246
17.21	-0.233	17.26	-0.24	17.25	-0.253	17.19	-0.266	17.27	-0.258	17.21	-0.246
17.23	-0.233	17.28	-0.24	17.27	-0.253	17.21	-0.266	17.28	-0.258	17.23	-0.246
17.24	-0.233	17.3	-0.24	17.29	-0.253	17.23	-0.266	17.3	-0.258	17.25	-0.246
17.26	-0.233	17.31	-0.24	17.3	-0.253	17.24	-0.266	17.32	-0.258	17.26	-0.246
17.28	-0.233	17.33	-0.24	17.32	-0.253	17.26	-0.266	17.33	-0.258	17.28	-0.246
17.29	-0.233	17.35	-0.24	17.33	-0.253	17.28	-0.266	17.35	-0.258	17.3	-0.246
17.31	-0.233	17.36	-0.24	17.35	-0.253	17.29	-0.266	17.37	-0.258	17.32	-0.246
17.33	-0.233	17.38	-0.24	17.37	-0.253	17.31	-0.266	17.38	-0.258	17.33	-0.246
17.34	-0.233	17.4	-0.24	17.38	-0.253	17.33	-0.266	17.4	-0.258	17.35	-0.246
17.36	-0.233	17.41	-0.241	17.4	-0.253	17.34	-0.266	17.42	-0.258	17.37	-0.246
17.38	-0.233	17.43	-0.241	17.42	-0.253	17.36	-0.266	17.43	-0.258	17.38	-0.246
17.39	-0.233	17.45	-0.241	17.43	-0.253	17.38	-0.266	17.45	-0.258	17.4	-0.246
17.41	-0.233	17.46	-0.241	17.45	-0.253	17.39	-0.266	17.47	-0.258	17.42	-0.246
17.43	-0.233	17.48	-0.241	17.47	-0.253	17.41	-0.266	17.48	-0.258	17.43	-0.246
17.44	-0.233	17.5	-0.241	17.48	-0.253	17.43	-0.266	17.5	-0.258	17.45	-0.246
17.46	-0.233	17.51	-0.241	17.5	-0.253	17.44	-0.266	17.52	-0.258	17.47	-0.246
17.48	-0.233	17.53	-0.241	17.52	-0.253	17.46	-0.267	17.53	-0.258	17.48	-0.246
17.49	-0.233	17.55	-0.241	17.53	-0.253	17.48	-0.267	17.55	-0.258	17.5	-0.246
17.51	-0.233	17.56	-0.241	17.55	-0.253	17.49	-0.267	17.57	-0.258	17.52	-0.246
17.53	-0.233	17.58	-0.241	17.57	-0.253	17.51	-0.267	17.58	-0.258	17.53	-0.246
17.54	-0.234	17.6	-0.241	17.58	-0.253	17.53	-0.267	17.6	-0.258	17.55	-0.246
17.56	-0.234	17.61	-0.241	17.6	-0.253	17.54	-0.267	17.62	-0.258	17.56	-0.246
17.58	-0.234	17.63	-0.241	17.62	-0.253	17.56	-0.267	17.63	-0.258	17.58	-0.246
17.59	-0.234	17.65	-0.241	17.63	-0.253	17.58	-0.267	17.65	-0.258	17.6	-0.246
17.61	-0.234	17.66	-0.241	17.65	-0.253	17.59	-0.267	17.67	-0.258	17.62	-0.246
17.63	-0.234	17.68	-0.241	17.67	-0.253	17.61	-0.267	17.68	-0.258	17.63	-0.246
17.64	-0.234	17.7	-0.241	17.68	-0.253	17.63	-0.267	17.7	-0.258	17.65	-0.246
17.66	-0.234	17.71	-0.242	17.7	-0.253	17.64	-0.267	17.72	-0.258	17.67	-0.246
17.68	-0.234	17.73	-0.242	17.72	-0.253	17.66	-0.267	17.73	-0.258	17.68	-0.246
17.69	-0.234	17.75	-0.242	17.74	-0.253	17.68	-0.267	17.75	-0.258	17.7	-0.246
17.71	-0.234	17.76	-0.242	17.75	-0.253	17.69	-0.267	17.77	-0.258	17.71	-0.246
17.73	-0.234	17.78	-0.242	17.77	-0.253	17.71	-0.267	17.78	-0.259	17.73	-0.246
17.74	-0.234	17.8	-0.242	17.78	-0.253	17.73	-0.267	17.8	-0.259	17.75	-0.246
17.76	-0.234	17.81	-0.242	17.8	-0.253	17.74	-0.267	17.82	-0.259	17.76	-0.246
17.78	-0.234	17.83	-0.242	17.82	-0.253	17.76	-0.267	17.83	-0.259	17.78	-0.246
17.79	-0.234	17.85	-0.242	17.84	-0.253	17.78	-0.267	17.85	-0.259	17.8	-0.246
17.81	-0.234	17.86	-0.242	17.85	-0.253	17.79	-0.267	17.87	-0.259	17.82	-0.246
17.83	-0.234	17.88	-0.242	17.87	-0.253	17.81	-0.267	17.88	-0.259	17.83	-0.246
17.84	-0.234	17.9	-0.242	17.88	-0.253	17.83	-0.267	17.9	-0.259	17.85	-0.246
17.86	-0.234	17.91	-0.242	17.9	-0.253	17.84	-0.267	17.92	-0.259	17.87	-0.246
17.88	-0.234	17.93	-0.242	17.92	-0.253	17.86	-0.267	17.93	-0.259	17.88	-0.247
17.89	-0.234	17.95	-0.242	17.93	-0.253	17.88	-0.267	17.95	-0.259	17.9	-0.247
17.91	-0.234	17.96	-0.242	17.95	-0.253	17.89	-0.267	17.97	-0.259	17.91	-0.247
17.93	-0.234	17.98	-0.242	17.97	-0.253	17.91	-0.267	17.98	-0.259	17.93	-0.247
17.94	-0.234	18	-0.242	17.99	-0.252	17.93	-0.267	18	-0.259	17.95	-0.247
17.96	-0.234	18.01	-0.242	18	-0.252	17.94	-0.267	18.02	-0.259	17.97	-0.247
17.98	-0.234	18.03	-0.243	18.02	-0.252	17.96	-0.267	18.03	-0.259	17.98	-0.247
17.99	-0.234	18.05	-0.243	18.03	-0.252	17.98	-0.267	18.05	-0.259	18	-0.247
18.01	-0.234	18.06	-0.243	18.05	-0.252	17.99	-0.267	18.07	-0.259	18.02	-0.247
18.03	-0.234	18.08	-0.243	18.07	-0.252	18.01	-0.267	18.08	-0.259	18.03	-0.247
18.04	-0.234	18.1	-0.243	18.08	-0.252	18.03	-0.267	18.1	-0.259	18.05	-0.247
18.06	-0.234	18.11	-0.243	18.1	-0.252	18.04	-0.267	18.12	-0.259	18.07	-0.247
18.08	-0.234	18.13	-0.243	18.12	-0.252	18.06	-0.267	18.13	-0.259	18.08	-0.247
18.09	-0.234	18.15	-0.243	18.14	-0.252	18.08	-0.267	18.15	-0.259	18.1	-0.247
18.11	-0.234	18.16	-0.243	18.15	-0.252	18.09	-0.267	18.17	-0.259	18.11	-0.247
18.13	-0.234	18.18	-0.243	18.17	-0.252	18.11	-0.267	18.18	-0.259	18.13	-0.247
18.14	-0.234	18.2	-0.243	18.19	-0.252	18.13	-0.267	18.2	-0.259	18.15	-0.247
18.16	-0.234	18.21	-0.243	18.2	-0.252	18.14	-0.267	18.22	-0.259	18.16	-0.247
18.18	-0.234	18.23	-0.243	18.22	-0.251	18.16	-0.267	18.23	-0.259	18.18	-0.247
18.19	-0.234	18.25	-0.243	18.24	-0.251	18.18	-0.267	18.25	-0.259	18.2	-0.247
18.21	-0.235	18.26	-0.243	18.25	-0.251	18.19	-0.267	18.27	-0.259	18.22	-0.247
18.23	-0.235	18.28	-0.243	18.27	-0.251	18.21	-0.267	18.28	-0.259	18.23	-0.247
18.24	-0.235	18.3	-0.243	18.29	-0.251	18.23	-0.267	18.3	-0.259	18.25	-0.247
18.26	-0.235	18.31	-0.243	18.3	-0.251	18.24	-0.267	18.32	-0.259	18.27	-0.247
18.28	-0.235	18.33	-0.244	18.32	-0.251	18.26	-0.268	18.33	-0.259	18.28	-0.247
18.29	-0.235	18.35	-0.244	18.34	-0.251	18.28	-0.268	18.35	-0.259	18.3	-0.247
18.31	-0.235	18.36	-0.244	18.35	-0.251	18.29	-0.268	18.37	-0.259	18.31	-0.247
18.33	-0.235	18.38	-0.244	18.37	-0.251	18.31	-0.268	18.38	-0.259	18.33	-0.247
18.34	-0.235	18.4	-0.244	18.39	-0.251	18.33	-0.268	18.4	-0.259	18.35	-0.247
18.36	-0.235	18.41	-0.244	18.4	-0.251	18.34	-0.268	18.42	-0.259	18.37	-0.247
18.38	-0.235	18.43	-0.244	18.42	-0.251	18.36	-0.268	18.43	-0.259	18.38	-0.247
18.39	-0.235	18.45	-0.244	18.44	-0.251	18.38	-0.268	18.45	-0.259	18.4	-0.247
18.41	-0.235	18.46	-0.244	18.45	-0.251	18.39	-0.268	18.47	-0.259	18.41	-0.247
18.43	-0.235	18.48	-0.244	18.47	-0.251	18.41	-0.268	18.48	-0.259	18.43	-0.247
18.44	-0.235	18.5	-0.245	18.49	-0.251	18.43	-0.268	18.5	-0.259	18.45	-0.247
18.46	-0.235	18.51	-0.245	18.5	-0.25	18.44	-0.268	18.52	-0.259	18.46	-0.247
18.48	-0.235	18.53	-0.245	18.52	-0.25	18.46	-0.268	18.53	-0.259	18.48	-0.247
18.49	-0.235	18.55	-0.245	18.54	-0.25	18.48	-0.268	18.55	-0.259	18.5	-0.247
18.51	-0.235	18.56	-0.245	18.55	-0.25	18.49	-0.268	18.57	-0.259	18.52	-0.247
18.53	-0.235	18.58	-0.245	18.57	-0.25	18.51	-0.268	18.58	-0.259	18.53	-0.247
18.54	-0.235	18.6	-0.245	18.59	-0.25	18.53	-0.268	18.6	-0.259	18.55	-0.247
18.56	-0.235	18.61	-0.245	18.6	-0.25	18.54	-0.268	18.62	-0.259	18.56	-0.247
18.58	-0.235	18.63	-0.245	18.62	-0.25	18.56	-0.268	18.63	-0.259	18.58	-0.247
18.59	-0.235	18.65	-0.245	18.64	-0.25	18.58	-0.268	18.65	-0.259	18.6	-0.247
18.61	-0.235	18.66	-0.245	18.65	-0.25	18.59	-0.268	18.67	-0.259	18.61	-0.247
18.63	-0.235	18.68	-0.245	18.67	-0.25	18.61	-0.268	18.68	-0.259	18.63	-0.247
18.64	-0.236	18.7	-0.245	18.69	-0.25	18.63	-0.268	18.7	-0.259	18.65	-0.247
18.66	-0.236	18.71	-0.245	18.7	-0.25	18.64	-0.268	18.72	-0.259	18.67	-0.247
18.68	-0.236	18.73	-0.245	18.72	-0.249	18.66	-0.268	18.73	-0.259	18.68	-0.247
18.69	-0.236	18.75	-0.245	18.74	-0.249	18.68	-0.268	18.75	-0.259	18.7	-0.247
18.71	-0.236	18.76	-0.245	18.75	-0.249	18.69	-0.268	18.77	-0.259	18.71	-0.247
18.73	-0.236	18.78	-0.246	18.77	-0.249	18.71	-0.268	18.78	-0.259	18.73	-0.247
18.74	-0.236	18.8	-0.246	18.79	-0.249	18.73	-0.268	18.8	-0.259	18.75	-0.248
18.76	-0.236	18.81	-0.246	18.8	-0.249	18.74	-0.268	18.82	-0.259	18.76	-0.248
18.78	-0.236	18.83	-0.246	18.82	-0.249	18.76	-0.268	18.83	-0.259	18.78	-0.248
18.79	-0.236	18.85	-0.246	18.84	-0.249	18.78	-0.268	18.85	-0.259	18.8	-0.248
18.81	-0.236	18.86	-0.246	18.85	-0.248	18.79	-0.268	18.87	-0.259	18.81	-0.248
18.83	-0.236	18.88	-0.246	18.87	-0.248	18.81	-0.268	18.88	-0.259	18.83	-0.248
18.84	-0.236	18.9	-0.246	18.89	-0.248	18.83	-0.268	18.9	-0.259	18.85	-0.248
18.86	-0.236	18.91	-0.246	18.9	-0.248	18.84	-0.268	18.92	-0.259	18.87	-0.248
18.88	-0.236	18.93	-0.246	18.92	-0.248	18.86	-0.268	18.93	-0.259	18.88	-0.248
18.89	-0.236	18.95	-0.246	18.94	-0.248	18.88	-0.268	18.95	-0.259	18.9	-0.248
18.91	-0.236	18.96	-0.246	18.95	-0.248	18.89	-0.268	18.97	-0.259	18.91	-0.248
18.93	-0.236	18.98	-0.246	18.97	-0.248	18.91	-0.268	18.98	-0.259	18.93	-0.248
18.94	-0.236	19	-0.247	18.99	-0.248	18.93	-0.268	19	-0.259	18.95	-0.248
18.96	-0.236	19.01	-0.247	19	-0.248	18.94	-0.268	19.02	-0.259	18.97	-0.248
18.98	-0.236	19.03	-0.247	19.02	-0.247	18.96	-0.269	19.03	-0.259	18.98	-0.248
18.99	-0.236	19.05	-0.247	19.04	-0.247	18.98	-0.269	19.05	-0.259	19	-0.248
19.01	-0.236	19.06	-0.247	19.05	-0.246	18.99	-0.269	19.07	-0.259	19.01	-0.248
19.03	-0.236	19.08	-0.247	19.07	-0.246	19.01	-0.269	19.08	-0.259	19.03	-0.248
19.04	-0.236	19.1	-0.247	19.09	-0.246	19.03	-0.269	19.1	-0.259	19.05	-0.248
19.06	-0.236	19.11	-0.247	19.1	-0.246	19.04	-0.269	19.12	-0.259	19.06	-0.248
19.08	-0.236	19.13	-0.247	19.12	-0.246	19.06	-0.269	19.13	-0.26	19.08	-0.248
19.09	-0.236	19.15	-0.247	19.14	-0.246	19.08	-0.269	19.15	-0.26	19.1	-0.248
19.11	-0.237	19.16	-0.247	19.15	-0.246	19.09	-0.269	19.17	-0.26	19.11	-0.248
19.13	-0.237	19.18	-0.247	19.17	-0.245	19.11	-0.269	19.18	-0.26	19.13	-0.248
19.14	-0.237	19.2	-0.248	19.19	-0.245	19.13	-0.269	19.2	-0.26	19.15	-0.248
19.16	-0.237	19.21	-0.248	19.2	-0.245	19.14	-0.269	19.22	-0.26	19.17	-0.248
19.18	-0.237	19.23	-0.248	19.22	-0.245	19.16	-0.269	19.23	-0.26	19.18	-0.248
19.19	-0.237	19.25	-0.248	19.24	-0.245	19.18	-0.269	19.25	-0.26	19.2	-0.248
19.21	-0.237	19.26	-0.248	19.25	-0.245	19.19	-0.269	19.27	-0.26	19.22	-0.248
19.23	-0.237	19.28	-0.248	19.27	-0.245	19.21	-0.269	19.28	-0.26	19.23	-0.248
19.24	-0.237	19.3	-0.248	19.29	-0.245	19.23	-0.269	19.3	-0.26	19.25	-0.248
19.26	-0.237	19.31	-0.248	19.3	-0.245	19.24	-0.269	19.32	-0.26	19.27	-0.248
19.28	-0.237	19.33	-0.248	19.32	-0.245	19.26	-0.269	19.33	-0.26	19.28	-0.248
19.29	-0.237	19.35	-0.248	19.34	-0.245	19.28	-0.269	19.35	-0.26	19.3	-0.248
19.31	-0.237	19.36	-0.248	19.36	-0.245	19.29	-0.269	19.37	-0.26	19.32	-0.248
19.33	-0.237	19.38	-0.248	19.37	-0.245	19.31	-0.269	19.38	-0.26	19.33	-0.248
19.34	-0.237	19.4	-0.248	19.39	-0.245	19.33	-0.269	19.4	-0.26	19.35	-0.248
19.36	-0.237	19.41	-0.248	19.4	-0.244	19.34	-0.269	19.42	-0.26	19.37	-0.248
19.38	-0.237	19.43	-0.248	19.42	-0.244	19.36	-0.269	19.43	-0.26	19.38	-0.248
19.39	-0.237	19.45	-0.248	19.44	-0.244	19.38	-0.269	19.45	-0.26	19.4	-0.248
19.41	-0.237	19.46	-0.248	19.46	-0.244	19.39	-0.269	19.47	-0.26	19.42	-0.248
19.43	-0.237	19.48	-0.248	19.47	-0.244	19.41	-0.269	19.48	-0.26	19.43	-0.248
19.44	-0.237	19.5	-0.248	19.49	-0.243	19.43	-0.269	19.5	-0.26	19.45	-0.248
19.46	-0.237	19.51	-0.249	19.51	-0.243	19.44	-0.269	19.52	-0.26	19.47	-0.248
19.47	-0.237	19.53	-0.249	19.52	-0.243	19.46	-0.269	19.53	-0.26	19.48	-0.248
19.49	-0.237	19.55	-0.249	19.54	-0.243	19.48	-0.269	19.55	-0.26	19.5	-0.248
19.51	-0.237	19.56	-0.249	19.56	-0.243	19.49	-0.269	19.57	-0.26	19.52	-0.248
19.53	-0.237	19.58	-0.249	19.57	-0.243	19.51	-0.269	19.58	-0.26	19.53	-0.248
19.54	-0.237	19.6	-0.249	19.59	-0.243	19.53	-0.269	19.6	-0.26	19.55	-0.248
19.56	-0.237	19.61	-0.249	19.61	-0.243	19.54	-0.269	19.62	-0.26	19.56	-0.248
19.58	-0.237	19.63	-0.249	19.62	-0.242	19.56	-0.269	19.63	-0.26	19.58	-0.248
19.59	-0.237	19.65	-0.249	19.64	-0.242	19.58	-0.269	19.65	-0.26	19.6	-0.248
19.61	-0.237	19.66	-0.249	19.66	-0.242	19.59	-0.269	19.67	-0.26	19.62	-0.248
19.63	-0.237	19.68	-0.249	19.67	-0.242	19.61	-0.269	19.68	-0.26	19.63	-0.248
19.64	-0.237	19.7	-0.249	19.69	-0.242	19.63	-0.269	19.7	-0.26	19.65	-0.248
19.66	-0.237	19.71	-0.249	19.71	-0.241	19.64	-0.269	19.72	-0.26	19.67	-0.248
19.68	-0.237	19.73	-0.249	19.72	-0.241	19.66	-0.269	19.73	-0.26	19.68	-0.248
19.69	-0.237	19.75	-0.249	19.74	-0.241	19.68	-0.269	19.75	-0.26	19.7	-0.248
19.71	-0.237	19.76	-0.249	19.76	-0.241	19.69	-0.269	19.77	-0.26	19.72	-0.248
19.73	-0.238	19.78	-0.249	19.77	-0.241	19.71	-0.269	19.78	-0.26	19.73	-0.248
19.74	-0.238	19.8	-0.249	19.79	-0.241	19.73	-0.269	19.8	-0.26	19.75	-0.248
19.76	-0.238	19.81	-0.249	19.81	-0.241	19.74	-0.269	19.82	-0.26	19.77	-0.248
19.78	-0.238	19.83	-0.25	19.82	-0.241	19.76	-0.269	19.83	-0.26	19.78	-0.248
19.79	-0.238	19.85	-0.25	19.84	-0.24	19.78	-0.27	19.85	-0.26	19.8	-0.248
19.81	-0.238	19.86	-0.25	19.86	-0.24	19.79	-0.27	19.87	-0.26	19.82	-0.248
19.83	-0.238	19.88	-0.25	19.87	-0.24	19.81	-0.27	19.88	-0.26	19.83	-0.248
19.84	-0.238	19.9	-0.25	19.89	-0.24	19.83	-0.27	19.9	-0.26	19.85	-0.248
19.86	-0.238	19.91	-0.25	19.91	-0.24	19.84	-0.27	19.92	-0.26	19.87	-0.248
19.88	-0.238	19.93	-0.25	19.92	-0.24	19.86	-0.27	19.93	-0.26	19.88	-0.248
19.89	-0.238	19.95	-0.25	19.94	-0.24	19.88	-0.27	19.95	-0.26	19.9	-0.248
19.91	-0.238	19.96	-0.25	19.96	-0.24	19.89	-0.27	19.97	-0.26	19.92	-0.248
19.93	-0.238	19.98	-0.25	19.97	-0.24	19.91	-0.27	19.98	-0.26	19.93	-0.248
19.94	-0.238	20	-0.25	19.99	-0.24	19.93	-0.27	20	-0.26	19.95	-0.248
19.96	-0.238	20.01	-0.25	20.01	-0.24	19.94	-0.27	20.02	-0.26	19.97	-0.248
19.98	-0.238	20.03	-0.25	20.02	-0.24	19.96	-0.27	20.03	-0.26	19.98	-0.248
19.99	-0.238	20.05	-0.25	20.04	-0.24	19.98	-0.27	20.05	-0.26	20	-0.248
20.01	-0.238	20.06	-0.25	20.06	-0.24	19.99	-0.27	20.07	-0.26	20.02	-0.248
20.03	-0.238	20.08	-0.25	20.07	-0.24	20.01	-0.27	20.08	-0.26	20.03	-0.248
20.04	-0.238	20.1	-0.25	20.09	-0.24	20.03	-0.27	20.1	-0.26	20.05	-0.248
20.06	-0.238	20.11	-0.25	20.11	-0.24	20.04	-0.27	20.12	-0.26	20.07	-0.248
20.08	-0.238	20.13	-0.25	20.12	-0.24	20.06	-0.27	20.13	-0.26	20.08	-0.248
20.09	-0.238	20.15	-0.25	20.14	-0.24	20.08	-0.27	20.15	-0.26	20.1	-0.248
20.11	-0.238	20.16	-0.251	20.16	-0.24	20.09	-0.27	20.17	-0.26	20.12	-0.248
20.13	-0.238	20.18	-0.251	20.17	-0.24	20.11	-0.27	20.18	-0.261	20.13	-0.249
20.14	-0.238	20.2	-0.251	20.19	-0.24	20.13	-0.27	20.2	-0.261	20.15	-0.249
20.16	-0.238	20.21	-0.251	20.21	-0.24	20.14	-0.27	20.22	-0.261	20.17	-0.249
20.18	-0.238	20.23	-0.251	20.23	-0.239	20.16	-0.27	20.23	-0.261	20.18	-0.249
20.19	-0.238	20.25	-0.251	20.24	-0.239	20.18	-0.27	20.25	-0.261	20.2	-0.249
20.21	-0.238	20.26	-0.251	20.26	-0.239	20.19	-0.27	20.27	-0.261	20.22	-0.249
20.23	-0.238	20.28	-0.251	20.27	-0.239	20.21	-0.27	20.28	-0.261	20.23	-0.249
20.24	-0.238	20.3	-0.251	20.29	-0.239	20.23	-0.27	20.3	-0.261	20.25	-0.249
20.26	-0.238	20.31	-0.251	20.31	-0.239	20.24	-0.27	20.32	-0.261	20.27	-0.249
20.28	-0.238	20.33	-0.251	20.33	-0.239	20.26	-0.27	20.33	-0.261	20.28	-0.249
20.29	-0.238	20.35	-0.251	20.34	-0.239	20.28	-0.27	20.35	-0.261	20.3	-0.249
20.31	-0.238	20.36	-0.251	20.36	-0.239	20.29	-0.27	20.37	-0.261	20.32	-0.249
20.33	-0.239	20.38	-0.251	20.38	-0.239	20.31	-0.27	20.38	-0.261	20.33	-0.249
20.34	-0.239	20.39	-0.251	20.39	-0.238	20.33	-0.27	20.4	-0.261	20.35	-0.249
20.36	-0.239	20.41	-0.251	20.41	-0.238	20.34	-0.27	20.42	-0.261	20.37	-0.249
20.38	-0.239	20.43	-0.251	20.43	-0.238	20.36	-0.27	20.43	-0.261	20.38	-0.249
20.39	-0.239	20.45	-0.251	20.44	-0.238	20.38	-0.27	20.45	-0.261	20.4	-0.249
20.41	-0.239	20.46	-0.252	20.46	-0.238	20.39	-0.27	20.47	-0.261	20.42	-0.249
20.43	-0.239	20.48	-0.252	20.48	-0.238	20.41	-0.27	20.48	-0.261	20.43	-0.249
20.44	-0.239	20.5	-0.252	20.49	-0.238	20.43	-0.27	20.5	-0.261	20.45	-0.249
20.46	-0.239	20.51	-0.252	20.51	-0.238	20.44	-0.27	20.52	-0.261	20.47	-0.249
20.48	-0.239	20.53	-0.252	20.52	-0.238	20.46	-0.27	20.53	-0.261	20.48	-0.249
20.49	-0.239	20.55	-0.252	20.54	-0.238	20.48	-0.27	20.55	-0.261	20.5	-0.249
20.51	-0.239	20.56	-0.252	20.56	-0.238	20.49	-0.27	20.57	-0.261	20.52	-0.249
20.53	-0.239	20.58	-0.252	20.58	-0.238	20.51	-0.27	20.58	-0.261	20.53	-0.249
20.54	-0.239	20.6	-0.252	20.59	-0.237	20.53	-0.27	20.6	-0.261	20.55	-0.249
20.56	-0.239	20.61	-0.252	20.61	-0.237	20.54	-0.27	20.62	-0.261	20.57	-0.249
20.58	-0.239	20.63	-0.252	20.63	-0.237	20.56	-0.271	20.63	-0.261	20.58	-0.249
20.59	-0.239	20.65	-0.252	20.64	-0.237	20.58	-0.271	20.65	-0.261	20.6	-0.249
20.61	-0.239	20.66	-0.252	20.66	-0.237	20.59	-0.271	20.67	-0.261	20.62	-0.249
20.62	-0.239	20.68	-0.252	20.68	-0.237	20.61	-0.271	20.68	-0.261	20.63	-0.249
20.64	-0.239	20.7	-0.252	20.69	-0.237	20.63	-0.271	20.7	-0.261	20.65	-0.249
20.66	-0.239	20.71	-0.252	20.71	-0.237	20.64	-0.271	20.72	-0.261	20.67	-0.249
20.67	-0.239	20.73	-0.252	20.73	-0.237	20.66	-0.271	20.73	-0.261	20.68	-0.249
20.69	-0.239	20.75	-0.253	20.74	-0.236	20.68	-0.271	20.75	-0.261	20.7	-0.249
20.71	-0.239	20.76	-0.253	20.76	-0.236	20.69	-0.271	20.77	-0.261	20.72	-0.249
20.73	-0.239	20.78	-0.253	20.78	-0.236	20.71	-0.271	20.78	-0.261	20.73	-0.249
20.74	-0.239	20.8	-0.253	20.79	-0.236	20.73	-0.271	20.8	-0.261	20.75	-0.249
20.76	-0.239	20.81	-0.253	20.81	-0.236	20.74	-0.271	20.82	-0.261	20.77	-0.249
20.77	-0.239	20.83	-0.253	20.83	-0.236	20.76	-0.271	20.83	-0.261	20.78	-0.249
20.79	-0.239	20.84	-0.253	20.84	-0.236	20.78	-0.271	20.85	-0.261	20.8	-0.249
20.81	-0.239	20.86	-0.253	20.86	-0.236	20.79	-0.271	20.87	-0.261	20.82	-0.249
20.83	-0.239	20.88	-0.253	20.88	-0.236	20.81	-0.271	20.88	-0.261	20.83	-0.249
20.84	-0.239	20.9	-0.253	20.89	-0.236	20.83	-0.271	20.9	-0.261	20.85	-0.249
20.86	-0.239	20.91	-0.253	20.91	-0.236	20.84	-0.271	20.92	-0.261	20.87	-0.249
20.87	-0.239	20.93	-0.253	20.93	-0.236	20.86	-0.271	20.93	-0.261	20.88	-0.249
20.89	-0.239	20.95	-0.253	20.94	-0.236	20.88	-0.271	20.95	-0.261	20.9	-0.249
20.91	-0.239	20.96	-0.253	20.96	-0.235	20.89	-0.271	20.97	-0.261	20.92	-0.249
20.93	-0.239	20.98	-0.253	20.98	-0.235	20.91	-0.271	20.98	-0.261	20.93	-0.249
20.94	-0.24	21	-0.253	20.99	-0.235	20.93	-0.271	21	-0.261	20.95	-0.249
20.96	-0.24	21.01	-0.253	21.01	-0.235	20.94	-0.271	21.02	-0.261	20.97	-0.249
20.98	-0.24	21.03	-0.253	21.03	-0.235	20.96	-0.271	21.03	-0.261	20.98	-0.249
20.99	-0.24	21.05	-0.253	21.04	-0.235	20.98	-0.271	21.05	-0.261	21	-0.249
21.01	-0.24	21.06	-0.253	21.06	-0.235	20.99	-0.271	21.07	-0.261	21.02	-0.249
21.02	-0.24	21.08	-0.253	21.08	-0.235	21.01	-0.271	21.08	-0.261	21.03	-0.249
21.04	-0.24	21.1	-0.253	21.09	-0.235	21.03	-0.271	21.1	-0.261	21.05	-0.249
21.06	-0.24	21.11	-0.253	21.11	-0.235	21.04	-0.271	21.12	-0.261	21.07	-0.249
21.08	-0.24	21.13	-0.253	21.13	-0.235	21.06	-0.271	21.13	-0.261	21.08	-0.249
21.09	-0.24	21.15	-0.253	21.14	-0.235	21.08	-0.271	21.15	-0.261	21.1	-0.249
21.11	-0.24	21.16	-0.254	21.16	-0.235	21.09	-0.271	21.17	-0.261	21.12	-0.249
21.12	-0.24	21.18	-0.254	21.18	-0.234	21.11	-0.271	21.18	-0.261	21.13	-0.249
21.14	-0.24	21.2	-0.254	21.19	-0.234	21.13	-0.271	21.2	-0.261	21.15	-0.249
21.16	-0.24	21.21	-0.254	21.21	-0.234	21.14	-0.271	21.22	-0.261	21.17	-0.249
21.18	-0.24	21.23	-0.254	21.23	-0.234	21.16	-0.271	21.23	-0.261	21.18	-0.249
21.19	-0.24	21.25	-0.254	21.24	-0.234	21.18	-0.271	21.25	-0.261	21.2	-0.249
21.21	-0.24	21.26	-0.254	21.26	-0.234	21.19	-0.271	21.27	-0.261	21.22	-0.249
21.22	-0.24	21.28	-0.254	21.28	-0.234	21.21	-0.271	21.28	-0.261	21.23	-0.249
21.24	-0.24	21.3	-0.254	21.29	-0.234	21.23	-0.271	21.3	-0.261	21.25	-0.249
21.26	-0.24	21.31	-0.254	21.31	-0.234	21.24	-0.271	21.32	-0.261	21.27	-0.249
21.28	-0.24	21.33	-0.254	21.33	-0.234	21.26	-0.271	21.33	-0.262	21.28	-0.249
21.29	-0.24	21.35	-0.254	21.34	-0.234	21.28	-0.271	21.35	-0.262	21.3	-0.249
21.31	-0.24	21.36	-0.254	21.36	-0.233	21.29	-0.272	21.37	-0.262	21.32	-0.249
21.33	-0.24	21.38	-0.254	21.38	-0.233	21.31	-0.272	21.38	-0.262	21.33	-0.249
21.34	-0.24	21.4	-0.254	21.39	-0.233	21.33	-0.272	21.4	-0.262	21.35	-0.249
21.36	-0.24	21.41	-0.254	21.41	-0.233	21.34	-0.272	21.42	-0.262	21.37	-0.249
21.38	-0.24	21.43	-0.254	21.43	-0.233	21.36	-0.272	21.43	-0.262	21.38	-0.249
21.39	-0.24	21.45	-0.254	21.44	-0.233	21.38	-0.272	21.45	-0.262	21.4	-0.249
21.41	-0.24	21.46	-0.254	21.46	-0.233	21.39	-0.272	21.47	-0.262	21.42	-0.249
21.42	-0.24	21.48	-0.254	21.48	-0.233	21.41	-0.272	21.48	-0.262	21.43	-0.249
21.44	-0.24	21.5	-0.254	21.49	-0.233	21.43	-0.272	21.5	-0.262	21.45	-0.249
21.46	-0.24	21.51	-0.254	21.51	-0.233	21.44	-0.272	21.52	-0.262	21.47	-0.249
21.48	-0.24	21.53	-0.254	21.53	-0.233	21.46	-0.272	21.53	-0.262	21.48	-0.249
21.49	-0.24	21.55	-0.254	21.54	-0.233	21.48	-0.272	21.55	-0.262	21.5	-0.249
21.51	-0.24	21.56	-0.254	21.56	-0.233	21.49	-0.272	21.57	-0.262	21.52	-0.249
21.52	-0.24	21.58	-0.255	21.58	-0.233	21.51	-0.272	21.58	-0.262	21.53	-0.249
21.54	-0.24	21.6	-0.255	21.59	-0.233	21.53	-0.272	21.6	-0.262	21.55	-0.249
21.56	-0.24	21.61	-0.255	21.61	-0.233	21.54	-0.272	21.62	-0.262	21.57	-0.249
21.58	-0.24	21.63	-0.255	21.63	-0.233	21.56	-0.272	21.63	-0.262	21.58	-0.249
[truncated: 10,606 more rows]

## Sheet: 1st Cool
Temperature	Heat Flow (Normalized)	Temperature	Heat Flow (Normalized)	Temperature	Heat Flow (Normalized)	Temperature	Heat Flow (Normalized)	Temperature	Heat Flow (Normalized)	Temperature	Heat Flow (Normalized)
°C	W/g	°C	W/g	°C	W/g	°C	W/g	°C	W/g	°C	W/g
	GNL-Con		GNL-pCrcY		ONF-Con		ONF-pCrcY		ONL-Con		ONL-pCrcY
198.58	-0.012	198.41	-0.327	198.51	-0.237	198.42	-0.345	198.5	-0.301	198.47	-0.259
198.59	-0.012	198.43	-0.327	198.53	-0.237	198.44	-0.345	198.52	-0.301	198.49	-0.259
198.61	-0.012	198.45	-0.327	198.54	-0.237	198.46	-0.345	198.53	-0.301	198.51	-0.259
198.63	-0.012	198.47	-0.327	198.56	-0.237	198.47	-0.345	198.55	-0.301	198.52	-0.259
198.65	-0.012	198.48	-0.327	198.58	-0.237	198.49	-0.345	198.57	-0.301	198.54	-0.259
198.66	-0.012	198.5	-0.327	198.59	-0.237	198.51	-0.345	198.58	-0.301	198.56	-0.259
198.68	-0.012	198.51	-0.327	198.61	-0.237	198.52	-0.345	198.6	-0.301	198.57	-0.259
198.69	-0.012	198.53	-0.327	198.63	-0.237	198.54	-0.345	198.62	-0.301	198.59	-0.259
198.71	-0.012	198.55	-0.327	198.64	-0.237	198.56	-0.345	198.63	-0.301	198.61	-0.259
198.73	-0.012	198.56	-0.327	198.66	-0.237	198.57	-0.345	198.65	-0.301	198.62	-0.259
198.74	-0.012	198.58	-0.327	198.68	-0.237	198.59	-0.345	198.67	-0.301	198.64	-0.259
198.76	-0.012	198.6	-0.327	198.69	-0.237	198.61	-0.345	198.68	-0.301	198.66	-0.259
198.78	-0.012	198.61	-0.327	198.71	-0.237	198.62	-0.345	198.7	-0.301	198.67	-0.259
198.79	-0.012	198.63	-0.327	198.73	-0.237	198.64	-0.345	198.71	-0.301	198.69	-0.259
198.81	-0.012	198.65	-0.327	198.74	-0.237	198.65	-0.345	198.73	-0.301	198.7	-0.259
198.83	-0.012	198.66	-0.327	198.76	-0.237	198.67	-0.345	198.75	-0.301	198.72	-0.259
198.84	-0.012	198.68	-0.327	198.77	-0.237	198.69	-0.345	198.76	-0.301	198.74	-0.259
198.86	-0.012	198.69	-0.327	198.79	-0.237	198.7	-0.345	198.78	-0.301	198.75	-0.259
198.87	-0.012	198.71	-0.327	198.81	-0.237	198.72	-0.345	198.79	-0.301	198.77	-0.259
198.89	-0.012	198.73	-0.327	198.82	-0.237	198.73	-0.345	198.81	-0.301	198.78	-0.259
198.91	-0.012	198.74	-0.327	198.84	-0.237	198.75	-0.345	198.83	-0.301	198.8	-0.259
198.92	-0.011	198.76	-0.327	198.85	-0.237	198.76	-0.345	198.84	-0.301	198.82	-0.259
198.94	-0.011	198.77	-0.327	198.87	-0.236	198.78	-0.345	198.86	-0.301	198.83	-0.259
198.95	-0.01	198.79	-0.326	198.88	-0.236	198.8	-0.345	198.87	-0.301	198.85	-0.259
198.97	-0.009	198.8	-0.326	198.9	-0.235	198.81	-0.345	198.89	-0.301	198.86	-0.259
198.98	-0.008	198.82	-0.326	198.91	-0.235	198.83	-0.345	198.9	-0.301	198.88	-0.259
199	-0.007	198.83	-0.326	198.93	-0.234	198.84	-0.345	198.92	-0.301	198.89	-0.258
199.01	-0.006	198.85	-0.326	198.94	-0.234	198.86	-0.345	198.93	-0.301	198.91	-0.258
199.03	-0.005	198.86	-0.326	198.96	-0.234	198.87	-0.345	198.95	-0.301	198.92	-0.258
199.04	-0.004	198.88	-0.326	198.97	-0.233	198.89	-0.344	198.96	-0.3	198.94	-0.258
199.05	-0.003	198.89	-0.325	198.99	-0.233	198.9	-0.344	198.98	-0.3	198.95	-0.258
199.07	-0.003	198.91	-0.325	199	-0.233	198.91	-0.344	198.99	-0.299	198.96	-0.257
199.08	-0.002	198.92	-0.325	199.01	-0.233	198.93	-0.344	199	-0.299	198.98	-0.257
199.1	-0.002	198.93	-0.325	199.03	-0.233	198.94	-0.344	199.02	-0.299	198.99	-0.257
199.11	-0.002	198.95	-0.325	199.04	-0.233	198.95	-0.344	199.03	-0.299	199	-0.257
199.12	-0.002	198.96	-0.325	199.05	-0.233	198.97	-0.344	199.04	-0.298	199.02	-0.257
199.13	-0.002	198.97	-0.325	199.07	-0.233	198.98	-0.344	199.06	-0.298	199.03	-0.257
199.15	-0.002	198.99	-0.325	199.08	-0.234	198.99	-0.344	199.07	-0.298	199.04	-0.257
199.16	-0.003	199	-0.325	199.09	-0.236	199	-0.344	199.08	-0.298	199.05	-0.258
199.17	-0.005	199.01	-0.325	199.1	-0.24	199.02	-0.344	199.09	-0.298	199.07	-0.258
199.18	-0.012	199.02	-0.325	199.11	-0.246	199.03	-0.344	199.11	-0.298	199.08	-0.259
199.19	-0.024	199.03	-0.325	199.12	-0.254	199.04	-0.344	199.12	-0.299	199.09	-0.261
199.2	-0.044	199.04	-0.325	199.13	-0.259	199.05	-0.344	199.13	-0.299	199.1	-0.265
199.21	-0.066	199.06	-0.325	199.14	-0.264	199.06	-0.344	199.14	-0.299	199.11	-0.268
199.22	-0.082	199.06	-0.326	199.16	-0.27	199.07	-0.345	199.15	-0.301	199.12	-0.272
199.23	-0.097	199.08	-0.327	199.16	-0.275	199.08	-0.346	199.16	-0.302	199.13	-0.275
199.24	-0.113	199.09	-0.328	199.17	-0.281	199.09	-0.348	199.17	-0.305	199.14	-0.278
199.25	-0.13	199.1	-0.33	199.18	-0.288	199.1	-0.35	199.18	-0.308	199.15	-0.281
199.26	-0.148	199.1	-0.332	199.19	-0.295	199.11	-0.352	199.19	-0.313	199.16	-0.285
199.27	-0.166	199.11	-0.334	199.2	-0.302	199.12	-0.354	199.2	-0.317	199.16	-0.288
199.28	-0.186	199.12	-0.336	199.21	-0.31	199.13	-0.356	199.21	-0.321	199.17	-0.292
199.29	-0.207	199.13	-0.339	199.21	-0.318	199.14	-0.359	199.21	-0.325	199.18	-0.296
199.29	-0.229	199.14	-0.341	199.22	-0.327	199.14	-0.36	199.22	-0.328	199.19	-0.3
199.3	-0.25	199.15	-0.342	199.23	-0.335	199.15	-0.362	199.23	-0.331	199.19	-0.304
199.31	-0.274	199.15	-0.344	199.23	-0.344	199.16	-0.363	199.23	-0.335	199.2	-0.309
199.31	-0.297	199.16	-0.346	199.24	-0.353	199.17	-0.365	199.24	-0.338	199.2	-0.313
199.32	-0.321	199.17	-0.347	199.24	-0.362	199.17	-0.367	199.25	-0.341	199.21	-0.318
199.32	-0.347	199.17	-0.349	199.25	-0.372	199.18	-0.369	199.25	-0.344	199.21	-0.322
199.33	-0.372	199.18	-0.35	199.25	-0.381	199.18	-0.37	199.26	-0.347	199.22	-0.327
199.33	-0.397	199.18	-0.352	199.26	-0.39	199.19	-0.372	199.26	-0.35	199.22	-0.331
199.33	-0.422	199.19	-0.353	199.26	-0.4	199.19	-0.373	199.27	-0.353	199.23	-0.336
199.34	-0.448	199.19	-0.355	199.26	-0.409	199.2	-0.374	199.27	-0.355	199.23	-0.341
199.34	-0.474	199.2	-0.356	199.27	-0.419	199.2	-0.375	199.28	-0.358	199.23	-0.345
199.34	-0.5	199.2	-0.357	199.27	-0.428	199.2	-0.376	199.28	-0.361	199.24	-0.35
199.35	-0.526	199.2	-0.357	199.27	-0.437	199.21	-0.377	199.28	-0.363	199.24	-0.354
199.35	-0.551	199.21	-0.358	199.27	-0.446	199.21	-0.378	199.29	-0.365	199.24	-0.358
199.35	-0.576	199.21	-0.359	199.27	-0.454	199.21	-0.379	199.29	-0.367	199.24	-0.363
199.35	-0.601	199.21	-0.359	199.28	-0.463	199.21	-0.379	199.29	-0.369	199.24	-0.366
199.35	-0.626	199.21	-0.36	199.28	-0.471	199.22	-0.38	199.29	-0.37	199.25	-0.37
199.35	-0.648	199.21	-0.36	199.28	-0.48	199.22	-0.38	199.29	-0.371	199.25	-0.374
199.35	-0.67	199.22	-0.36	199.28	-0.487	199.22	-0.38	199.3	-0.372	199.25	-0.377
199.35	-0.69	199.22	-0.36	199.27	-0.494	199.22	-0.379	199.3	-0.373	199.25	-0.381
199.35	-0.71	199.22	-0.359	199.27	-0.501	199.22	-0.378	199.3	-0.373	199.25	-0.384
199.35	-0.73	199.22	-0.358	199.27	-0.508	199.22	-0.378	199.3	-0.373	199.24	-0.387
199.35	-0.749	199.22	-0.358	199.27	-0.514	199.22	-0.377	199.3	-0.373	199.24	-0.389
199.35	-0.767	199.22	-0.357	199.27	-0.519	199.22	-0.376	199.29	-0.372	199.24	-0.391
199.35	-0.783	199.22	-0.354	199.27	-0.523	199.22	-0.374	199.29	-0.371	199.24	-0.393
199.34	-0.799	199.21	-0.353	199.27	-0.528	199.22	-0.372	199.29	-0.37	199.24	-0.395
199.34	-0.814	199.21	-0.352	199.26	-0.532	199.21	-0.372	199.29	-0.368	199.24	-0.396
199.34	-0.827	199.21	-0.352	199.26	-0.535	199.21	-0.371	199.29	-0.367	199.23	-0.397
199.33	-0.839	199.21	-0.351	199.26	-0.537	199.21	-0.37	199.29	-0.364	199.23	-0.398
199.33	-0.849	199.21	-0.349	199.25	-0.54	199.21	-0.368	199.29	-0.36	199.23	-0.398
199.33	-0.858	199.21	-0.346	199.25	-0.542	199.21	-0.364	199.28	-0.358	199.22	-0.398
199.32	-0.866	199.2	-0.341	199.24	-0.543	199.2	-0.357	199.28	-0.357	199.22	-0.397
199.32	-0.873	199.2	-0.335	199.24	-0.544	199.2	-0.352	199.28	-0.355	199.22	-0.397
199.31	-0.879	199.2	-0.331	199.24	-0.544	199.2	-0.349	199.27	-0.353	199.21	-0.396
199.31	-0.884	199.19	-0.327	199.23	-0.544	199.19	-0.345	199.27	-0.349	199.21	-0.394
199.3	-0.886	199.19	-0.323	199.23	-0.543	199.19	-0.341	199.26	-0.344	199.2	-0.393
199.3	-0.888	199.18	-0.319	199.22	-0.541	199.18	-0.336	199.26	-0.335	199.2	-0.391
199.29	-0.888	199.18	-0.315	199.22	-0.539	199.18	-0.332	199.25	-0.326	199.19	-0.388
199.29	-0.888	199.17	-0.31	199.21	-0.536	199.18	-0.327	199.25	-0.32	199.19	-0.386
199.28	-0.887	199.17	-0.306	199.2	-0.534	199.17	-0.321	199.24	-0.315	199.18	-0.384
199.27	-0.885	199.17	-0.301	199.2	-0.53	199.17	-0.316	199.24	-0.308	199.17	-0.38
199.27	-0.88	199.16	-0.295	199.19	-0.527	199.16	-0.311	199.23	-0.301	199.17	-0.377
199.26	-0.877	199.16	-0.29	199.18	-0.522	199.16	-0.305	199.23	-0.295	199.16	-0.374
199.25	-0.87	199.15	-0.285	199.18	-0.518	199.15	-0.299	199.22	-0.288	199.16	-0.37
199.25	-0.865	199.14	-0.279	199.17	-0.513	199.14	-0.293	199.22	-0.281	199.15	-0.366
199.24	-0.858	199.14	-0.274	199.16	-0.508	199.14	-0.288	199.21	-0.273	199.14	-0.361
199.23	-0.851	199.13	-0.268	199.16	-0.502	199.13	-0.282	199.2	-0.266	199.14	-0.357
199.22	-0.843	199.12	-0.262	199.15	-0.496	199.12	-0.275	199.2	-0.258	199.13	-0.352
199.21	-0.834	199.12	-0.256	199.14	-0.49	199.12	-0.269	199.19	-0.25	199.12	-0.347
199.21	-0.824	199.11	-0.25	199.13	-0.484	199.11	-0.263	199.18	-0.243	199.11	-0.341
199.2	-0.815	199.11	-0.244	199.13	-0.477	199.1	-0.256	199.17	-0.235	199.11	-0.336
199.19	-0.806	199.1	-0.238	199.12	-0.47	199.1	-0.25	199.17	-0.227	199.1	-0.331
199.18	-0.795	199.09	-0.233	199.11	-0.464	199.09	-0.243	199.16	-0.219	199.09	-0.326
199.17	-0.784	199.08	-0.226	199.1	-0.456	199.08	-0.237	199.15	-0.211	199.08	-0.32
199.16	-0.771	199.08	-0.22	199.09	-0.449	199.07	-0.23	199.14	-0.202	199.08	-0.315
199.15	-0.759	199.07	-0.213	199.08	-0.441	199.07	-0.223	199.13	-0.194	199.07	-0.309
199.14	-0.746	199.06	-0.207	199.08	-0.433	199.06	-0.216	199.13	-0.186	199.06	-0.303
199.13	-0.732	199.05	-0.2	199.07	-0.425	199.05	-0.21	199.12	-0.178	199.05	-0.297
199.12	-0.717	199.04	-0.194	199.06	-0.416	199.04	-0.203	199.11	-0.169	199.04	-0.291
199.11	-0.703	199.04	-0.188	199.05	-0.408	199.03	-0.196	199.1	-0.161	199.03	-0.285
199.1	-0.686	199.03	-0.181	199.04	-0.4	199.03	-0.189	199.09	-0.153	199.02	-0.279
199.09	-0.673	199.02	-0.175	199.03	-0.391	199.02	-0.183	199.08	-0.145	199.01	-0.273
199.08	-0.659	199.01	-0.169	199.02	-0.383	199.01	-0.176	199.07	-0.136	199.01	-0.266
199.07	-0.643	199	-0.162	199.01	-0.375	199	-0.169	199.06	-0.128	199	-0.26
199.06	-0.628	198.99	-0.156	199	-0.367	198.99	-0.163	199.05	-0.12	198.99	-0.253
199.05	-0.614	198.98	-0.15	198.99	-0.359	198.98	-0.156	199.04	-0.111	198.98	-0.247
199.04	-0.598	198.97	-0.143	198.98	-0.351	198.97	-0.149	199.03	-0.103	198.97	-0.24
199.03	-0.585	198.96	-0.137	198.97	-0.342	198.96	-0.142	199.02	-0.095	198.96	-0.234
199.02	-0.57	198.96	-0.131	198.96	-0.334	198.95	-0.135	199.01	-0.087	198.95	-0.227
199.01	-0.555	198.95	-0.125	198.95	-0.326	198.95	-0.129	199	-0.079	198.94	-0.221
199	-0.54	198.94	-0.12	198.94	-0.317	198.94	-0.122	198.99	-0.071	198.93	-0.215
198.99	-0.524	198.93	-0.114	198.93	-0.309	198.93	-0.116	198.98	-0.062	198.92	-0.209
198.98	-0.51	198.92	-0.108	198.92	-0.301	198.92	-0.109	198.97	-0.055	198.91	-0.202
198.97	-0.496	198.91	-0.103	198.91	-0.293	198.91	-0.103	198.96	-0.048	198.9	-0.196
198.95	-0.482	198.9	-0.097	198.9	-0.285	198.9	-0.097	198.95	-0.04	198.89	-0.19
198.94	-0.469	198.89	-0.091	198.89	-0.277	198.89	-0.091	198.94	-0.033	198.88	-0.185
198.93	-0.455	198.88	-0.085	198.88	-0.269	198.88	-0.085	198.93	-0.026	198.87	-0.179
198.92	-0.441	198.87	-0.08	198.87	-0.261	198.87	-0.078	198.92	-0.019	198.86	-0.173
198.91	-0.428	198.86	-0.074	198.85	-0.253	198.86	-0.073	198.91	-0.012	198.85	-0.167
198.9	-0.415	198.85	-0.069	198.84	-0.245	198.84	-0.067	198.9	-0.004	198.84	-0.161
198.88	-0.402	198.83	-0.063	198.83	-0.237	198.84	-0.061	198.89	0.003	198.83	-0.155
198.87	-0.389	198.82	-0.058	198.82	-0.229	198.82	-0.055	198.88	0.011	198.81	-0.149
198.86	-0.375	198.81	-0.053	198.81	-0.222	198.81	-0.05	198.86	0.018	198.8	-0.143
198.85	-0.362	198.8	-0.048	198.8	-0.215	198.8	-0.044	198.85	0.024	198.79	-0.138
198.84	-0.349	198.79	-0.043	198.79	-0.208	198.79	-0.039	198.84	0.03	198.78	-0.132
198.82	-0.336	198.78	-0.038	198.77	-0.2	198.78	-0.034	198.83	0.037	198.77	-0.126
198.81	-0.325	198.77	-0.033	198.76	-0.193	198.77	-0.028	198.82	0.043	198.76	-0.121
198.8	-0.314	198.76	-0.028	198.75	-0.186	198.76	-0.023	198.81	0.048	198.75	-0.115
198.79	-0.301	198.75	-0.024	198.74	-0.18	198.75	-0.018	198.79	0.054	198.74	-0.11
198.77	-0.29	198.73	-0.019	198.73	-0.173	198.74	-0.012	198.78	0.061	198.73	-0.105
198.76	-0.278	198.72	-0.014	198.72	-0.167	198.72	-0.007	198.77	0.067	198.71	-0.1
198.75	-0.267	198.71	-0.01	198.7	-0.16	198.71	-0.002	198.76	0.073	198.7	-0.094
198.74	-0.258	198.7	-0.005	198.69	-0.154	198.7	0.003	198.74	0.079	198.69	-0.089
198.72	-0.247	198.69	-0.001	198.68	-0.147	198.69	0.009	198.73	0.085	198.68	-0.084
198.71	-0.236	198.68	0.003	198.67	-0.142	198.68	0.014	198.72	0.091	198.67	-0.079
198.7	-0.226	198.66	0.007	198.66	-0.136	198.67	0.019	198.71	0.096	198.66	-0.075
198.68	-0.215	198.65	0.012	198.64	-0.13	198.66	0.024	198.7	0.101	198.64	-0.07
198.67	-0.204	198.64	0.016	198.63	-0.123	198.64	0.028	198.68	0.106	198.63	-0.066
198.66	-0.194	198.63	0.02	198.62	-0.116	198.63	0.033	198.67	0.11	198.62	-0.061
198.64	-0.183	198.62	0.024	198.61	-0.111	198.62	0.037	198.66	0.115	198.61	-0.056
198.63	-0.174	198.61	0.028	198.59	-0.105	198.61	0.042	198.65	0.12	198.59	-0.052
198.62	-0.164	198.59	0.032	198.58	-0.099	198.6	0.046	198.63	0.125	198.58	-0.048
198.6	-0.154	198.58	0.037	198.57	-0.093	198.58	0.05	198.62	0.13	198.57	-0.044
198.59	-0.148	198.57	0.041	198.56	-0.087	198.57	0.054	198.61	0.134	198.56	-0.039
198.58	-0.139	198.56	0.045	198.54	-0.082	198.56	0.058	198.59	0.139	198.55	-0.035
198.56	-0.13	198.54	0.048	198.53	-0.076	198.55	0.062	198.58	0.144	198.53	-0.031
198.55	-0.125	198.53	0.052	198.52	-0.071	198.54	0.066	198.57	0.149	198.52	-0.027
198.54	-0.116	198.52	0.055	198.5	-0.066	198.52	0.069	198.56	0.154	198.51	-0.023
198.52	-0.108	198.51	0.058	198.49	-0.061	198.51	0.073	198.54	0.158	198.5	-0.018
198.51	-0.1	198.49	0.061	198.48	-0.056	198.5	0.077	198.53	0.163	198.48	-0.014
198.5	-0.093	198.48	0.064	198.47	-0.052	198.48	0.081	198.52	0.167	198.47	-0.01
198.48	-0.085	198.47	0.068	198.45	-0.048	198.47	0.085	198.5	0.172	198.46	-0.006
198.47	-0.076	198.45	0.071	198.44	-0.044	198.46	0.089	198.49	0.176	198.44	-0.002
198.45	-0.067	198.44	0.074	198.43	-0.038	198.45	0.093	198.48	0.179	198.43	0.001
198.44	-0.06	198.43	0.078	198.41	-0.034	198.43	0.097	198.46	0.183	198.42	0.005
198.42	-0.052	198.42	0.081	198.4	-0.03	198.42	0.1	198.45	0.186	198.4	0.009
198.41	-0.043	198.4	0.085	198.39	-0.025	198.41	0.103	198.44	0.189	198.39	0.012
198.4	-0.038	198.39	0.088	198.37	-0.02	198.39	0.107	198.42	0.193	198.38	0.016
198.38	-0.031	198.38	0.09	198.36	-0.015	198.38	0.11	198.41	0.197	198.37	0.019
198.37	-0.025	198.36	0.093	198.34	-0.01	198.37	0.113	198.39	0.199	198.35	0.023
198.35	-0.019	198.35	0.096	198.33	-0.006	198.36	0.117	198.38	0.203	198.34	0.027
198.34	-0.012	198.34	0.099	198.32	-0.001	198.34	0.12	198.37	0.206	198.33	0.03
198.32	-0.008	198.32	0.101	198.3	0.003	198.33	0.123	198.35	0.209	198.31	0.034
198.31	-0.001	198.31	0.104	198.29	0.007	198.32	0.127	198.34	0.213	198.3	0.038
198.3	0.006	198.3	0.107	198.28	0.011	198.3	0.13	198.32	0.216	198.29	0.041
198.28	0.011	198.28	0.11	198.26	0.016	198.29	0.133	198.31	0.219	198.27	0.044
198.27	0.017	198.27	0.112	198.25	0.019	198.27	0.136	198.3	0.223	198.26	0.047
198.25	0.025	198.26	0.115	198.24	0.022	198.26	0.139	198.28	0.227	198.25	0.05
198.24	0.033	198.24	0.117	198.22	0.026	198.25	0.142	198.27	0.231	198.23	0.053
198.22	0.038	198.23	0.12	198.21	0.029	198.23	0.144	198.25	0.234	198.22	0.056
198.21	0.044	198.21	0.123	198.19	0.033	198.22	0.147	198.24	0.237	198.21	0.058
198.19	0.05	198.2	0.125	198.18	0.037	198.21	0.15	198.23	0.24	198.19	0.062
198.18	0.054	198.19	0.127	198.16	0.04	198.19	0.153	198.21	0.242	198.18	0.064
198.16	0.058	198.17	0.129	198.15	0.044	198.18	0.155	198.2	0.246	198.16	0.067
198.15	0.062	198.16	0.132	198.14	0.047	198.17	0.158	198.18	0.248	198.15	0.07
198.13	0.067	198.15	0.134	198.12	0.05	198.15	0.161	198.17	0.251	198.14	0.073
198.12	0.072	198.13	0.136	198.11	0.054	198.14	0.164	198.15	0.254	198.12	0.076
198.1	0.078	198.12	0.139	198.09	0.057	198.12	0.166	198.14	0.256	198.11	0.079
198.09	0.085	198.1	0.141	198.08	0.06	198.11	0.169	198.13	0.259	198.09	0.082
198.07	0.092	198.09	0.143	198.06	0.063	198.1	0.172	198.11	0.262	198.08	0.084
198.06	0.096	198.08	0.145	198.05	0.067	198.08	0.174	198.1	0.264	198.07	0.087
198.04	0.101	198.06	0.147	198.04	0.07	198.07	0.176	198.08	0.267	198.05	0.089
198.03	0.107	198.05	0.15	198.02	0.074	198.05	0.179	198.07	0.27	198.04	0.091
198.02	0.108	198.03	0.152	198.01	0.078	198.04	0.181	198.05	0.272	198.02	0.094
198	0.111	198.02	0.154	197.99	0.081	198.03	0.183	198.04	0.274	198.01	0.096
197.99	0.113	198	0.157	197.98	0.084	198.01	0.185	198.02	0.276	197.99	0.098
197.97	0.117	197.99	0.159	197.96	0.087	198	0.188	198.01	0.279	197.98	0.1
197.95	0.12	197.97	0.16	197.95	0.09	197.98	0.19	197.99	0.282	197.97	0.103
197.94	0.125	197.96	0.162	197.94	0.093	197.97	0.192	197.98	0.284	197.95	0.105
197.92	0.13	197.95	0.164	197.92	0.095	197.95	0.195	197.96	0.286	197.94	0.108
197.91	0.136	197.93	0.165	197.91	0.097	197.94	0.197	197.95	0.288	197.92	0.111
197.89	0.141	197.92	0.167	197.89	0.1	197.92	0.199	197.93	0.289	197.91	0.114
197.88	0.145	197.9	0.169	197.88	0.103	197.91	0.202	197.92	0.291	197.89	0.117
197.86	0.149	197.89	0.17	197.86	0.105	197.9	0.204	197.9	0.294	197.88	0.119
197.85	0.151	197.87	0.172	197.85	0.107	197.88	0.206	197.89	0.296	197.87	0.121
197.83	0.153	197.86	0.174	197.83	0.109	197.87	0.208	197.87	0.298	197.85	0.123
197.82	0.156	197.84	0.177	197.82	0.113	197.85	0.209	197.86	0.299	197.84	0.124
197.8	0.16	197.83	0.178	197.8	0.115	197.84	0.211	197.84	0.301	197.82	0.126
197.79	0.163	197.81	0.18	197.79	0.118	197.82	0.213	197.83	0.303	197.81	0.129
197.77	0.167	197.8	0.182	197.77	0.121	197.81	0.215	197.81	0.305	197.79	0.13
197.76	0.171	197.78	0.184	197.76	0.123	197.8	0.217	197.8	0.307	197.78	0.132
197.74	0.177	197.77	0.185	197.74	0.126	197.78	0.219	197.78	0.309	197.76	0.134
197.72	0.181	197.76	0.187	197.73	0.128	197.76	0.221	197.77	0.311	197.75	0.136
197.71	0.184	197.74	0.188	197.71	0.13	197.75	0.222	197.75	0.312	197.73	0.138
197.69	0.187	197.73	0.19	197.7	0.132	197.74	0.224	197.74	0.314	197.72	0.14
197.68	0.19	197.71	0.191	197.68	0.134	197.72	0.226	197.72	0.317	197.7	0.141
197.66	0.193	197.69	0.192	197.67	0.136	197.71	0.228	197.71	0.319	197.69	0.143
197.65	0.196	197.68	0.194	197.65	0.139	197.69	0.229	197.69	0.32	197.67	0.145
197.63	0.198	197.67	0.196	197.64	0.141	197.68	0.231	197.68	0.321	197.66	0.146
197.62	0.201	197.65	0.197	197.62	0.144	197.66	0.232	197.66	0.323	197.64	0.148
197.6	0.202	197.64	0.198	197.61	0.146	197.65	0.234	197.65	0.325	197.63	0.15
197.58	0.205	197.62	0.199	197.59	0.148	197.63	0.235	197.63	0.327	197.61	0.152
197.57	0.207	197.6	0.201	197.58	0.15	197.62	0.237	197.61	0.329	197.6	0.154
197.55	0.207	197.59	0.202	197.56	0.153	197.6	0.239	197.6	0.33	197.58	0.156
197.54	0.21	197.58	0.203	197.55	0.154	197.59	0.24	197.58	0.332	197.57	0.158
197.52	0.212	197.56	0.205	197.53	0.156	197.57	0.241	197.57	0.333	197.55	0.16
197.51	0.216	197.54	0.206	197.52	0.157	197.56	0.243	197.55	0.335	197.54	0.161
197.49	0.221	197.53	0.208	197.5	0.159	197.54	0.245	197.54	0.336	197.52	0.163
197.48	0.225	197.52	0.209	197.48	0.161	197.53	0.246	197.52	0.338	197.51	0.165
197.46	0.229	197.5	0.21	197.47	0.163	197.51	0.248	197.51	0.338	197.49	0.166
197.44	0.233	197.48	0.211	197.45	0.164	197.49	0.25	197.49	0.34	197.48	0.167
197.43	0.235	197.47	0.212	197.44	0.166	197.48	0.251	197.47	0.341	197.46	0.169
197.41	0.237	197.45	0.213	197.42	0.169	197.47	0.252	197.46	0.343	197.45	0.17
197.4	0.239	197.44	0.214	197.41	0.171	197.45	0.254	197.44	0.344	197.43	0.171
197.38	0.241	197.42	0.215	197.39	0.173	197.43	0.255	197.43	0.345	197.42	0.173
197.36	0.242	197.41	0.216	197.38	0.174	197.42	0.256	197.41	0.346	197.4	0.175
197.35	0.243	197.39	0.218	197.36	0.176	197.4	0.257	197.4	0.347	197.39	0.176
197.33	0.244	197.38	0.219	197.35	0.178	197.39	0.258	197.38	0.349	197.37	0.177
197.32	0.245	197.36	0.22	197.33	0.179	197.37	0.26	197.37	0.35	197.36	0.179
197.3	0.248	197.35	0.222	197.31	0.18	197.36	0.261	197.35	0.351	197.34	0.18
197.29	0.251	197.33	0.223	197.3	0.181	197.34	0.262	197.33	0.352	197.33	0.182
197.27	0.252	197.32	0.224	197.28	0.182	197.33	0.263	197.32	0.353	197.31	0.183
197.25	0.254	197.3	0.224	197.27	0.184	197.31	0.265	197.3	0.354	197.3	0.184
197.24	0.256	197.28	0.225	197.25	0.186	197.3	0.266	197.29	0.355	197.28	0.185
197.22	0.257	197.27	0.226	197.24	0.187	197.28	0.268	197.27	0.356	197.26	0.186
197.21	0.26	197.25	0.227	197.22	0.188	197.27	0.269	197.26	0.358	197.25	0.188
197.19	0.262	197.24	0.228	197.21	0.19	197.25	0.27	197.24	0.359	197.23	0.189
197.17	0.264	197.22	0.229	197.19	0.192	197.23	0.271	197.22	0.36	197.22	0.191
197.16	0.267	197.21	0.23	197.17	0.193	197.22	0.272	197.21	0.362	197.2	0.192
197.14	0.269	197.19	0.231	197.16	0.195	197.2	0.273	197.19	0.363	197.19	0.193
197.12	0.272	197.18	0.232	197.14	0.197	197.19	0.274	197.18	0.364	197.17	0.194
197.11	0.274	197.16	0.233	197.13	0.198	197.17	0.275	197.16	0.365	197.16	0.195
197.09	0.274	197.15	0.234	197.11	0.2	197.16	0.276	197.15	0.366	197.14	0.196
197.08	0.276	197.13	0.235	197.1	0.202	197.14	0.277	197.13	0.365	197.13	0.198
197.06	0.278	197.11	0.236	197.08	0.204	197.13	0.278	197.11	0.365	197.11	0.199
197.05	0.278	197.1	0.237	197.06	0.204	197.11	0.279	197.1	0.365	197.1	0.199
197.03	0.279	197.08	0.237	197.05	0.205	197.09	0.28	197.08	0.366	197.08	0.2
197.01	0.279	197.07	0.238	197.03	0.206	197.08	0.281	197.07	0.367	197.06	0.201
197	0.281	197.05	0.239	197.02	0.207	197.06	0.282	197.05	0.368	197.05	0.202
196.98	0.283	197.04	0.24	197	0.208	197.05	0.283	197.03	0.369	197.03	0.203
196.97	0.285	197.02	0.241	196.99	0.209	197.03	0.284	197.02	0.37	197.02	0.205
196.95	0.287	197	0.241	196.97	0.211	197.02	0.285	197	0.372	197	0.206
196.93	0.289	196.99	0.242	196.95	0.212	197	0.286	196.99	0.373	196.99	0.207
196.92	0.29	196.97	0.243	196.94	0.213	196.99	0.287	196.97	0.375	196.97	0.208
196.9	0.29	196.96	0.244	196.92	0.214	196.97	0.288	196.96	0.376	196.95	0.209
196.89	0.292	196.94	0.244	196.91	0.215	196.95	0.288	196.94	0.377	196.94	0.21
196.87	0.292	196.93	0.245	196.89	0.215	196.94	0.289	196.92	0.378	196.92	0.211
196.85	0.293	196.91	0.246	196.87	0.216	196.92	0.29	196.91	0.379	196.91	0.212
196.84	0.294	196.89	0.246	196.86	0.217	196.91	0.29	196.89	0.379	196.89	0.213
196.82	0.296	196.88	0.246	196.84	0.218	196.89	0.291	196.87	0.38	196.87	0.214
196.8	0.299	196.86	0.247	196.83	0.219	196.88	0.292	196.86	0.381	196.86	0.215
196.79	0.302	196.85	0.248	196.81	0.22	196.86	0.293	196.84	0.381	196.84	0.216
196.77	0.304	196.83	0.249	196.8	0.221	196.84	0.294	196.83	0.38	196.83	0.217
196.76	0.306	196.81	0.25	196.78	0.223	196.83	0.295	196.81	0.38	196.81	0.217
196.74	0.308	196.8	0.251	196.76	0.225	196.81	0.296	196.79	0.381	196.8	0.218
196.72	0.309	196.78	0.251	196.75	0.226	196.8	0.297	196.78	0.38	196.78	0.219
196.71	0.309	196.77	0.252	196.73	0.227	196.78	0.297	196.76	0.381	196.76	0.219
196.69	0.311	196.75	0.252	196.72	0.228	196.77	0.298	196.75	0.382	196.75	0.22
196.67	0.312	196.74	0.253	196.7	0.228	196.75	0.299	196.73	0.382	196.73	0.221
196.66	0.312	196.72	0.254	196.68	0.229	196.73	0.299	196.71	0.384	196.72	0.221
196.64	0.313	196.7	0.255	196.67	0.23	196.72	0.299	196.7	0.385	196.7	0.222
196.63	0.313	196.69	0.256	196.65	0.23	196.7	0.3	196.68	0.387	196.68	0.223
196.61	0.314	196.67	0.256	196.64	0.231	196.69	0.301	196.67	0.388	196.67	0.223
196.59	0.314	196.66	0.257	196.62	0.231	196.67	0.301	196.65	0.389	196.65	0.225
196.58	0.314	196.64	0.257	196.6	0.232	196.65	0.302	196.63	0.389	196.64	0.226
196.56	0.315	196.62	0.257	196.59	0.233	196.64	0.303	196.62	0.389	196.62	0.226
196.54	0.315	196.61	0.257	196.57	0.234	196.62	0.303	196.6	0.389	196.61	0.227
196.53	0.315	196.59	0.258	196.56	0.235	196.61	0.304	196.59	0.388	196.59	0.227
196.51	0.316	196.58	0.258	196.54	0.235	196.59	0.305	196.57	0.389	196.57	0.228
196.5	0.317	196.56	0.258	196.52	0.236	196.58	0.305	196.55	0.389	196.56	0.23
196.48	0.318	196.54	0.258	196.51	0.237	196.56	0.306	196.54	0.39	196.54	0.23
196.46	0.319	196.53	0.259	196.49	0.238	196.54	0.307	196.52	0.39	196.53	0.231
196.45	0.32	196.51	0.26	196.48	0.239	196.53	0.308	196.51	0.391	196.51	0.232
196.43	0.321	196.5	0.261	196.46	0.24	196.51	0.308	196.49	0.392	196.49	0.232
196.41	0.323	196.48	0.261	196.44	0.24	196.5	0.309	196.47	0.393	196.48	0.233
196.4	0.324	196.46	0.262	196.43	0.241	196.48	0.31	196.46	0.394	196.46	0.234
196.38	0.325	196.45	0.263	196.41	0.241	196.46	0.31	196.44	0.394	196.45	0.235
196.37	0.325	196.43	0.263	196.4	0.242	196.45	0.311	196.42	0.395	196.43	0.235
196.35	0.326	196.42	0.264	196.38	0.242	196.43	0.311	196.41	0.395	196.41	0.235
196.33	0.326	196.4	0.264	196.36	0.243	196.42	0.312	196.39	0.395	196.4	0.236
196.32	0.327	196.38	0.264	196.35	0.244	196.4	0.312	196.38	0.396	196.38	0.236
196.3	0.327	196.37	0.265	196.33	0.245	196.38	0.312	196.36	0.396	196.37	0.237
196.28	0.327	196.35	0.265	196.31	0.245	196.37	0.312	196.34	0.396	196.35	0.238
196.27	0.327	196.34	0.265	196.3	0.246	196.35	0.313	196.33	0.396	196.33	0.238
196.25	0.327	196.32	0.265	196.28	0.247	196.33	0.313	196.31	0.396	196.32	0.238
196.24	0.327	196.3	0.266	196.27	0.247	196.32	0.313	196.29	0.396	196.3	0.239
196.22	0.328	196.29	0.266	196.25	0.248	196.3	0.314	196.28	0.397	196.28	0.239
196.2	0.328	196.27	0.266	196.23	0.248	196.29	0.315	196.26	0.397	196.27	0.24
196.19	0.329	196.26	0.267	196.22	0.249	196.27	0.316	196.25	0.397	196.25	0.241
196.17	0.329	196.24	0.268	196.2	0.25	196.25	0.316	196.23	0.398	196.24	0.241
196.15	0.33	196.22	0.268	196.19	0.25	196.24	0.317	196.21	0.398	196.22	0.241
196.14	0.331	196.21	0.269	196.17	0.251	196.22	0.318	196.2	0.4	196.21	0.242
196.12	0.332	196.19	0.269	196.15	0.252	196.21	0.318	196.18	0.4	196.19	0.243
196.11	0.333	196.18	0.269	196.14	0.252	196.19	0.319	196.17	0.401	196.17	0.244
196.09	0.334	196.16	0.269	196.12	0.252	196.17	0.319	196.15	0.402	196.16	0.244
196.07	0.334	196.14	0.27	196.1	0.253	196.16	0.32	196.13	0.402	196.14	0.245
196.06	0.335	196.13	0.27	196.09	0.253	196.14	0.32	196.12	0.402	196.12	0.246
196.04	0.335	196.11	0.271	196.07	0.253	196.13	0.321	196.1	0.402	196.11	0.246
196.02	0.335	196.09	0.271	196.06	0.254	196.11	0.321	196.08	0.402	196.09	0.246
196.01	0.336	196.08	0.271	196.04	0.254	196.09	0.321	196.07	0.402	196.08	0.247
195.99	0.336	196.06	0.272	196.02	0.254	196.08	0.321	196.05	0.402	196.06	0.247
195.97	0.336	196.05	0.272	196.01	0.254	196.06	0.322	196.03	0.403	196.04	0.247
195.96	0.336	196.03	0.273	195.99	0.255	196.04	0.322	196.02	0.403	196.03	0.247
195.94	0.336	196.01	0.273	195.97	0.255	196.03	0.322	196	0.403	196.01	0.247
195.92	0.336	196	0.273	195.96	0.256	196.01	0.322	195.99	0.403	195.99	0.248
195.91	0.337	195.98	0.273	195.94	0.256	196	0.323	195.97	0.404	195.98	0.248
195.89	0.337	195.97	0.273	195.92	0.257	195.98	0.323	195.95	0.404	195.96	0.249
195.88	0.338	195.95	0.273	195.91	0.257	195.96	0.324	195.94	0.404	195.95	0.25
195.86	0.338	195.93	0.274	195.89	0.258	195.95	0.325	195.92	0.405	195.93	0.25
195.84	0.339	195.92	0.274	195.88	0.259	195.93	0.325	195.9	0.405	195.91	0.251
195.83	0.339	195.9	0.274	195.86	0.26	195.92	0.325	195.89	0.405	195.9	0.251
195.81	0.34	195.89	0.274	195.84	0.26	195.9	0.326	195.87	0.405	195.88	0.252
195.79	0.34	195.87	0.274	195.83	0.261	195.88	0.326	195.86	0.406	195.87	0.252
195.78	0.341	195.85	0.275	195.81	0.261	195.87	0.326	195.84	0.406	195.85	0.252
195.76	0.342	195.84	0.275	195.79	0.261	195.85	0.326	195.82	0.406	195.83	0.253
195.74	0.343	195.82	0.276	195.78	0.262	195.83	0.326	195.81	0.406	195.82	0.252
195.73	0.343	195.8	0.277	195.76	0.262	195.82	0.326	195.79	0.406	195.8	0.253
195.71	0.344	195.79	0.277	195.75	0.262	195.8	0.327	195.77	0.406	195.79	0.253
195.7	0.344	195.77	0.278	195.73	0.262	195.79	0.327	195.76	0.406	195.77	0.253
195.68	0.345	195.76	0.278	195.71	0.262	195.77	0.328	195.74	0.406	195.75	0.254
195.66	0.345	195.74	0.278	195.7	0.263	195.75	0.328	195.72	0.406	195.74	0.254
195.65	0.345	195.72	0.278	195.68	0.263	195.74	0.328	195.71	0.406	195.72	0.255
195.63	0.345	195.71	0.279	195.66	0.263	195.72	0.328	195.69	0.406	195.7	0.255
195.61	0.345	195.69	0.279	195.65	0.264	195.71	0.329	195.68	0.406	195.69	0.256
195.6	0.345	195.67	0.279	195.63	0.264	195.69	0.329	195.66	0.407	195.67	0.256
195.58	0.345	195.66	0.279	195.62	0.265	195.67	0.329	195.64	0.407	195.65	0.256
195.56	0.346	195.64	0.279	195.6	0.266	195.66	0.329	195.63	0.407	195.64	0.257
195.55	0.346	195.63	0.279	195.58	0.266	195.64	0.329	195.61	0.407	195.62	0.257
195.53	0.346	195.61	0.28	195.57	0.267	195.62	0.33	195.59	0.407	195.61	0.257
195.51	0.346	195.59	0.28	195.55	0.267	195.61	0.33	195.58	0.407	195.59	0.258
195.5	0.347	195.58	0.28	195.53	0.268	195.59	0.33	195.56	0.407	195.57	0.258
195.48	0.347	195.56	0.28	195.52	0.268	195.58	0.33	195.54	0.408	195.56	0.259
195.47	0.348	195.54	0.281	195.5	0.268	195.56	0.33	195.53	0.408	195.54	0.259
195.45	0.348	195.53	0.281	195.49	0.268	195.54	0.331	195.51	0.408	195.52	0.259
195.43	0.349	195.51	0.281	195.47	0.268	195.53	0.331	195.49	0.408	195.51	0.259
195.42	0.349	195.49	0.281	195.45	0.268	195.51	0.332	195.48	0.409	195.49	0.259
195.4	0.35	195.48	0.281	195.44	0.268	195.49	0.332	195.46	0.409	195.47	0.259
195.38	0.35	195.46	0.281	195.42	0.269	195.48	0.332	195.45	0.409	195.46	0.259
195.37	0.35	195.45	0.282	195.4	0.269	195.46	0.333	195.43	0.409	195.44	0.259
195.35	0.351	195.43	0.282	195.39	0.269	195.44	0.333	195.41	0.409	195.43	0.26
195.33	0.351	195.41	0.282	195.37	0.27	195.43	0.333	195.4	0.409	195.41	0.26
195.32	0.351	195.4	0.282	195.35	0.27	195.41	0.334	195.38	0.41	195.39	0.26
195.3	0.351	195.38	0.282	195.34	0.271	195.4	0.334	195.36	0.41	195.38	0.261
195.28	0.352	195.36	0.282	195.32	0.271	195.38	0.334	195.35	0.41	195.36	0.261
195.27	0.352	195.35	0.283	195.3	0.271	195.36	0.334	195.33	0.41	195.35	0.261
195.25	0.352	195.33	0.283	195.29	0.272	195.35	0.334	195.32	0.41	195.33	0.261
195.24	0.352	195.32	0.283	195.27	0.272	195.33	0.334	195.3	0.411	195.31	0.262
195.22	0.352	195.3	0.283	195.26	0.272	195.32	0.334	195.28	0.411	195.3	0.262
195.2	0.352	195.28	0.283	195.24	0.273	195.3	0.334	195.27	0.411	195.28	0.262
195.19	0.352	195.27	0.283	195.22	0.273	195.28	0.335	195.25	0.411	195.26	0.263
195.17	0.352	195.25	0.283	195.21	0.273	195.27	0.335	195.23	0.411	195.25	0.263
195.15	0.353	195.23	0.284	195.19	0.273	195.25	0.335	195.22	0.411	195.23	0.263
195.14	0.353	195.22	0.284	195.17	0.273	195.23	0.335	195.2	0.411	195.21	0.263
195.12	0.353	195.2	0.284	195.16	0.273	195.22	0.335	195.18	0.411	195.2	0.263
195.1	0.353	195.18	0.284	195.14	0.273	195.2	0.335	195.17	0.411	195.18	0.263
195.09	0.353	195.17	0.285	195.13	0.274	195.18	0.336	195.15	0.411	195.16	0.263
195.07	0.353	195.15	0.285	195.11	0.274	195.17	0.336	195.13	0.411	195.15	0.263
195.05	0.353	195.14	0.285	195.09	0.274	195.15	0.336	195.12	0.411	195.13	0.264
195.04	0.353	195.12	0.285	195.08	0.275	195.14	0.336	195.1	0.412	195.12	0.264
195.02	0.353	195.1	0.285	195.06	0.275	195.12	0.336	195.08	0.412	195.1	0.264
195	0.354	195.09	0.285	195.04	0.275	195.1	0.336	195.07	0.412	195.08	0.265
194.99	0.354	195.07	0.285	195.03	0.276	195.09	0.337	195.05	0.412	195.07	0.265
194.97	0.354	195.05	0.286	195.01	0.276	195.07	0.337	195.04	0.412	195.05	0.265
194.95	0.354	195.04	0.286	194.99	0.276	195.05	0.337	195.02	0.412	195.03	0.266
194.94	0.354	195.02	0.286	194.98	0.276	195.04	0.337	195	0.412	195.02	0.266
194.92	0.354	195.01	0.286	194.96	0.276	195.02	0.337	194.99	0.412	195	0.266
194.91	0.354	194.99	0.286	194.94	0.276	195	0.337	194.97	0.412	194.99	0.267
194.89	0.354	194.97	0.287	194.93	0.276	194.99	0.337	194.95	0.412	194.97	0.267
194.87	0.354	194.96	0.287	194.91	0.276	194.97	0.337	194.94	0.412	194.95	0.267
194.86	0.354	194.94	0.287	194.9	0.276	194.95	0.338	194.92	0.412	194.94	0.267
194.84	0.354	194.92	0.287	194.88	0.276	194.94	0.338	194.9	0.412	194.92	0.267
194.82	0.355	194.91	0.287	194.86	0.276	194.92	0.338	194.89	0.412	194.9	0.267
194.81	0.355	194.89	0.287	194.85	0.277	194.91	0.338	194.87	0.412	194.89	0.267
194.79	0.355	194.87	0.287	194.83	0.277	194.89	0.339	194.85	0.412	194.87	0.267
194.77	0.356	194.86	0.287	194.81	0.277	194.87	0.339	194.84	0.413	194.85	0.267
194.76	0.356	194.84	0.288	194.8	0.277	194.86	0.339	194.82	0.413	194.84	0.268
194.74	0.356	194.82	0.288	194.78	0.278	194.84	0.339	194.81	0.413	194.82	0.268
194.72	0.356	194.81	0.288	194.76	0.278	194.82	0.339	194.79	0.413	194.8	0.268
194.71	0.357	194.79	0.288	194.75	0.278	194.81	0.339	194.77	0.413	194.79	0.268
194.69	0.357	194.78	0.288	194.73	0.278	194.79	0.339	194.76	0.413	194.77	0.269
194.67	0.357	194.76	0.288	194.71	0.278	194.78	0.34	194.74	0.413	194.76	0.269
194.66	0.357	194.74	0.288	194.7	0.278	194.76	0.34	194.72	0.413	194.74	0.269
194.64	0.357	194.73	0.288	194.68	0.278	194.74	0.34	194.71	0.413	194.72	0.269
194.62	0.357	194.71	0.289	194.67	0.278	194.73	0.34	194.69	0.413	194.71	0.269
194.61	0.357	194.69	0.289	194.65	0.278	194.71	0.34	194.67	0.413	194.69	0.269
194.59	0.357	194.68	0.289	194.63	0.279	194.69	0.34	194.66	0.413	194.67	0.269
194.58	0.357	194.66	0.29	194.62	0.279	194.68	0.34	194.64	0.413	194.66	0.269
194.56	0.357	194.64	0.29	194.6	0.279	194.66	0.34	194.62	0.413	194.64	0.27
194.54	0.357	194.63	0.29	194.58	0.279	194.64	0.341	194.61	0.413	194.62	0.27
194.53	0.357	194.61	0.29	194.57	0.279	194.63	0.341	194.59	0.414	194.61	0.27
194.51	0.357	194.6	0.29	194.55	0.279	194.61	0.341	194.58	0.414	194.59	0.27
194.49	0.358	194.58	0.29	194.53	0.279	194.59	0.341	194.56	0.414	194.58	0.27
194.48	0.358	194.56	0.29	194.52	0.279	194.58	0.341	194.54	0.414	194.56	0.271
194.46	0.358	194.55	0.29	194.5	0.28	194.56	0.342	194.53	0.414	194.54	0.271
194.44	0.358	194.53	0.29	194.48	0.28	194.55	0.342	194.51	0.414	194.53	0.271
194.43	0.358	194.51	0.291	194.47	0.28	194.53	0.342	194.49	0.414	194.51	0.271
194.41	0.358	194.5	0.291	194.45	0.28	194.51	0.342	194.48	0.414	194.49	0.271
194.39	0.358	194.48	0.291	194.43	0.28	194.5	0.342	194.46	0.414	194.48	0.271
194.38	0.358	194.46	0.291	194.42	0.28	194.48	0.342	194.44	0.414	194.46	0.271
194.36	0.358	194.45	0.291	194.4	0.28	194.46	0.342	194.43	0.414	194.44	0.271
194.35	0.358	194.43	0.291	194.39	0.28	194.45	0.342	194.41	0.414	194.43	0.271
194.33	0.358	194.42	0.292	194.37	0.281	194.43	0.342	194.39	0.414	194.41	0.272
194.31	0.358	194.4	0.292	194.35	0.281	194.41	0.342	194.38	0.414	194.39	0.272
194.3	0.358	194.38	0.292	194.34	0.281	194.4	0.342	194.36	0.414	194.38	0.272
194.28	0.359	194.37	0.292	194.32	0.281	194.38	0.342	194.34	0.414	194.36	0.272
194.26	0.359	194.35	0.292	194.3	0.281	194.36	0.342	194.33	0.414	194.35	0.272
194.24	0.359	194.33	0.292	194.29	0.281	194.35	0.342	194.31	0.415	194.33	0.272
194.23	0.359	194.32	0.292	194.27	0.281	194.33	0.342	194.29	0.415	194.31	0.272
194.21	0.359	194.3	0.292	194.25	0.281	194.32	0.342	194.28	0.415	194.3	0.272
194.2	0.359	194.28	0.292	194.24	0.281	194.3	0.342	194.26	0.415	194.28	0.272
194.18	0.359	194.27	0.292	194.22	0.281	194.28	0.343	194.25	0.415	194.26	0.272
194.16	0.359	194.25	0.292	194.2	0.281	194.27	0.343	194.23	0.415	194.25	0.272
194.15	0.359	194.24	0.292	194.19	0.281	194.25	0.343	194.21	0.415	194.23	0.272
194.13	0.359	194.22	0.292	194.17	0.281	194.23	0.343	194.2	0.415	194.21	0.272
194.11	0.359	194.2	0.292	194.16	0.281	194.22	0.343	194.18	0.415	194.2	0.273
194.1	0.359	194.19	0.293	194.14	0.282	194.2	0.343	194.16	0.415	194.18	0.273
194.08	0.359	194.17	0.293	194.12	0.282	194.18	0.343	194.15	0.415	194.16	0.273
194.06	0.359	194.15	0.293	194.11	0.282	194.17	0.343	194.13	0.415	194.15	0.273
194.05	0.359	194.14	0.293	194.09	0.282	194.15	0.343	194.11	0.415	194.13	0.273
194.03	0.359	194.12	0.293	194.07	0.282	194.13	0.343	194.1	0.415	194.12	0.274
194.01	0.36	194.1	0.293	194.06	0.282	194.12	0.343	194.08	0.415	194.1	0.274
194	0.36	194.09	0.293	194.04	0.282	194.1	0.343	194.07	0.415	194.08	0.274
193.98	0.36	194.07	0.293	194.02	0.282	194.09	0.343	194.05	0.415	194.06	0.274
193.97	0.36	194.05	0.293	194.01	0.282	194.07	0.343	194.03	0.415	194.05	0.274
193.95	0.36	194.04	0.294	193.99	0.282	194.05	0.344	194.02	0.415	194.03	0.274
193.93	0.36	194.02	0.294	193.97	0.282	194.04	0.344	194	0.415	194.02	0.274
193.92	0.36	194	0.294	193.96	0.282	194.02	0.344	193.98	0.416	194	0.274
193.9	0.36	193.99	0.294	193.94	0.282	194	0.344	193.97	0.416	193.98	0.274
193.88	0.36	193.97	0.294	193.92	0.282	193.99	0.344	193.95	0.416	193.97	0.274
193.87	0.361	193.95	0.294	193.91	0.282	193.97	0.344	193.93	0.416	193.95	0.274
193.85	0.361	193.94	0.294	193.89	0.282	193.95	0.344	193.92	0.416	193.93	0.274
193.83	0.361	193.92	0.294	193.87	0.282	193.94	0.344	193.9	0.416	193.92	0.274
193.82	0.361	193.91	0.294	193.86	0.282	193.92	0.344	193.88	0.416	193.9	0.274
193.8	0.361	193.89	0.294	193.84	0.283	193.91	0.344	193.87	0.416	193.88	0.274
193.78	0.361	193.87	0.294	193.83	0.283	193.89	0.344	193.85	0.416	193.87	0.275
193.77	0.361	193.86	0.294	193.81	0.283	193.87	0.344	193.83	0.416	193.85	0.275
193.75	0.361	193.84	0.294	193.79	0.283	193.86	0.344	193.82	0.416	193.83	0.275
193.73	0.361	193.82	0.294	193.78	0.283	193.84	0.344	193.8	0.416	193.82	0.275
193.72	0.361	193.81	0.294	193.76	0.283	193.82	0.344	193.78	0.416	193.8	0.275
193.7	0.361	193.79	0.294	193.74	0.283	193.81	0.344	193.77	0.416	193.78	0.275
193.68	0.361	193.77	0.294	193.73	0.283	193.79	0.344	193.75	0.416	193.77	0.275
193.67	0.361	193.76	0.294	193.71	0.283	193.77	0.344	193.74	0.416	193.75	0.275
193.65	0.361	193.74	0.295	193.69	0.283	193.76	0.344	193.72	0.416	193.74	0.275
193.63	0.362	193.72	0.295	193.68	0.283	193.74	0.344	193.7	0.416	193.72	0.275
193.62	0.362	193.71	0.295	193.66	0.283	193.72	0.344	193.68	0.416	193.7	0.275
193.6	0.362	193.69	0.295	193.64	0.283	193.71	0.344	193.67	0.416	193.69	0.275
193.58	0.362	193.68	0.295	193.63	0.283	193.69	0.345	193.65	0.416	193.67	0.275
193.57	0.362	193.66	0.295	193.61	0.283	193.67	0.345	193.64	0.416	193.65	0.275
193.55	0.362	193.64	0.295	193.59	0.283	193.66	0.345	193.62	0.416	193.64	0.275
193.54	0.362	193.63	0.295	193.58	0.283	193.64	0.345	193.6	0.416	193.62	0.275
193.52	0.362	193.61	0.295	193.56	0.283	193.63	0.345	193.59	0.416	193.6	0.275
193.5	0.362	193.59	0.295	193.55	0.283	193.61	0.345	193.57	0.416	193.59	0.275
193.49	0.362	193.58	0.295	193.53	0.283	193.59	0.345	193.55	0.416	193.57	0.275
193.47	0.362	193.56	0.295	193.51	0.283	193.58	0.345	193.54	0.416	193.55	0.275
193.45	0.362	193.54	0.295	193.5	0.283	193.56	0.345	193.52	0.416	193.54	0.275
193.43	0.362	193.53	0.295	193.48	0.283	193.54	0.345	193.5	0.416	193.52	0.276
193.42	0.362	193.51	0.295	193.46	0.283	193.53	0.345	193.49	0.416	193.5	0.276
193.4	0.362	193.49	0.295	193.45	0.283	193.51	0.345	193.47	0.416	193.49	0.276
193.39	0.362	193.48	0.295	193.43	0.283	193.49	0.345	193.45	0.417	193.47	0.276
193.37	0.362	193.46	0.295	193.41	0.283	193.48	0.345	193.44	0.417	193.46	0.276
193.35	0.362	193.45	0.296	193.4	0.284	193.46	0.345	193.42	0.417	193.44	0.276
193.34	0.363	193.43	0.296	193.38	0.284	193.44	0.345	193.4	0.417	193.42	0.276
193.32	0.363	193.41	0.296	193.36	0.284	193.43	0.345	193.39	0.417	193.41	0.276
193.3	0.363	193.4	0.296	193.35	0.284	193.41	0.345	193.37	0.417	193.39	0.276
193.29	0.363	193.38	0.296	193.33	0.284	193.4	0.345	193.36	0.417	193.37	0.276
193.27	0.363	193.36	0.296	193.31	0.284	193.38	0.345	193.34	0.417	193.36	0.276
193.25	0.363	193.35	0.296	193.3	0.284	193.36	0.345	193.32	0.417	193.34	0.276
193.24	0.363	193.33	0.296	193.28	0.284	193.35	0.345	193.31	0.417	193.32	0.276
193.22	0.363	193.31	0.296	193.26	0.284	193.33	0.345	193.29	0.417	193.31	0.276
193.2	0.363	193.3	0.296	193.25	0.284	193.31	0.345	193.27	0.417	193.29	0.276
193.19	0.363	193.28	0.297	193.23	0.284	193.3	0.345	193.26	0.417	193.27	0.276
193.17	0.363	193.26	0.297	193.21	0.284	193.28	0.346	193.24	0.417	193.26	0.277
193.15	0.363	193.25	0.297	193.2	0.284	193.26	0.346	193.22	0.417	193.24	0.277
193.14	0.363	193.23	0.297	193.18	0.284	193.25	0.346	193.21	0.417	193.22	0.277
193.12	0.363	193.21	0.297	193.16	0.285	193.23	0.346	193.19	0.417	193.21	0.277
193.1	0.363	193.2	0.297	193.15	0.285	193.21	0.346	193.17	0.417	193.19	0.277
193.09	0.363	193.18	0.297	193.13	0.285	193.2	0.346	193.16	0.417	193.18	0.277
193.07	0.364	193.16	0.297	193.11	0.285	193.18	0.346	193.14	0.417	193.16	0.277
193.06	0.364	193.15	0.297	193.1	0.285	193.16	0.346	193.12	0.417	193.14	0.277
193.04	0.364	193.13	0.297	193.08	0.285	193.15	0.346	193.11	0.417	193.13	0.277
193.02	0.364	193.12	0.297	193.07	0.285	193.13	0.346	193.09	0.417	193.11	0.277
193.01	0.364	193.1	0.297	193.05	0.285	193.11	0.346	193.08	0.417	193.09	0.277
192.99	0.364	193.08	0.297	193.03	0.285	193.1	0.346	193.06	0.417	193.08	0.277
192.97	0.364	193.07	0.297	193.02	0.285	193.08	0.346	193.04	0.417	193.06	0.277
192.96	0.364	193.05	0.297	193	0.285	193.07	0.346	193.03	0.417	193.04	0.277
192.94	0.364	193.03	0.297	192.98	0.285	193.05	0.346	193.01	0.417	193.03	0.277
192.92	0.364	193.02	0.297	192.97	0.286	193.03	0.346	192.99	0.417	193.01	0.277
192.91	0.365	193	0.297	192.95	0.286	193.02	0.346	192.98	0.417	192.99	0.277
192.89	0.365	192.98	0.297	192.93	0.286	193	0.346	192.96	0.417	192.98	0.277
192.87	0.365	192.97	0.297	192.92	0.286	192.98	0.346	192.94	0.417	192.96	0.277
192.86	0.365	192.95	0.297	192.9	0.286	192.97	0.346	192.93	0.417	192.94	0.277
192.84	0.365	192.93	0.297	192.88	0.286	192.95	0.346	192.91	0.417	192.93	0.277
192.82	0.365	192.92	0.298	192.87	0.286	192.93	0.346	192.89	0.418	192.91	0.277
192.81	0.365	192.9	0.298	192.85	0.286	192.92	0.346	192.88	0.418	192.89	0.277
192.79	0.365	192.89	0.298	192.83	0.286	192.9	0.346	192.86	0.418	192.88	0.277
192.77	0.365	192.87	0.298	192.82	0.286	192.88	0.346	192.84	0.418	192.86	0.277
192.76	0.365	192.85	0.298	192.8	0.286	192.87	0.346	192.83	0.418	192.84	0.277
192.74	0.365	192.84	0.298	192.78	0.286	192.85	0.346	192.81	0.418	192.83	0.277
192.73	0.365	192.82	0.298	192.77	0.286	192.83	0.346	192.79	0.418	192.81	0.277
192.71	0.365	192.8	0.298	192.75	0.286	192.82	0.346	192.78	0.418	192.79	0.278
192.69	0.365	192.79	0.298	192.73	0.287	192.8	0.346	192.76	0.418	192.78	0.278
192.67	0.365	192.77	0.298	192.72	0.287	192.78	0.346	192.74	0.418	192.76	0.278
192.66	0.365	192.75	0.298	192.7	0.287	192.77	0.346	192.73	0.418	192.75	0.278
192.64	0.365	192.74	0.298	192.69	0.287	192.75	0.346	192.71	0.418	192.73	0.278
192.63	0.366	192.72	0.298	192.67	0.287	192.73	0.346	192.69	0.418	192.71	0.278
192.61	0.366	192.7	0.298	192.65	0.287	192.72	0.346	192.68	0.418	192.7	0.278
192.59	0.366	192.69	0.298	192.64	0.287	192.7	0.346	192.66	0.418	192.68	0.278
192.58	0.366	192.67	0.298	192.62	0.287	192.68	0.347	192.64	0.418	192.66	0.278
192.56	0.366	192.66	0.298	192.6	0.287	192.67	0.347	192.63	0.418	192.65	0.278
192.54	0.366	192.64	0.298	192.59	0.287	192.65	0.347	192.61	0.418	192.63	0.278
192.53	0.366	192.62	0.298	192.57	0.287	192.64	0.347	192.6	0.418	192.61	0.278
192.51	0.366	192.61	0.298	192.55	0.287	192.62	0.347	192.58	0.418	192.6	0.278
192.49	0.366	192.59	0.298	192.54	0.287	192.6	0.347	192.56	0.418	192.58	0.278
192.48	0.366	192.57	0.298	192.52	0.287	192.59	0.347	192.55	0.418	192.56	0.278
192.46	0.366	192.56	0.299	192.5	0.287	192.57	0.347	192.53	0.418	192.55	0.278
192.44	0.366	192.54	0.299	192.49	0.287	192.55	0.347	192.51	0.418	192.53	0.278
192.43	0.366	192.52	0.299	192.47	0.287	192.54	0.347	192.5	0.418	192.51	0.278
192.41	0.366	192.51	0.299	192.45	0.287	192.52	0.347	192.48	0.418	192.5	0.278
192.39	0.366	192.49	0.299	192.44	0.287	192.5	0.347	192.46	0.418	192.48	0.278
192.38	0.366	192.47	0.299	192.42	0.287	192.49	0.347	192.45	0.418	192.46	0.278
192.36	0.366	192.46	0.299	192.4	0.287	192.47	0.347	192.43	0.418	192.45	0.278
192.34	0.367	192.44	0.299	192.39	0.287	192.45	0.347	192.41	0.418	192.43	0.278
192.33	0.367	192.42	0.299	192.37	0.287	192.44	0.347	192.4	0.418	192.42	0.278
192.31	0.367	192.41	0.299	192.35	0.287	192.42	0.347	192.38	0.418	192.4	0.279
192.29	0.367	192.39	0.299	192.34	0.287	192.4	0.347	192.36	0.418	192.38	0.279
192.28	0.367	192.37	0.299	192.32	0.287	192.39	0.347	192.35	0.418	192.37	0.279
192.26	0.367	192.36	0.299	192.3	0.288	192.37	0.347	192.33	0.418	192.35	0.279
192.25	0.367	192.34	0.299	192.29	0.288	192.36	0.347	192.32	0.418	192.33	0.279
192.23	0.367	192.32	0.3	192.27	0.288	192.34	0.347	192.3	0.418	192.32	0.279
192.21	0.367	192.31	0.3	192.26	0.288	192.32	0.347	192.28	0.418	192.3	0.279
192.2	0.367	192.29	0.3	192.24	0.288	192.31	0.347	192.26	0.418	192.28	0.279
192.18	0.367	192.28	0.3	192.22	0.288	192.29	0.347	192.25	0.418	192.27	0.279
192.16	0.367	192.26	0.3	192.21	0.288	192.27	0.347	192.23	0.418	192.25	0.279
192.15	0.367	192.24	0.3	192.19	0.288	192.26	0.347	192.22	0.418	192.23	0.279
192.13	0.367	192.23	0.3	192.17	0.288	192.24	0.347	192.2	0.418	192.22	0.279
192.11	0.367	192.21	0.3	192.16	0.288	192.22	0.347	192.18	0.419	192.2	0.279
192.1	0.367	192.19	0.3	192.14	0.288	192.21	0.347	192.17	0.419	192.18	0.279
192.08	0.367	192.18	0.3	192.12	0.288	192.19	0.347	192.15	0.419	192.17	0.279
192.06	0.367	192.16	0.3	192.11	0.288	192.17	0.348	192.13	0.419	192.15	0.279
192.05	0.367	192.14	0.3	192.09	0.288	192.16	0.348	192.12	0.419	192.14	0.279
192.03	0.367	192.13	0.3	192.07	0.288	192.14	0.348	192.1	0.419	192.12	0.279
192.01	0.367	192.11	0.3	192.06	0.288	192.12	0.348	192.08	0.419	192.1	0.279
192	0.367	192.09	0.3	192.04	0.289	192.11	0.348	192.07	0.419	192.08	0.279
191.98	0.368	192.08	0.3	192.02	0.289	192.09	0.348	192.05	0.419	192.07	0.279
191.96	0.368	192.06	0.301	192.01	0.289	192.07	0.348	192.03	0.419	192.05	0.279
191.95	0.368	192.04	0.301	191.99	0.289	192.06	0.348	192.02	0.419	192.04	0.279
191.93	0.368	192.03	0.301	191.97	0.289	192.04	0.348	192	0.419	192.02	0.279
191.91	0.368	192.01	0.301	191.96	0.289	192.02	0.348	191.98	0.419	192	0.279
191.9	0.368	191.99	0.301	191.94	0.289	192.01	0.348	191.97	0.419	191.99	0.279
191.88	0.368	191.98	0.301	191.92	0.289	191.99	0.348	191.95	0.419	191.97	0.279
191.86	0.368	191.96	0.301	191.91	0.289	191.97	0.348	191.93	0.419	191.95	0.279
191.85	0.368	191.94	0.301	191.89	0.289	191.96	0.348	191.92	0.419	191.94	0.279
191.83	0.368	191.93	0.301	191.87	0.289	191.94	0.348	191.9	0.419	191.92	0.279
191.81	0.368	191.91	0.301	191.86	0.289	191.93	0.348	191.88	0.419	191.9	0.279
191.8	0.368	191.9	0.301	191.84	0.289	191.91	0.348	191.87	0.419	191.89	0.279
191.78	0.368	191.88	0.301	191.82	0.289	191.89	0.348	191.85	0.419	191.87	0.279
191.77	0.368	191.86	0.301	191.81	0.289	191.88	0.348	191.83	0.419	191.85	0.279
191.75	0.368	191.84	0.301	191.79	0.289	191.86	0.348	191.82	0.419	191.84	0.279
191.73	0.368	191.83	0.301	191.77	0.289	191.84	0.348	191.8	0.419	191.82	0.279
191.71	0.368	191.81	0.301	191.76	0.289	191.83	0.348	191.79	0.419	191.8	0.279
191.7	0.368	191.8	0.301	191.74	0.289	191.81	0.348	191.77	0.419	191.79	0.279
191.68	0.368	191.78	0.301	191.73	0.289	191.79	0.348	191.75	0.419	191.77	0.279
191.67	0.368	191.76	0.301	191.71	0.289	191.78	0.348	191.74	0.419	191.75	0.279
191.65	0.368	191.75	0.302	191.69	0.289	191.76	0.348	191.72	0.419	191.74	0.279
191.63	0.368	191.73	0.302	191.68	0.289	191.74	0.348	191.7	0.419	191.72	0.279
191.62	0.368	191.71	0.302	191.66	0.289	191.73	0.348	191.69	0.419	191.7	0.279
191.6	0.368	191.7	0.302	191.64	0.289	191.71	0.348	191.67	0.419	191.69	0.279
191.58	0.368	191.68	0.302	191.63	0.289	191.69	0.348	191.65	0.419	191.67	0.279
191.57	0.369	191.66	0.302	191.61	0.289	191.68	0.348	191.64	0.419	191.65	0.279
191.55	0.369	191.65	0.302	191.59	0.289	191.66	0.348	191.62	0.419	191.64	0.279
191.53	0.369	191.63	0.302	191.58	0.289	191.64	0.348	191.6	0.419	191.62	0.279
191.52	0.369	191.61	0.302	191.56	0.29	191.63	0.349	191.59	0.419	191.61	0.279
191.5	0.369	191.6	0.302	191.54	0.29	191.61	0.349	191.57	0.419	191.59	0.28
191.48	0.369	191.58	0.302	191.53	0.29	191.6	0.349	191.55	0.419	191.57	0.28
191.47	0.369	191.56	0.302	191.51	0.29	191.58	0.349	191.54	0.419	191.56	0.28
191.45	0.369	191.55	0.302	191.49	0.29	191.56	0.349	191.52	0.419	191.54	0.28
191.43	0.369	191.53	0.302	191.48	0.29	191.55	0.349	191.5	0.419	191.52	0.28
191.42	0.369	191.51	0.302	191.46	0.29	191.53	0.349	191.49	0.419	191.51	0.28
191.4	0.369	191.5	0.302	191.44	0.29	191.51	0.349	191.47	0.419	191.49	0.28
191.38	0.369	191.48	0.302	191.43	0.29	191.5	0.349	191.45	0.419	191.47	0.28
191.37	0.369	191.47	0.303	191.41	0.29	191.48	0.349	191.44	0.42	191.46	0.28
191.35	0.369	191.45	0.303	191.39	0.29	191.46	0.349	191.42	0.42	191.44	0.28
191.33	0.369	191.43	0.303	191.38	0.29	191.45	0.349	191.4	0.42	191.42	0.28
191.32	0.369	191.42	0.303	191.36	0.29	191.43	0.349	191.39	0.42	191.41	0.28
191.3	0.369	191.4	0.303	191.34	0.29	191.41	0.349	191.37	0.42	191.39	0.28
191.29	0.369	191.38	0.303	191.33	0.29	191.4	0.349	191.36	0.42	191.37	0.28
191.27	0.369	191.37	0.303	191.31	0.29	191.38	0.349	191.34	0.42	191.36	0.28
191.25	0.369	191.35	0.303	191.29	0.29	191.36	0.349	191.32	0.42	191.34	0.28
191.23	0.369	191.33	0.303	191.28	0.29	191.35	0.349	191.31	0.42	191.32	0.28
191.22	0.369	191.32	0.303	191.26	0.29	191.33	0.349	191.29	0.42	191.31	0.28
191.2	0.369	191.3	0.303	191.25	0.29	191.31	0.349	191.27	0.42	191.29	0.28
191.19	0.369	191.28	0.303	191.23	0.29	191.3	0.349	191.26	0.42	191.27	0.28
191.17	0.369	191.27	0.303	191.21	0.29	191.28	0.349	191.24	0.42	191.26	0.28
191.15	0.369	191.25	0.303	191.2	0.29	191.26	0.349	191.22	0.42	191.24	0.28
191.14	0.369	191.23	0.303	191.18	0.29	191.25	0.349	191.21	0.42	191.22	0.28
191.12	0.369	191.22	0.303	191.16	0.29	191.23	0.349	191.19	0.42	191.21	0.28
191.1	0.369	191.2	0.303	191.15	0.29	191.22	0.349	191.17	0.42	191.19	0.28
191.09	0.369	191.18	0.303	191.13	0.29	191.2	0.349	191.16	0.42	191.17	0.28
191.07	0.37	191.17	0.303	191.11	0.29	191.18	0.349	191.14	0.42	191.16	0.28
191.05	0.37	191.15	0.303	191.1	0.29	191.17	0.349	191.12	0.42	191.14	0.28
191.04	0.37	191.14	0.303	191.08	0.29	191.15	0.349	191.11	0.42	191.13	0.28
191.02	0.37	191.12	0.303	191.06	0.29	191.13	0.349	191.09	0.42	191.11	0.28
191	0.37	191.1	0.303	191.05	0.291	191.12	0.349	191.08	0.42	191.09	0.28
190.99	0.37	191.09	0.303	191.03	0.291	191.1	0.349	191.06	0.42	191.08	0.28
190.97	0.37	191.07	0.303	191.01	0.291	191.08	0.349	191.04	0.42	191.06	0.28
190.95	0.37	191.05	0.304	191	0.291	191.07	0.349	191.02	0.42	191.04	0.28
190.94	0.37	191.04	0.304	190.98	0.291	191.05	0.349	191.01	0.42	191.03	0.28
190.92	0.37	191.02	0.304	190.96	0.291	191.03	0.349	190.99	0.42	191.01	0.28
190.9	0.37	191	0.304	190.95	0.291	191.02	0.349	190.98	0.42	190.99	0.28
190.89	0.37	190.99	0.304	190.93	0.291	191	0.349	190.96	0.42	190.98	0.28
190.87	0.37	190.97	0.304	190.92	0.291	190.98	0.349	190.94	0.42	190.96	0.28
190.85	0.37	190.95	0.304	190.9	0.291	190.97	0.349	190.92	0.42	190.94	0.28
190.84	0.37	190.94	0.304	190.88	0.291	190.95	0.349	190.91	0.42	190.93	0.28
190.82	0.37	190.92	0.304	190.87	0.291	190.93	0.35	190.89	0.42	190.91	0.28
190.8	0.37	190.9	0.304	190.85	0.291	190.92	0.35	190.87	0.42	190.89	0.28
190.79	0.37	190.89	0.304	190.83	0.291	190.9	0.35	190.86	0.42	190.88	0.28
190.77	0.37	190.87	0.304	190.81	0.291	190.88	0.35	190.84	0.42	190.86	0.28
190.75	0.37	190.85	0.304	190.8	0.291	190.87	0.35	190.82	0.42	190.84	0.28
190.74	0.37	190.84	0.304	190.78	0.291	190.85	0.35	190.81	0.42	190.83	0.28
190.72	0.37	190.82	0.304	190.76	0.291	190.83	0.35	190.79	0.42	190.81	0.28
190.7	0.37	190.8	0.304	190.75	0.291	190.82	0.35	190.77	0.42	190.79	0.28
190.69	0.37	190.79	0.304	190.73	0.291	190.8	0.35	190.76	0.42	190.78	0.28
190.67	0.37	190.77	0.304	190.72	0.291	190.78	0.35	190.74	0.42	190.76	0.28
190.65	0.37	190.75	0.304	190.7	0.291	190.77	0.35	190.73	0.42	190.74	0.28
190.64	0.37	190.74	0.304	190.68	0.291	190.75	0.35	190.71	0.42	190.73	0.28
190.62	0.37	190.72	0.304	190.67	0.291	190.73	0.35	190.69	0.42	190.71	0.28
190.6	0.37	190.7	0.305	190.65	0.291	190.72	0.35	190.68	0.42	190.69	0.281
190.59	0.37	190.69	0.305	190.63	0.291	190.7	0.35	190.66	0.42	190.68	0.281
190.57	0.37	190.67	0.305	190.62	0.291	190.69	0.35	190.64	0.42	190.66	0.281
190.56	0.37	190.66	0.305	190.6	0.291	190.67	0.35	190.63	0.42	190.64	0.281
190.54	0.37	190.64	0.305	190.58	0.291	190.65	0.35	190.61	0.42	190.63	0.281
190.52	0.37	190.62	0.305	190.57	0.291	190.64	0.35	190.59	0.42	190.61	0.281
190.5	0.37	190.61	0.305	190.55	0.291	190.62	0.35	190.58	0.42	190.6	0.281
190.49	0.37	190.59	0.305	190.53	0.291	190.6	0.35	190.56	0.42	190.58	0.281
190.47	0.371	190.57	0.305	190.52	0.291	190.58	0.35	190.54	0.42	190.56	0.281
190.46	0.371	190.56	0.305	190.5	0.291	190.57	0.35	190.53	0.42	190.54	0.281
190.44	0.371	190.54	0.305	190.48	0.292	190.55	0.35	190.51	0.42	190.53	0.281
190.42	0.371	190.52	0.305	190.47	0.292	190.54	0.35	190.49	0.42	190.51	0.281
190.41	0.371	190.51	0.305	190.45	0.292	190.52	0.35	190.48	0.42	190.5	0.281
190.39	0.371	190.49	0.305	190.44	0.292	190.5	0.35	190.46	0.42	190.48	0.281
190.37	0.371	190.47	0.305	190.42	0.292	190.49	0.35	190.45	0.421	190.46	0.281
190.36	0.371	190.46	0.305	190.4	0.292	190.47	0.35	190.43	0.421	190.45	0.281
190.34	0.371	190.44	0.305	190.39	0.292	190.45	0.35	190.41	0.421	190.43	0.281
190.32	0.371	190.42	0.305	190.37	0.292	190.44	0.35	190.39	0.421	190.41	0.281
190.31	0.371	190.41	0.305	190.35	0.292	190.42	0.35	190.38	0.421	190.4	0.281
190.29	0.371	190.39	0.305	190.34	0.292	190.4	0.35	190.36	0.421	190.38	0.281
190.27	0.371	190.38	0.305	190.32	0.292	190.39	0.35	190.35	0.421	190.36	0.281
190.26	0.371	190.36	0.305	190.3	0.292	190.37	0.35	190.33	0.421	190.35	0.281
190.24	0.371	190.34	0.305	190.29	0.292	190.35	0.35	190.31	0.421	190.33	0.281
190.23	0.371	190.33	0.305	190.27	0.292	190.34	0.35	190.3	0.421	190.31	0.281
190.21	0.371	190.31	0.306	190.25	0.292	190.32	0.35	190.28	0.421	190.3	0.281
190.19	0.371	190.29	0.306	190.24	0.292	190.3	0.35	190.26	0.421	190.28	0.281
190.17	0.371	190.28	0.306	190.22	0.292	190.29	0.35	190.25	0.421	190.26	0.281
190.16	0.371	190.26	0.306	190.2	0.292	190.27	0.351	190.23	0.421	190.25	0.282
190.14	0.371	190.24	0.306	190.19	0.292	190.25	0.351	190.21	0.421	190.23	0.282
190.12	0.371	190.23	0.306	190.17	0.292	190.24	0.351	190.2	0.421	190.21	0.282
190.11	0.371	190.21	0.306	190.15	0.292	190.22	0.351	190.18	0.421	190.2	0.282
190.09	0.371	190.19	0.306	190.14	0.292	190.2	0.351	190.16	0.421	190.18	0.282
190.07	0.371	190.18	0.306	190.12	0.292	190.19	0.351	190.15	0.421	190.16	0.282
190.06	0.371	190.16	0.306	190.1	0.292	190.17	0.351	190.13	0.421	190.15	0.282
190.04	0.371	190.14	0.306	190.09	0.292	190.15	0.351	190.11	0.421	190.13	0.282
190.02	0.371	190.13	0.306	190.07	0.292	190.14	0.351	190.1	0.421	190.11	0.282
190.01	0.371	190.11	0.306	190.05	0.292	190.12	0.351	190.08	0.421	190.1	0.282
189.99	0.371	190.09	0.306	190.04	0.292	190.1	0.351	190.06	0.421	190.08	0.282
189.97	0.371	190.08	0.306	190.02	0.292	190.09	0.351	190.05	0.421	190.06	0.282
189.96	0.371	190.06	0.306	190	0.292	190.07	0.351	190.03	0.421	190.05	0.282
189.94	0.371	190.04	0.306	189.99	0.292	190.06	0.351	190.01	0.421	190.03	0.282
189.93	0.371	190.03	0.306	189.97	0.292	190.04	0.351	190	0.421	190.01	0.282
189.91	0.371	190.01	0.306	189.95	0.292	190.02	0.351	189.98	0.421	190	0.282
189.89	0.371	189.99	0.306	189.94	0.292	190	0.351	189.96	0.421	189.98	0.282
189.87	0.372	189.98	0.306	189.92	0.292	189.99	0.351	189.95	0.421	189.96	0.282
189.86	0.372	189.96	0.306	189.9	0.292	189.97	0.351	189.93	0.421	189.95	0.281
189.84	0.372	189.94	0.306	189.89	0.292	189.96	0.351	189.91	0.421	189.93	0.281
189.83	0.372	189.93	0.306	189.87	0.293	189.94	0.351	189.9	0.421	189.92	0.281
189.81	0.372	189.91	0.306	189.85	0.293	189.92	0.351	189.88	0.421	189.9	0.281
189.79	0.372	189.89	0.307	189.84	0.293	189.91	0.351	189.86	0.421	189.88	0.28
189.78	0.372	189.88	0.307	189.82	0.293	189.89	0.351	189.85	0.421	189.87	0.279
189.76	0.372	189.86	0.307	189.8	0.293	189.87	0.351	189.83	0.421	189.85	0.279
189.74	0.372	189.84	0.307	189.79	0.293	189.86	0.351	189.81	0.421	189.83	0.278
189.73	0.372	189.83	0.307	189.77	0.293	189.84	0.351	189.8	0.421	189.82	0.278
189.71	0.372	189.81	0.307	189.76	0.293	189.82	0.351	189.78	0.421	189.8	0.278
189.69	0.372	189.8	0.307	189.74	0.293	189.81	0.351	189.77	0.421	189.78	0.277
189.68	0.372	189.78	0.307	189.72	0.293	189.79	0.351	189.75	0.421	189.77	0.277
189.66	0.372	189.76	0.307	189.71	0.293	189.77	0.351	189.73	0.421	189.75	0.277
189.64	0.372	189.75	0.307	189.69	0.293	189.76	0.351	189.71	0.421	189.73	0.277
189.63	0.372	189.73	0.307	189.67	0.293	189.74	0.351	189.7	0.421	189.72	0.277
189.61	0.372	189.71	0.307	189.66	0.293	189.72	0.351	189.68	0.421	189.7	0.276
189.59	0.372	189.7	0.307	189.64	0.293	189.71	0.351	189.66	0.421	189.68	0.276
189.58	0.372	189.68	0.307	189.62	0.293	189.69	0.351	189.65	0.421	189.67	0.276
189.56	0.372	189.66	0.308	189.61	0.293	189.67	0.351	189.63	0.421	189.65	0.276
189.54	0.372	189.65	0.308	189.59	0.293	189.66	0.351	189.62	0.421	189.63	0.276
189.53	0.372	189.63	0.308	189.57	0.293	189.64	0.351	189.6	0.421	189.62	0.276
189.51	0.372	189.61	0.308	189.56	0.293	189.62	0.351	189.58	0.421	189.6	0.276
189.49	0.372	189.6	0.308	189.54	0.293	189.61	0.351	189.57	0.421	189.58	0.276
189.48	0.372	189.58	0.308	189.52	0.293	189.59	0.351	189.55	0.421	189.57	0.276
189.46	0.372	189.56	0.308	189.51	0.293	189.57	0.351	189.53	0.421	189.55	0.276
189.44	0.372	189.55	0.308	189.49	0.293	189.56	0.351	189.52	0.421	189.53	0.276
189.43	0.372	189.53	0.308	189.47	0.293	189.54	0.351	189.5	0.421	189.52	0.276
189.41	0.372	189.51	0.308	189.46	0.293	189.52	0.351	189.48	0.421	189.5	0.276
189.39	0.372	189.5	0.308	189.44	0.293	189.51	0.351	189.47	0.421	189.48	0.276
189.38	0.372	189.48	0.308	189.42	0.293	189.49	0.351	189.45	0.421	189.47	0.276
189.36	0.372	189.46	0.308	189.41	0.293	189.48	0.351	189.43	0.421	189.45	0.276
189.34	0.372	189.45	0.308	189.39	0.293	189.46	0.351	189.42	0.421	189.43	0.276
189.33	0.372	189.43	0.308	189.37	0.293	189.44	0.351	189.4	0.421	189.42	0.276
189.31	0.372	189.41	0.308	189.36	0.293	189.43	0.351	189.38	0.421	189.4	0.276
189.29	0.372	189.4	0.308	189.34	0.293	189.41	0.351	189.37	0.421	189.38	0.276
189.28	0.372	189.38	0.308	189.32	0.293	189.39	0.352	189.35	0.421	189.37	0.276
189.26	0.372	189.36	0.308	189.31	0.293	189.38	0.352	189.33	0.421	189.35	0.276
189.24	0.373	189.35	0.308	189.29	0.293	189.36	0.352	189.32	0.421	189.33	0.276
189.23	0.373	189.33	0.309	189.27	0.294	189.34	0.352	189.3	0.421	189.32	0.276
189.21	0.373	189.31	0.309	189.26	0.294	189.33	0.352	189.28	0.421	189.3	0.277
189.19	0.373	189.3	0.309	189.24	0.294	189.31	0.352	189.27	0.421	189.28	0.277
189.18	0.373	189.28	0.309	189.22	0.294	189.29	0.352	189.25	0.421	189.27	0.277
189.16	0.373	189.26	0.309	189.21	0.294	189.28	0.352	189.23	0.421	189.25	0.277
189.15	0.373	189.25	0.309	189.19	0.294	189.26	0.352	189.22	0.421	189.23	0.277
189.13	0.373	189.23	0.309	189.17	0.294	189.24	0.352	189.2	0.421	189.22	0.277
189.11	0.373	189.22	0.309	189.16	0.294	189.23	0.352	189.18	0.421	189.2	0.277
189.1	0.373	189.2	0.309	189.14	0.294	189.21	0.352	189.17	0.421	189.19	0.277
189.08	0.373	189.18	0.309	189.12	0.294	189.19	0.352	189.15	0.421	189.17	0.277
189.06	0.373	189.16	0.309	189.11	0.294	189.18	0.352	189.13	0.421	189.15	0.277
189.05	0.373	189.15	0.309	189.09	0.294	189.16	0.352	189.12	0.421	189.13	0.277
189.03	0.373	189.13	0.309	189.07	0.294	189.14	0.352	189.1	0.421	189.12	0.277
189.01	0.373	189.12	0.309	189.06	0.294	189.13	0.352	189.08	0.421	189.1	0.277
188.99	0.373	189.1	0.309	189.04	0.294	189.11	0.352	189.07	0.421	189.08	0.277
188.98	0.373	189.08	0.309	189.02	0.294	189.09	0.352	189.05	0.421	189.07	0.277
188.96	0.373	189.07	0.309	189.01	0.294	189.08	0.352	189.03	0.421	189.05	0.277
188.95	0.373	189.05	0.309	188.99	0.294	189.06	0.352	189.02	0.421	189.04	0.277
188.93	0.373	189.03	0.31	188.98	0.294	189.04	0.352	189	0.421	189.02	0.277
188.91	0.373	189.02	0.31	188.96	0.294	189.03	0.352	188.99	0.421	189	0.277
188.9	0.373	189	0.31	188.94	0.294	189.01	0.352	188.97	0.421	188.98	0.277
188.88	0.373	188.98	0.31	188.92	0.294	188.99	0.352	188.95	0.421	188.97	0.277
188.86	0.373	188.97	0.31	188.91	0.294	188.98	0.352	188.93	0.421	188.95	0.278
188.85	0.373	188.95	0.31	188.89	0.294	188.96	0.352	188.92	0.421	188.94	0.278
188.83	0.373	188.93	0.31	188.88	0.294	188.94	0.352	188.9	0.421	188.92	0.278
188.81	0.373	188.92	0.31	188.86	0.294	188.93	0.352	188.88	0.421	188.9	0.278
188.8	0.373	188.9	0.31	188.84	0.294	188.91	0.352	188.87	0.421	188.89	0.278
188.78	0.373	188.88	0.31	188.83	0.294	188.89	0.352	188.85	0.421	188.87	0.278
188.76	0.373	188.87	0.31	188.81	0.294	188.88	0.352	188.84	0.421	188.85	0.278
188.75	0.373	188.85	0.31	188.79	0.294	188.86	0.352	188.82	0.421	188.84	0.278
188.73	0.373	188.83	0.31	188.78	0.294	188.84	0.352	188.8	0.421	188.82	0.278
188.71	0.373	188.82	0.31	188.76	0.294	188.83	0.352	188.79	0.421	188.8	0.278
188.7	0.373	188.8	0.31	188.74	0.294	188.81	0.352	188.77	0.421	188.79	0.278
188.68	0.373	188.78	0.31	188.73	0.294	188.8	0.352	188.75	0.421	188.77	0.278
188.66	0.373	188.77	0.31	188.71	0.294	188.78	0.352	188.74	0.421	188.75	0.278
188.65	0.373	188.75	0.31	188.69	0.294	188.76	0.352	188.72	0.421	188.74	0.278
188.63	0.373	188.73	0.31	188.68	0.294	188.74	0.352	188.7	0.421	188.72	0.278
188.61	0.373	188.72	0.31	188.66	0.294	188.73	0.352	188.69	0.421	188.7	0.278
188.6	0.373	188.7	0.31	188.64	0.294	188.71	0.352	188.67	0.421	188.69	0.278
188.58	0.373	188.68	0.31	188.63	0.294	188.7	0.352	188.65	0.421	188.67	0.278
188.56	0.373	188.67	0.31	188.61	0.294	188.68	0.352	188.64	0.421	188.65	0.278
188.55	0.373	188.65	0.31	188.59	0.294	188.66	0.352	188.62	0.421	188.64	0.278
188.53	0.373	188.63	0.31	188.58	0.294	188.65	0.352	188.6	0.421	188.62	0.278
188.51	0.373	188.62	0.31	188.56	0.294	188.63	0.352	188.59	0.421	188.6	0.278
188.5	0.373	188.6	0.31	188.54	0.294	188.61	0.352	188.57	0.421	188.59	0.278
188.48	0.373	188.58	0.311	188.53	0.294	188.6	0.352	188.55	0.421	188.57	0.278
188.46	0.373	188.57	0.311	188.51	0.294	188.58	0.352	188.54	0.421	188.55	0.278
188.45	0.373	188.55	0.311	188.49	0.294	188.56	0.352	188.52	0.421	188.54	0.278
188.43	0.373	188.53	0.311	188.48	0.294	188.55	0.352	188.5	0.421	188.52	0.278
188.42	0.373	188.52	0.311	188.46	0.295	188.53	0.352	188.49	0.421	188.5	0.278
188.4	0.373	188.5	0.311	188.45	0.295	188.51	0.352	188.47	0.421	188.49	0.278
188.38	0.373	188.48	0.311	188.43	0.295	188.5	0.352	188.45	0.421	188.47	0.278
188.37	0.373	188.47	0.311	188.41	0.295	188.48	0.352	188.44	0.421	188.46	0.278
188.35	0.373	188.45	0.311	188.39	0.295	188.46	0.352	188.42	0.421	188.44	0.278
188.33	0.373	188.43	0.311	188.38	0.295	188.45	0.352	188.4	0.421	188.42	0.279
188.31	0.373	188.42	0.311	188.36	0.295	188.43	0.352	188.39	0.421	188.41	0.279
188.3	0.373	188.4	0.311	188.34	0.295	188.41	0.353	188.37	0.421	188.39	0.279
188.28	0.373	188.39	0.311	188.33	0.295	188.4	0.353	188.35	0.421	188.37	0.279
188.27	0.373	188.37	0.311	188.31	0.295	188.38	0.353	188.34	0.422	188.35	0.279
188.25	0.373	188.35	0.311	188.29	0.295	188.36	0.353	188.32	0.422	188.34	0.279
188.23	0.373	188.34	0.311	188.28	0.295	188.35	0.353	188.3	0.422	188.32	0.279
188.22	0.373	188.32	0.311	188.26	0.295	188.33	0.353	188.29	0.422	188.31	0.279
188.2	0.373	188.3	0.311	188.25	0.295	188.31	0.353	188.27	0.422	188.29	0.279
188.18	0.373	188.29	0.311	188.23	0.295	188.3	0.353	188.25	0.422	188.27	0.279
188.17	0.374	188.27	0.311	188.21	0.295	188.28	0.353	188.24	0.422	188.26	0.279
188.15	0.374	188.25	0.311	188.2	0.295	188.26	0.353	188.22	0.422	188.24	0.279
188.13	0.374	188.24	0.311	188.18	0.295	188.25	0.353	188.2	0.422	188.22	0.279
188.12	0.374	188.22	0.311	188.16	0.295	188.23	0.353	188.19	0.422	188.21	0.279
188.1	0.374	188.2	0.311	188.15	0.295	188.21	0.353	188.17	0.422	188.19	0.279
188.08	0.374	188.19	0.312	188.13	0.295	188.2	0.353	188.15	0.422	188.17	0.279
188.07	0.374	188.17	0.312	188.11	0.295	188.18	0.353	188.14	0.422	188.16	0.28
188.05	0.374	188.15	0.312	188.1	0.295	188.16	0.353	188.12	0.422	188.14	0.28
188.03	0.374	188.14	0.312	188.08	0.295	188.15	0.353	188.1	0.422	188.12	0.28
188.02	0.374	188.12	0.312	188.06	0.295	188.13	0.353	188.09	0.422	188.11	0.28
188	0.374	188.1	0.312	188.05	0.295	188.12	0.353	188.07	0.422	188.09	0.28
187.98	0.374	188.09	0.312	188.03	0.295	188.1	0.353	188.05	0.422	188.07	0.28
187.97	0.374	188.07	0.312	188.01	0.295	188.08	0.353	188.04	0.422	188.06	0.28
187.95	0.374	188.05	0.312	188	0.295	188.06	0.353	188.02	0.422	188.04	0.28
187.93	0.374	188.04	0.312	187.98	0.295	188.05	0.353	188	0.422	188.02	0.28
187.92	0.374	188.02	0.312	187.96	0.295	188.03	0.353	187.99	0.422	188.01	0.28
187.9	0.374	188	0.312	187.95	0.295	188.02	0.353	187.97	0.422	187.99	0.28
187.88	0.374	187.99	0.312	187.93	0.295	188	0.353	187.96	0.422	187.97	0.28
187.87	0.374	187.97	0.312	187.91	0.295	187.98	0.353	187.94	0.422	187.96	0.28
187.85	0.374	187.95	0.312	187.9	0.295	187.97	0.353	187.92	0.422	187.94	0.28
187.83	0.374	187.94	0.312	187.88	0.295	187.95	0.353	187.9	0.422	187.92	0.28
187.82	0.374	187.92	0.312	187.86	0.295	187.93	0.353	187.89	0.422	187.91	0.28
187.8	0.374	187.91	0.312	187.85	0.295	187.92	0.353	187.87	0.422	187.89	0.28
187.78	0.374	187.89	0.312	187.83	0.295	187.9	0.353	187.86	0.422	187.87	0.28
187.77	0.374	187.87	0.313	187.81	0.295	187.88	0.353	187.84	0.422	187.86	0.28
187.75	0.374	187.86	0.313	187.8	0.295	187.87	0.353	187.82	0.422	187.84	0.28
187.73	0.374	187.84	0.313	187.78	0.295	187.85	0.353	187.81	0.422	187.82	0.28
187.72	0.374	187.82	0.313	187.76	0.295	187.83	0.353	187.79	0.422	187.81	0.28
187.7	0.374	187.81	0.313	187.75	0.295	187.82	0.353	187.77	0.422	187.79	0.28
187.68	0.374	187.79	0.313	187.73	0.295	187.8	0.353	187.76	0.422	187.77	0.28
187.67	0.374	187.77	0.313	187.71	0.295	187.78	0.353	187.74	0.422	187.76	0.28
187.65	0.374	187.76	0.313	187.7	0.295	187.77	0.353	187.72	0.422	187.74	0.28
187.63	0.374	187.74	0.313	187.68	0.295	187.75	0.353	187.71	0.422	187.72	0.28
187.62	0.374	187.72	0.313	187.66	0.295	187.73	0.353	187.69	0.422	187.71	0.28
187.6	0.374	187.71	0.313	187.65	0.295	187.72	0.353	187.67	0.422	187.69	0.28
187.58	0.374	187.69	0.313	187.63	0.295	187.7	0.353	187.66	0.422	187.67	0.28
187.57	0.374	187.67	0.313	187.61	0.295	187.68	0.353	187.64	0.422	187.66	0.28
187.55	0.374	187.66	0.313	187.6	0.295	187.67	0.353	187.62	0.422	187.64	0.28
187.53	0.374	187.64	0.313	187.58	0.296	187.65	0.353	187.61	0.422	187.62	0.28
187.52	0.374	187.62	0.313	187.57	0.296	187.63	0.353	187.59	0.422	187.61	0.28
187.5	0.374	187.61	0.313	187.55	0.296	187.62	0.353	187.57	0.422	187.59	0.28
187.48	0.374	187.59	0.313	187.53	0.296	187.6	0.353	187.56	0.422	187.57	0.28
187.47	0.374	187.57	0.313	187.51	0.296	187.58	0.353	187.54	0.422	187.56	0.28
187.45	0.374	187.56	0.313	187.5	0.296	187.57	0.353	187.52	0.422	187.54	0.28
187.43	0.374	187.54	0.313	187.48	0.296	187.55	0.353	187.51	0.422	187.52	0.28
187.42	0.374	187.52	0.313	187.47	0.296	187.53	0.353	187.49	0.422	187.51	0.28
187.4	0.374	187.51	0.313	187.45	0.296	187.52	0.353	187.47	0.422	187.49	0.28
187.38	0.374	187.49	0.314	187.43	0.296	187.5	0.353	187.46	0.422	187.48	0.28
187.37	0.374	187.47	0.314	187.42	0.296	187.48	0.353	187.44	0.422	187.46	0.28
187.35	0.374	187.46	0.314	187.4	0.296	187.47	0.353	187.42	0.422	187.44	0.28
187.33	0.374	187.44	0.314	187.38	0.296	187.45	0.353	187.41	0.422	187.43	0.28
187.32	0.374	187.42	0.314	187.37	0.296	187.43	0.353	187.39	0.422	187.41	0.28
187.3	0.374	187.41	0.314	187.35	0.296	187.42	0.353	187.37	0.422	187.39	0.281
187.29	0.374	187.39	0.314	187.33	0.296	187.4	0.353	187.36	0.422	187.38	0.281
187.27	0.374	187.38	0.314	187.32	0.296	187.38	0.353	187.34	0.422	187.36	0.281
187.25	0.374	187.36	0.314	187.3	0.296	187.37	0.353	187.32	0.422	187.34	0.281
187.24	0.374	187.34	0.314	187.28	0.296	187.35	0.353	187.31	0.422	187.33	0.281
187.22	0.374	187.33	0.314	187.27	0.296	187.33	0.353	187.29	0.422	187.31	0.281
187.2	0.374	187.31	0.315	187.25	0.296	187.32	0.353	187.27	0.422	187.29	0.281
187.19	0.374	187.29	0.315	187.23	0.296	187.3	0.353	187.26	0.422	187.28	0.281
187.17	0.374	187.28	0.315	187.22	0.296	187.28	0.353	187.24	0.422	187.26	0.281
187.15	0.374	187.26	0.315	187.2	0.296	187.27	0.353	187.23	0.422	187.24	0.281
187.13	0.374	187.24	0.315	187.18	0.296	187.25	0.353	187.21	0.422	187.23	0.281
187.12	0.374	187.23	0.315	187.17	0.296	187.23	0.353	187.19	0.422	187.21	0.281
187.1	0.374	187.21	0.316	187.15	0.296	187.22	0.353	187.18	0.422	187.19	0.281
187.09	0.374	187.19	0.316	187.13	0.296	187.2	0.353	187.16	0.422	187.18	0.281
187.07	0.374	187.18	0.317	187.12	0.296	187.18	0.353	187.14	0.422	187.16	0.281
187.05	0.374	187.16	0.317	187.1	0.296	187.17	0.353	187.13	0.422	187.14	0.281
187.04	0.375	187.14	0.318	187.08	0.296	187.15	0.353	187.11	0.422	187.13	0.281
187.02	0.375	187.13	0.318	187.07	0.296	187.13	0.353	187.09	0.422	187.11	0.281
187	0.375	187.11	0.318	187.05	0.296	187.12	0.353	187.08	0.422	187.09	0.281
186.99	0.375	187.09	0.318	187.03	0.296	187.1	0.353	187.06	0.422	187.08	0.281
186.97	0.375	187.08	0.318	187.02	0.296	187.08	0.353	187.04	0.422	187.06	0.281
186.95	0.375	187.06	0.318	187	0.296	187.07	0.353	187.03	0.422	187.04	0.281
186.94	0.375	187.04	0.318	186.98	0.296	187.05	0.353	187.01	0.422	187.03	0.281
186.92	0.375	187.03	0.318	186.97	0.296	187.04	0.353	186.99	0.422	187.01	0.281
186.9	0.375	187.01	0.318	186.95	0.296	187.02	0.353	186.98	0.422	186.99	0.281
186.89	0.375	186.99	0.318	186.93	0.296	187	0.353	186.96	0.422	186.98	0.281
186.87	0.375	186.98	0.318	186.92	0.296	186.99	0.353	186.94	0.422	186.96	0.281
186.85	0.375	186.96	0.319	186.9	0.296	186.97	0.353	186.92	0.422	186.94	0.281
186.84	0.375	186.94	0.319	186.88	0.296	186.95	0.353	186.91	0.422	186.93	0.281
186.82	0.375	186.93	0.319	186.87	0.296	186.94	0.354	186.89	0.422	186.91	0.281
186.8	0.375	186.91	0.319	186.85	0.296	186.92	0.354	186.88	0.422	186.89	0.281
186.79	0.375	186.89	0.319	186.83	0.296	186.9	0.354	186.86	0.422	186.88	0.281
186.77	0.375	186.88	0.319	186.82	0.296	186.89	0.354	186.84	0.422	186.86	0.281
186.75	0.375	186.86	0.319	186.8	0.296	186.87	0.354	186.83	0.422	186.84	0.281
186.74	0.375	186.84	0.319	186.78	0.296	186.85	0.354	186.81	0.422	186.83	0.281
186.72	0.375	186.83	0.319	186.77	0.296	186.84	0.354	186.79	0.422	186.81	0.281
186.7	0.375	186.81	0.319	186.75	0.296	186.82	0.354	186.78	0.422	186.8	0.281
186.69	0.375	186.79	0.319	186.74	0.296	186.8	0.354	186.76	0.422	186.78	0.281
186.67	0.375	186.78	0.319	186.72	0.296	186.79	0.354	186.74	0.422	186.76	0.281
186.65	0.375	186.76	0.319	186.7	0.296	186.77	0.354	186.73	0.422	186.74	0.281
186.64	0.375	186.74	0.319	186.69	0.296	186.75	0.354	186.71	0.422	186.73	0.281
186.62	0.375	186.73	0.319	186.67	0.296	186.74	0.354	186.69	0.422	186.71	0.281
186.6	0.375	186.71	0.319	186.65	0.296	186.72	0.354	186.68	0.422	186.69	0.281
186.59	0.375	186.7	0.319	186.64	0.296	186.7	0.354	186.66	0.422	186.68	0.281
186.57	0.375	186.68	0.319	186.62	0.296	186.69	0.354	186.64	0.422	186.66	0.281
186.55	0.375	186.66	0.319	186.6	0.297	186.67	0.354	186.63	0.422	186.65	0.282
186.54	0.375	186.65	0.319	186.59	0.297	186.65	0.354	186.61	0.422	186.63	0.282
186.52	0.375	186.63	0.319	186.57	0.297	186.64	0.354	186.59	0.422	186.61	0.282
186.5	0.375	186.61	0.319	186.55	0.297	186.62	0.354	186.58	0.422	186.6	0.282
186.49	0.375	186.6	0.319	186.54	0.297	186.6	0.354	186.56	0.422	186.58	0.282
186.47	0.375	186.58	0.319	186.52	0.297	186.59	0.354	186.54	0.422	186.56	0.282
186.45	0.375	186.56	0.319	186.5	0.297	186.57	0.354	186.53	0.422	186.55	0.282
186.44	0.375	186.55	0.319	186.49	0.297	186.55	0.354	186.51	0.422	186.53	0.282
186.42	0.375	186.53	0.319	186.47	0.297	186.54	0.354	186.49	0.422	186.51	0.282
186.4	0.375	186.51	0.319	186.45	0.297	186.52	0.354	186.48	0.422	186.5	0.282
186.39	0.375	186.5	0.319	186.44	0.297	186.5	0.354	186.46	0.422	186.48	0.282
186.37	0.375	186.48	0.319	186.42	0.297	186.49	0.354	186.44	0.422	186.46	0.282
186.35	0.376	186.46	0.319	186.4	0.297	186.47	0.354	186.43	0.422	186.45	0.282
186.34	0.376	186.45	0.319	186.39	0.297	186.45	0.354	186.41	0.422	186.43	0.282
186.32	0.376	186.43	0.319	186.37	0.297	186.44	0.354	186.39	0.422	186.41	0.282
186.3	0.376	186.41	0.319	186.35	0.297	186.42	0.354	186.38	0.422	186.4	0.282
186.29	0.376	186.4	0.319	186.34	0.297	186.41	0.354	186.36	0.422	186.38	0.282
186.27	0.376	186.38	0.319	186.32	0.297	186.39	0.354	186.34	0.422	186.36	0.282
186.25	0.376	186.36	0.319	186.3	0.297	186.37	0.354	186.33	0.422	186.35	0.282
186.24	0.376	186.35	0.32	186.29	0.297	186.36	0.354	186.31	0.422	186.33	0.282
186.22	0.376	186.33	0.32	186.27	0.297	186.34	0.354	186.29	0.422	186.31	0.282
186.21	0.375	186.31	0.32	186.25	0.297	186.32	0.354	186.28	0.422	186.3	0.282
186.19	0.375	186.3	0.32	186.24	0.297	186.3	0.354	186.26	0.422	186.28	0.282
186.17	0.376	186.28	0.32	186.22	0.297	186.29	0.354	186.24	0.422	186.26	0.282
186.16	0.376	186.26	0.32	186.2	0.297	186.27	0.354	186.23	0.422	186.25	0.282
186.14	0.376	186.25	0.32	186.19	0.297	186.26	0.354	186.21	0.422	186.23	0.282
186.12	0.376	186.23	0.32	186.17	0.297	186.24	0.354	186.19	0.422	186.21	0.282
186.1	0.376	186.21	0.32	186.15	0.297	186.22	0.354	186.18	0.422	186.2	0.282
186.09	0.376	186.2	0.32	186.14	0.297	186.21	0.354	186.16	0.422	186.18	0.282
186.07	0.376	186.18	0.32	186.12	0.297	186.19	0.354	186.14	0.422	186.16	0.282
186.06	0.376	186.16	0.32	186.11	0.297	186.17	0.354	186.13	0.422	186.15	0.282
186.04	0.376	186.15	0.32	186.09	0.297	186.15	0.354	186.11	0.422	186.13	0.282
186.02	0.376	186.13	0.32	186.07	0.297	186.14	0.354	186.09	0.422	186.11	0.282
186.01	0.376	186.11	0.32	186.06	0.297	186.12	0.354	186.08	0.422	186.1	0.282
185.99	0.376	186.1	0.32	186.04	0.297	186.1	0.354	186.06	0.422	186.08	0.282
185.97	0.376	186.08	0.32	186.02	0.297	186.09	0.354	186.05	0.422	186.06	0.282
185.96	0.376	186.06	0.32	186	0.297	186.07	0.354	186.03	0.422	186.05	0.282
185.94	0.376	186.05	0.32	185.99	0.297	186.06	0.354	186.01	0.422	186.03	0.282
185.92	0.376	186.03	0.32	185.97	0.297	186.04	0.354	186	0.422	186.01	0.282
185.91	0.376	186.02	0.32	185.96	0.297	186.02	0.354	185.98	0.422	186	0.282
185.89	0.376	186	0.32	185.94	0.297	186.01	0.354	185.96	0.422	185.98	0.282
185.87	0.376	185.98	0.32	185.92	0.297	185.99	0.354	185.95	0.422	185.96	0.282
185.86	0.376	185.96	0.32	185.91	0.297	185.97	0.354	185.93	0.422	185.95	0.282
185.84	0.376	185.95	0.32	185.89	0.297	185.95	0.354	185.91	0.422	185.93	0.282
185.82	0.376	185.93	0.32	185.87	0.297	185.94	0.354	185.89	0.422	185.91	0.282
185.81	0.376	185.92	0.32	185.86	0.297	185.92	0.354	185.88	0.422	185.9	0.282
185.79	0.376	185.9	0.32	185.84	0.297	185.9	0.354	185.86	0.422	185.88	0.282
185.77	0.376	185.88	0.32	185.82	0.297	185.89	0.354	185.85	0.422	185.86	0.282
185.76	0.376	185.87	0.32	185.81	0.297	185.87	0.354	185.83	0.422	185.85	0.282
185.74	0.376	185.85	0.32	185.79	0.297	185.86	0.354	185.81	0.422	185.83	0.282
185.72	0.376	185.83	0.32	185.77	0.297	185.84	0.354	185.8	0.422	185.81	0.282
185.71	0.376	185.82	0.32	185.76	0.297	185.82	0.354	185.78	0.422	185.8	0.282
185.69	0.376	185.8	0.32	185.74	0.297	185.8	0.354	185.76	0.422	185.78	0.282
185.67	0.376	185.78	0.32	185.72	0.297	185.79	0.354	185.75	0.422	185.76	0.282
185.66	0.376	185.76	0.32	185.71	0.297	185.77	0.354	185.73	0.422	185.75	0.282
185.64	0.376	185.75	0.32	185.69	0.297	185.75	0.354	185.71	0.422	185.73	0.282
185.62	0.376	185.73	0.32	185.67	0.297	185.74	0.354	185.7	0.422	185.71	0.282
185.61	0.376	185.72	0.32	185.66	0.297	185.72	0.354	185.68	0.422	185.7	0.283
185.59	0.376	185.7	0.32	185.64	0.297	185.7	0.354	185.66	0.422	185.68	0.283
185.57	0.376	185.68	0.32	185.62	0.297	185.69	0.354	185.65	0.422	185.66	0.283
185.56	0.376	185.67	0.321	185.61	0.297	185.67	0.354	185.63	0.422	185.65	0.283
185.54	0.376	185.65	0.321	185.59	0.297	185.66	0.354	185.61	0.422	185.63	0.283
185.52	0.376	185.63	0.321	185.57	0.297	185.64	0.354	185.6	0.422	185.61	0.283
185.51	0.376	185.62	0.321	185.56	0.297	185.62	0.354	185.58	0.422	185.6	0.283
185.49	0.376	185.6	0.321	185.54	0.297	185.61	0.354	185.56	0.422	185.58	0.283
185.47	0.376	185.58	0.321	185.52	0.297	185.59	0.354	185.55	0.422	185.56	0.283
185.46	0.376	185.57	0.321	185.51	0.297	185.57	0.354	185.53	0.422	185.55	0.283
185.44	0.376	185.55	0.321	185.49	0.297	185.56	0.354	185.51	0.422	185.53	0.283
185.42	0.376	185.53	0.321	185.47	0.297	185.54	0.354	185.5	0.422	185.51	0.283
185.41	0.376	185.52	0.321	185.46	0.297	185.52	0.354	185.48	0.422	185.5	0.283
185.39	0.376	185.5	0.321	185.44	0.297	185.51	0.354	185.46	0.422	185.48	0.283
185.37	0.376	185.48	0.321	185.42	0.297	185.49	0.354	185.45	0.422	185.46	0.283
185.36	0.376	185.47	0.321	185.41	0.297	185.47	0.354	185.43	0.422	185.45	0.283
185.34	0.376	185.45	0.321	185.39	0.297	185.46	0.354	185.41	0.422	185.43	0.283
185.32	0.376	185.43	0.321	185.37	0.297	185.44	0.354	185.4	0.422	185.41	0.283
185.31	0.376	185.42	0.321	185.36	0.297	185.42	0.354	185.38	0.422	185.4	0.283
185.29	0.376	185.4	0.321	185.34	0.297	185.41	0.354	185.36	0.422	185.38	0.283
185.27	0.376	185.38	0.321	185.32	0.297	185.39	0.354	185.35	0.422	185.36	0.283
185.26	0.376	185.37	0.321	185.31	0.297	185.37	0.354	185.33	0.422	185.35	0.283
185.24	0.376	185.35	0.321	185.29	0.297	185.36	0.354	185.31	0.422	185.33	0.283
185.22	0.376	185.33	0.321	185.27	0.297	185.34	0.354	185.3	0.422	185.31	0.283
185.21	0.376	185.32	0.321	185.26	0.297	185.32	0.354	185.28	0.422	185.3	0.283
185.19	0.376	185.3	0.321	185.24	0.297	185.31	0.354	185.26	0.422	185.28	0.283
185.17	0.376	185.28	0.321	185.22	0.297	185.29	0.354	185.25	0.422	185.26	0.283
185.16	0.376	185.27	0.321	185.21	0.297	185.27	0.354	185.23	0.422	185.25	0.283
185.14	0.376	185.25	0.321	185.19	0.297	185.26	0.354	185.21	0.422	185.23	0.283
185.12	0.376	185.23	0.321	185.17	0.297	185.24	0.354	185.2	0.422	185.21	0.283
185.11	0.376	185.22	0.321	185.16	0.297	185.22	0.354	185.18	0.422	185.2	0.283
185.09	0.376	185.2	0.321	185.14	0.297	185.21	0.354	185.16	0.422	185.18	0.283
185.07	0.376	185.18	0.321	185.12	0.297	185.19	0.354	185.15	0.422	185.16	0.283
185.06	0.376	185.17	0.321	185.11	0.297	185.17	0.354	185.13	0.422	185.15	0.283
185.04	0.376	185.15	0.321	185.09	0.298	185.16	0.354	185.11	0.422	185.13	0.283
185.03	0.376	185.13	0.321	185.07	0.298	185.14	0.354	185.1	0.422	185.11	0.283
185.01	0.376	185.12	0.321	185.06	0.298	185.12	0.354	185.08	0.422	185.1	0.283
184.99	0.376	185.1	0.321	185.04	0.298	185.11	0.354	185.06	0.422	185.08	0.283
184.98	0.376	185.08	0.321	185.02	0.298	185.09	0.354	185.05	0.422	185.06	0.283
184.96	0.376	185.07	0.321	185.01	0.298	185.07	0.354	185.03	0.422	185.05	0.283
184.94	0.376	185.05	0.321	184.99	0.298	185.06	0.354	185.01	0.422	185.03	0.283
184.93	0.376	185.03	0.321	184.98	0.298	185.04	0.354	185	0.422	185.01	0.284
184.91	0.376	185.02	0.322	184.96	0.298	185.02	0.354	184.98	0.422	185	0.284
184.89	0.376	185	0.322	184.94	0.298	185.01	0.355	184.96	0.422	184.98	0.284
184.88	0.376	184.98	0.322	184.92	0.298	184.99	0.355	184.95	0.422	184.96	0.284
184.86	0.376	184.97	0.322	184.91	0.298	184.97	0.355	184.93	0.422	184.95	0.284
184.84	0.376	184.95	0.322	184.89	0.298	184.96	0.355	184.92	0.422	184.93	0.284
184.82	0.376	184.93	0.322	184.88	0.298	184.94	0.355	184.9	0.422	184.92	0.284
184.81	0.376	184.92	0.322	184.86	0.298	184.92	0.355	184.88	0.422	184.9	0.284
184.79	0.376	184.9	0.322	184.84	0.298	184.91	0.355	184.86	0.422	184.88	0.284
184.78	0.376	184.88	0.322	184.83	0.298	184.89	0.355	184.85	0.422	184.87	0.284
184.76	0.376	184.87	0.322	184.81	0.298	184.87	0.355	184.83	0.422	184.85	0.284
184.74	0.376	184.85	0.322	184.79	0.298	184.86	0.355	184.82	0.422	184.83	0.284
184.72	0.376	184.84	0.323	184.78	0.298	184.84	0.355	184.8	0.422	184.81	0.284
184.71	0.376	184.82	0.323	184.76	0.298	184.83	0.355	184.78	0.422	184.8	0.284
184.69	0.376	184.8	0.324	184.74	0.298	184.81	0.355	184.77	0.422	184.78	0.284
184.68	0.376	184.79	0.324	184.73	0.298	184.79	0.355	184.75	0.422	184.76	0.284
184.66	0.376	184.77	0.324	184.71	0.298	184.77	0.355	184.73	0.422	184.75	0.284
184.64	0.376	184.75	0.324	184.69	0.298	184.76	0.355	184.71	0.422	184.73	0.284
184.63	0.376	184.74	0.324	184.67	0.298	184.74	0.355	184.7	0.422	184.72	0.284
184.61	0.376	184.72	0.324	184.66	0.298	184.73	0.355	184.68	0.422	184.7	0.284
184.59	0.376	184.7	0.324	184.64	0.298	184.71	0.355	184.66	0.422	184.68	0.284
184.58	0.376	184.69	0.324	184.63	0.298	184.69	0.355	184.65	0.422	184.67	0.284
184.56	0.376	184.67	0.324	184.61	0.298	184.68	0.355	184.63	0.422	184.65	0.284
184.54	0.376	184.65	0.324	184.59	0.298	184.66	0.355	184.62	0.422	184.63	0.284
184.53	0.376	184.64	0.324	184.58	0.298	184.64	0.355	184.6	0.422	184.62	0.284
184.51	0.376	184.62	0.324	184.56	0.298	184.62	0.355	184.58	0.422	184.6	0.284
184.49	0.376	184.6	0.324	184.54	0.298	184.61	0.355	184.57	0.422	184.58	0.284
184.48	0.376	184.59	0.324	184.53	0.298	184.59	0.355	184.55	0.422	184.57	0.285
184.46	0.376	184.57	0.324	184.51	0.298	184.58	0.355	184.53	0.422	184.55	0.285
184.44	0.376	184.55	0.324	184.49	0.298	184.56	0.355	184.52	0.422	184.53	0.285
184.43	0.376	184.54	0.324	184.48	0.298	184.54	0.355	184.5	0.422	184.52	0.285
184.41	0.376	184.52	0.324	184.46	0.298	184.53	0.355	184.48	0.422	184.5	0.285
184.39	0.376	184.5	0.324	184.44	0.298	184.51	0.355	184.47	0.422	184.48	0.285
184.38	0.376	184.49	0.324	184.43	0.298	184.49	0.355	184.45	0.422	184.47	0.285
184.36	0.376	184.47	0.324	184.41	0.298	184.48	0.355	184.43	0.422	184.45	0.285
184.34	0.376	184.45	0.324	184.39	0.298	184.46	0.355	184.42	0.422	184.43	0.285
184.33	0.376	184.44	0.324	184.38	0.298	184.44	0.355	184.4	0.422	184.42	0.285
184.31	0.376	184.42	0.324	184.36	0.298	184.43	0.355	184.38	0.422	184.4	0.285
184.29	0.377	184.4	0.324	184.34	0.298	184.41	0.355	184.37	0.422	184.38	0.285
184.28	0.377	184.39	0.325	184.33	0.298	184.39	0.355	184.35	0.422	184.37	0.285
184.26	0.377	184.37	0.325	184.31	0.298	184.38	0.355	184.33	0.422	184.35	0.285
184.24	0.377	184.35	0.325	184.29	0.298	184.36	0.355	184.32	0.422	184.33	0.285
184.23	0.377	184.34	0.325	184.28	0.298	184.34	0.355	184.3	0.422	184.32	0.285
184.21	0.377	184.32	0.325	184.26	0.298	184.33	0.355	184.28	0.422	184.3	0.285
184.19	0.377	184.3	0.325	184.24	0.298	184.31	0.355	184.27	0.422	184.28	0.285
184.18	0.377	184.29	0.325	184.23	0.298	184.29	0.355	184.25	0.422	184.27	0.285
184.16	0.377	184.27	0.325	184.21	0.298	184.28	0.355	184.23	0.422	184.25	0.285
184.14	0.377	184.25	0.325	184.19	0.298	184.26	0.355	184.22	0.422	184.24	0.285
184.13	0.377	184.24	0.325	184.18	0.298	184.24	0.355	184.2	0.422	184.22	0.285
184.11	0.377	184.22	0.325	184.16	0.298	184.23	0.355	184.18	0.422	184.2	0.285
184.09	0.377	184.2	0.325	184.14	0.299	184.21	0.355	184.17	0.422	184.19	0.285
184.08	0.377	184.19	0.325	184.13	0.299	184.19	0.355	184.15	0.422	184.17	0.285
184.06	0.377	184.17	0.325	184.11	0.299	184.18	0.355	184.13	0.422	184.15	0.285
184.04	0.377	184.15	0.325	184.09	0.299	184.16	0.355	184.12	0.422	184.14	0.285
184.03	0.377	184.14	0.325	184.08	0.299	184.14	0.355	184.1	0.422	184.12	0.285
184.01	0.377	184.12	0.325	184.06	0.299	184.13	0.355	184.08	0.422	184.1	0.285
183.99	0.377	184.1	0.325	184.04	0.299	184.11	0.355	184.07	0.422	184.09	0.285
183.98	0.377	184.09	0.325	184.03	0.299	184.09	0.355	184.05	0.422	184.07	0.285
183.96	0.377	184.07	0.325	184.01	0.299	184.08	0.355	184.03	0.422	184.05	0.285
183.94	0.377	184.05	0.325	183.99	0.299	184.06	0.355	184.02	0.422	184.04	0.285
183.93	0.377	184.04	0.325	183.98	0.299	184.04	0.355	184	0.422	184.02	0.285
183.91	0.377	184.02	0.325	183.96	0.299	184.03	0.355	183.98	0.422	184	0.285
183.89	0.377	184	0.325	183.94	0.299	184.01	0.355	183.97	0.422	183.99	0.286
183.88	0.377	183.99	0.325	183.93	0.299	183.99	0.355	183.95	0.422	183.97	0.286
183.86	0.377	183.97	0.325	183.91	0.299	183.98	0.355	183.93	0.422	183.95	0.286
183.84	0.377	183.96	0.325	183.89	0.299	183.96	0.355	183.92	0.422	183.94	0.286
183.83	0.377	183.94	0.325	183.88	0.299	183.94	0.355	183.9	0.422	183.92	0.286
183.81	0.377	183.92	0.325	183.86	0.299	183.93	0.355	183.88	0.422	183.9	0.286
183.79	0.377	183.9	0.325	183.84	0.299	183.91	0.355	183.87	0.422	183.89	0.286
183.78	0.377	183.89	0.325	183.83	0.299	183.89	0.355	183.85	0.422	183.87	0.286
183.76	0.377	183.87	0.325	183.81	0.299	183.88	0.355	183.83	0.422	183.85	0.286
183.74	0.377	183.85	0.325	183.79	0.299	183.86	0.355	183.82	0.422	183.84	0.286
183.73	0.377	183.84	0.325	183.78	0.299	183.84	0.355	183.8	0.422	183.82	0.286
183.71	0.377	183.82	0.325	183.76	0.299	183.83	0.355	183.78	0.422	183.8	0.286
183.69	0.377	183.8	0.325	183.74	0.299	183.81	0.355	183.77	0.422	183.79	0.286
183.68	0.377	183.79	0.325	183.73	0.299	183.79	0.355	183.75	0.422	183.77	0.286
183.66	0.377	183.77	0.325	183.71	0.299	183.78	0.355	183.73	0.422	183.75	0.286
183.64	0.377	183.76	0.325	183.69	0.299	183.76	0.355	183.72	0.422	183.74	0.286
183.63	0.377	183.74	0.325	183.68	0.299	183.74	0.355	183.7	0.422	183.72	0.286
183.61	0.377	183.72	0.325	183.66	0.299	183.73	0.355	183.68	0.422	183.7	0.286
183.59	0.377	183.71	0.325	183.64	0.299	183.71	0.355	183.67	0.422	183.69	0.286
183.58	0.377	183.69	0.325	183.63	0.299	183.69	0.355	183.65	0.422	183.67	0.286
183.56	0.377	183.67	0.325	183.61	0.299	183.68	0.355	183.63	0.422	183.65	0.286
183.54	0.377	183.66	0.325	183.59	0.299	183.66	0.355	183.62	0.422	183.64	0.286
183.53	0.377	183.64	0.325	183.58	0.299	183.64	0.355	183.6	0.422	183.62	0.286
183.51	0.377	183.62	0.325	183.56	0.299	183.63	0.355	183.58	0.422	183.6	0.286
183.5	0.377	183.61	0.325	183.54	0.299	183.61	0.355	183.57	0.422	183.59	0.286
183.48	0.377	183.59	0.325	183.53	0.299	183.59	0.355	183.55	0.422	183.57	0.286
183.46	0.377	183.57	0.325	183.51	0.299	183.58	0.355	183.53	0.422	183.55	0.286
183.44	0.377	183.56	0.325	183.49	0.299	183.56	0.355	183.52	0.422	183.54	0.286
183.43	0.377	183.54	0.325	183.48	0.299	183.55	0.355	183.5	0.422	183.52	0.286
183.41	0.377	183.52	0.325	183.46	0.299	183.53	0.355	183.48	0.422	183.51	0.286
183.39	0.377	183.51	0.325	183.45	0.299	183.51	0.355	183.47	0.422	183.49	0.286
183.38	0.377	183.49	0.325	183.43	0.299	183.49	0.355	183.45	0.422	183.47	0.286
183.36	0.377	183.47	0.325	183.41	0.299	183.48	0.355	183.43	0.422	183.46	0.286
183.34	0.377	183.46	0.325	183.39	0.299	183.46	0.355	183.42	0.422	183.44	0.286
183.33	0.377	183.44	0.325	183.38	0.299	183.44	0.355	183.4	0.422	183.42	0.286
183.31	0.377	183.42	0.325	183.36	0.299	183.43	0.355	183.38	0.422	183.41	0.286
183.29	0.377	183.41	0.325	183.35	0.299	183.41	0.355	183.37	0.422	183.39	0.286
183.28	0.377	183.39	0.325	183.33	0.299	183.39	0.355	183.35	0.422	183.37	0.286
183.26	0.377	183.37	0.325	183.31	0.299	183.38	0.355	183.33	0.422	183.36	0.286
183.25	0.377	183.36	0.325	183.3	0.299	183.36	0.355	183.32	0.422	183.34	0.286
183.23	0.377	183.34	0.325	183.28	0.299	183.34	0.355	183.3	0.422	183.32	0.286
183.21	0.377	183.32	0.325	183.26	0.299	183.33	0.355	183.28	0.422	183.31	0.286
183.19	0.377	183.31	0.325	183.24	0.299	183.31	0.355	183.27	0.422	183.29	0.286
183.18	0.377	183.29	0.325	183.23	0.299	183.29	0.355	183.25	0.422	183.27	0.286
183.16	0.377	183.27	0.326	183.21	0.299	183.28	0.355	183.23	0.422	183.26	0.286
183.15	0.377	183.26	0.326	183.19	0.299	183.26	0.355	183.22	0.422	183.24	0.286
183.13	0.377	183.24	0.326	183.18	0.299	183.25	0.355	183.2	0.422	183.22	0.286
183.11	0.377	183.22	0.326	183.16	0.299	183.23	0.355	183.18	0.422	183.21	0.286
183.1	0.377	183.21	0.326	183.14	0.299	183.21	0.355	183.17	0.422	183.19	0.286
183.08	0.377	183.19	0.326	183.13	0.299	183.2	0.355	183.15	0.422	183.17	0.286
183.06	0.377	183.17	0.326	183.11	0.299	183.18	0.355	183.13	0.422	183.16	0.286
183.05	0.377	183.16	0.326	183.1	0.299	183.16	0.355	183.12	0.422	183.14	0.286
183.03	0.377	183.14	0.326	183.08	0.299	183.15	0.355	183.1	0.422	183.12	0.286
183.01	0.377	183.12	0.326	183.06	0.299	183.13	0.355	183.08	0.422	183.11	0.286
183	0.377	183.11	0.326	183.04	0.299	183.11	0.355	183.07	0.422	183.09	0.286
182.98	0.377	183.09	0.326	183.03	0.299	183.1	0.355	183.05	0.422	183.07	0.286
182.96	0.377	183.07	0.326	183.01	0.299	183.08	0.355	183.03	0.422	183.06	0.286
182.95	0.377	183.06	0.326	183	0.299	183.06	0.355	183.02	0.422	183.04	0.286
182.93	0.377	183.04	0.326	182.98	0.299	183.05	0.355	183	0.422	183.02	0.286
182.91	0.377	183.02	0.326	182.96	0.299	183.03	0.355	182.99	0.422	183.01	0.286
182.9	0.377	183.01	0.326	182.95	0.299	183.01	0.355	182.97	0.422	182.99	0.286
182.88	0.377	182.99	0.326	182.93	0.299	183	0.355	182.95	0.422	182.97	0.286
182.86	0.377	182.97	0.326	182.91	0.299	182.98	0.355	182.93	0.422	182.96	0.286
182.85	0.377	182.96	0.326	182.9	0.299	182.96	0.355	182.92	0.422	182.94	0.286
182.83	0.377	182.94	0.326	182.88	0.299	182.95	0.355	182.9	0.422	182.92	0.286
182.81	0.377	182.92	0.326	182.86	0.299	182.93	0.355	182.89	0.422	182.91	0.286
182.8	0.377	182.91	0.326	182.84	0.299	182.91	0.355	182.87	0.422	182.89	0.286
182.78	0.377	182.89	0.326	182.83	0.299	182.9	0.355	182.85	0.422	182.87	0.286
182.76	0.377	182.87	0.326	182.81	0.299	182.88	0.355	182.84	0.422	182.86	0.286
182.75	0.377	182.86	0.326	182.8	0.299	182.86	0.355	182.82	0.422	182.84	0.286
182.73	0.377	182.84	0.326	182.78	0.299	182.85	0.355	182.8	0.422	182.82	0.286
182.71	0.377	182.82	0.326	182.76	0.299	182.83	0.355	182.79	0.422	182.81	0.286
182.7	0.377	182.81	0.326	182.75	0.299	182.81	0.355	182.77	0.422	182.79	0.286
182.68	0.378	182.79	0.326	182.73	0.299	182.8	0.355	182.75	0.422	182.77	0.286
182.66	0.378	182.77	0.326	182.71	0.3	182.78	0.355	182.74	0.422	182.76	0.286
182.65	0.378	182.76	0.326	182.7	0.3	182.76	0.355	182.72	0.422	182.74	0.286
182.63	0.378	182.74	0.326	182.68	0.3	182.75	0.355	182.7	0.422	182.72	0.286
182.61	0.378	182.72	0.326	182.66	0.3	182.73	0.355	182.68	0.422	182.71	0.286
182.6	0.378	182.71	0.326	182.65	0.3	182.71	0.355	182.67	0.422	182.69	0.286
182.58	0.378	182.69	0.326	182.63	0.3	182.7	0.355	182.65	0.422	182.67	0.286
182.56	0.378	182.67	0.326	182.61	0.3	182.68	0.355	182.64	0.422	182.66	0.286
182.55	0.378	182.66	0.326	182.6	0.3	182.66	0.355	182.62	0.422	182.64	0.286
182.53	0.378	182.64	0.326	182.58	0.3	182.65	0.355	182.6	0.422	182.62	0.286
182.51	0.378	182.62	0.326	182.56	0.3	182.63	0.355	182.59	0.422	182.61	0.286
182.5	0.378	182.61	0.326	182.55	0.3	182.61	0.355	182.57	0.422	182.59	0.286
182.48	0.378	182.59	0.326	182.53	0.3	182.6	0.355	182.55	0.422	182.58	0.286
182.46	0.378	182.57	0.326	182.51	0.3	182.58	0.355	182.54	0.422	182.56	0.286
182.45	0.378	182.56	0.326	182.5	0.3	182.56	0.355	182.52	0.422	182.54	0.286
182.43	0.378	182.54	0.326	182.48	0.3	182.55	0.355	182.5	0.422	182.52	0.286
182.41	0.378	182.53	0.327	182.46	0.3	182.53	0.355	182.49	0.422	182.51	0.286
182.4	0.378	182.51	0.327	182.45	0.3	182.51	0.355	182.47	0.422	182.49	0.286
182.38	0.378	182.49	0.327	182.43	0.3	182.5	0.355	182.45	0.422	182.47	0.286
182.36	0.378	182.47	0.327	182.41	0.3	182.48	0.355	182.44	0.422	182.46	0.286
182.35	0.378	182.46	0.327	182.39	0.3	182.46	0.355	182.42	0.422	182.44	0.286
182.33	0.378	182.44	0.327	182.38	0.3	182.45	0.355	182.4	0.422	182.42	0.286
182.31	0.378	182.42	0.327	182.36	0.3	182.43	0.355	182.39	0.422	182.41	0.286
182.3	0.378	182.41	0.327	182.35	0.3	182.41	0.355	182.37	0.422	182.39	0.286
182.28	0.378	182.39	0.327	182.33	0.3	182.4	0.355	182.35	0.421	182.37	0.286
182.26	0.378	182.38	0.327	182.31	0.3	182.38	0.355	182.34	0.421	182.36	0.286
182.25	0.378	182.36	0.327	182.3	0.3	182.36	0.355	182.32	0.421	182.34	0.286
182.23	0.378	182.34	0.327	182.28	0.3	182.35	0.355	182.3	0.421	182.32	0.286
182.21	0.378	182.33	0.328	182.26	0.3	182.33	0.355	182.29	0.421	182.31	0.286
182.2	0.378	182.31	0.328	182.25	0.3	182.31	0.355	182.27	0.421	182.29	0.286
182.18	0.378	182.29	0.328	182.23	0.3	182.3	0.355	182.25	0.421	182.27	0.286
182.16	0.378	182.28	0.328	182.21	0.3	182.28	0.355	182.24	0.422	182.26	0.286
182.15	0.378	182.26	0.328	182.2	0.3	182.26	0.355	182.22	0.422	182.24	0.286
182.13	0.378	182.24	0.328	182.18	0.3	182.25	0.355	182.2	0.422	182.22	0.286
182.11	0.378	182.23	0.328	182.16	0.3	182.23	0.355	182.19	0.422	182.21	0.286
182.1	0.378	182.21	0.328	182.15	0.3	182.21	0.355	182.17	0.422	182.19	0.286
182.08	0.378	182.19	0.328	182.13	0.3	182.2	0.355	182.15	0.422	182.18	0.286
182.06	0.378	182.18	0.328	182.11	0.3	182.18	0.355	182.14	0.422	182.16	0.286
182.05	0.378	182.16	0.328	182.1	0.3	182.16	0.355	182.12	0.422	182.14	0.286
182.03	0.378	182.14	0.328	182.08	0.3	182.15	0.355	182.1	0.422	182.12	0.286
182.01	0.378	182.13	0.328	182.06	0.3	182.13	0.355	182.09	0.422	182.11	0.286
182	0.378	182.11	0.328	182.05	0.3	182.11	0.355	182.07	0.422	182.09	0.286
181.98	0.378	182.09	0.328	182.03	0.3	182.1	0.355	182.05	0.422	182.07	0.286
181.96	0.378	182.08	0.328	182.01	0.3	182.08	0.355	182.04	0.421	182.06	0.286
181.95	0.378	182.06	0.328	182	0.3	182.06	0.355	182.02	0.421	182.04	0.286
181.93	0.378	182.04	0.328	181.98	0.3	182.05	0.355	182	0.421	182.02	0.286
181.91	0.378	182.03	0.328	181.96	0.3	182.03	0.355	181.99	0.421	182.01	0.286
181.9	0.378	182.01	0.328	181.95	0.3	182.01	0.355	181.97	0.421	181.99	0.286
181.88	0.378	181.99	0.328	181.93	0.3	182	0.355	181.95	0.421	181.97	0.286
181.86	0.379	181.98	0.328	181.91	0.3	181.98	0.355	181.94	0.421	181.96	0.286
181.85	0.379	181.96	0.328	181.9	0.3	181.96	0.355	181.92	0.421	181.94	0.287
181.83	0.379	181.94	0.328	181.88	0.3	181.95	0.355	181.9	0.421	181.92	0.287
181.81	0.378	181.93	0.328	181.86	0.3	181.93	0.355	181.89	0.421	181.91	0.287
181.8	0.378	181.91	0.328	181.85	0.3	181.91	0.355	181.87	0.421	181.89	0.287
181.78	0.378	181.89	0.328	181.83	0.3	181.9	0.355	181.85	0.421	181.87	0.287
181.76	0.378	181.88	0.328	181.81	0.3	181.88	0.355	181.84	0.421	181.86	0.287
181.75	0.378	181.86	0.328	181.8	0.3	181.86	0.355	181.82	0.421	181.84	0.287
181.73	0.378	181.84	0.328	181.78	0.3	181.85	0.355	181.8	0.421	181.83	0.287
181.72	0.379	181.83	0.328	181.76	0.3	181.83	0.355	181.79	0.421	181.81	0.287
181.7	0.379	181.81	0.328	181.75	0.3	181.82	0.355	181.77	0.421	181.79	0.287
181.68	0.379	181.79	0.328	181.73	0.3	181.8	0.355	181.75	0.421	181.78	0.287
181.66	0.379	181.78	0.328	181.71	0.3	181.78	0.355	181.74	0.421	181.76	0.287
181.65	0.379	181.76	0.328	181.7	0.3	181.76	0.355	181.72	0.421	181.74	0.287
181.63	0.379	181.74	0.328	181.68	0.3	181.75	0.355	181.7	0.421	181.72	0.287
181.61	0.379	181.73	0.328	181.66	0.3	181.73	0.355	181.69	0.421	181.71	0.287
181.6	0.379	181.71	0.328	181.65	0.3	181.71	0.355	181.67	0.421	181.69	0.287
181.58	0.379	181.69	0.328	181.63	0.3	181.7	0.355	181.65	0.421	181.67	0.287
181.57	0.379	181.68	0.328	181.61	0.3	181.68	0.355	181.64	0.421	181.66	0.287
181.55	0.379	181.66	0.328	181.6	0.3	181.67	0.355	181.62	0.421	181.64	0.287
181.53	0.379	181.64	0.328	181.58	0.3	181.65	0.355	181.6	0.421	181.63	0.287
181.51	0.379	181.63	0.328	181.56	0.3	181.63	0.355	181.59	0.421	181.61	0.287
181.5	0.379	181.61	0.328	181.55	0.3	181.62	0.355	181.57	0.421	181.59	0.287
181.48	0.379	181.59	0.328	181.53	0.3	181.6	0.355	181.55	0.421	181.58	0.287
181.46	0.379	181.58	0.328	181.51	0.3	181.58	0.355	181.54	0.421	181.56	0.287
181.45	0.379	181.56	0.328	181.5	0.3	181.56	0.355	181.52	0.421	181.54	0.287
181.43	0.379	181.54	0.328	181.48	0.3	181.55	0.355	181.5	0.421	181.53	0.287
181.42	0.379	181.53	0.328	181.46	0.3	181.53	0.355	181.49	0.421	181.51	0.287
181.4	0.379	181.51	0.328	181.45	0.3	181.52	0.355	181.47	0.421	181.49	0.287
181.38	0.379	181.49	0.328	181.43	0.3	181.5	0.355	181.45	0.421	181.48	0.287
181.37	0.379	181.48	0.328	181.41	0.3	181.48	0.355	181.44	0.421	181.46	0.287
181.35	0.379	181.46	0.328	181.4	0.3	181.47	0.355	181.42	0.421	181.44	0.287
181.33	0.379	181.44	0.328	181.38	0.3	181.45	0.355	181.4	0.421	181.42	0.287
181.32	0.379	181.43	0.328	181.36	0.3	181.43	0.355	181.39	0.421	181.41	0.287
181.3	0.379	181.41	0.328	181.35	0.3	181.42	0.355	181.37	0.421	181.39	0.287
181.28	0.379	181.39	0.328	181.33	0.3	181.4	0.355	181.35	0.421	181.37	0.287
181.26	0.379	181.38	0.328	181.31	0.3	181.38	0.355	181.34	0.421	181.36	0.287
181.25	0.379	181.36	0.328	181.3	0.3	181.37	0.355	181.32	0.421	181.34	0.287
181.23	0.379	181.35	0.328	181.28	0.3	181.35	0.355	181.3	0.421	181.32	0.287
181.22	0.379	181.33	0.328	181.26	0.3	181.33	0.355	181.29	0.421	181.31	0.287
181.2	0.379	181.31	0.328	181.25	0.3	181.32	0.355	181.27	0.421	181.29	0.287
181.18	0.379	181.3	0.329	181.23	0.3	181.3	0.355	181.25	0.421	181.27	0.287
181.17	0.379	181.28	0.329	181.21	0.3	181.28	0.355	181.24	0.421	181.26	0.287
181.15	0.379	181.26	0.329	181.2	0.3	181.27	0.355	181.22	0.421	181.24	0.287
181.13	0.379	181.24	0.329	181.18	0.3	181.25	0.355	181.21	0.421	181.23	0.287
181.12	0.379	181.23	0.329	181.16	0.3	181.23	0.355	181.19	0.421	181.21	0.287
181.1	0.379	181.21	0.329	181.15	0.301	181.22	0.355	181.17	0.421	181.19	0.287
181.08	0.379	181.2	0.329	181.13	0.301	181.2	0.355	181.16	0.421	181.18	0.287
181.06	0.379	181.18	0.329	181.11	0.301	181.18	0.355	181.14	0.421	181.16	0.287
181.05	0.379	181.16	0.329	181.1	0.301	181.17	0.355	181.12	0.421	181.14	0.287
181.03	0.379	181.15	0.329	181.08	0.301	181.15	0.355	181.1	0.421	181.12	0.287
181.02	0.379	181.13	0.329	181.06	0.301	181.13	0.355	181.09	0.421	181.11	0.287
181	0.379	181.11	0.329	181.05	0.301	181.12	0.355	181.07	0.421	181.09	0.287
180.98	0.379	181.09	0.329	181.03	0.301	181.1	0.355	181.05	0.421	181.07	0.287
180.97	0.379	181.08	0.329	181.01	0.301	181.08	0.355	181.04	0.421	181.06	0.287
180.95	0.379	181.06	0.329	181	0.301	181.07	0.356	181.02	0.421	181.04	0.287
180.93	0.379	181.05	0.329	180.98	0.301	181.05	0.356	181	0.421	181.03	0.287
180.92	0.379	181.03	0.329	180.96	0.301	181.03	0.356	180.99	0.421	181.01	0.287
180.9	0.379	181.01	0.329	180.95	0.301	181.02	0.356	180.97	0.421	180.99	0.287
180.88	0.379	181	0.329	180.93	0.301	181	0.356	180.96	0.421	180.98	0.287
180.87	0.379	180.98	0.329	180.91	0.301	180.98	0.356	180.94	0.421	180.96	0.287
180.85	0.379	180.96	0.329	180.9	0.301	180.97	0.356	180.92	0.421	180.94	0.287
180.83	0.379	180.95	0.329	180.88	0.301	180.95	0.356	180.91	0.421	180.93	0.287
180.82	0.379	180.93	0.329	180.86	0.301	180.93	0.356	180.89	0.421	180.91	0.287
180.8	0.379	180.91	0.329	180.85	0.301	180.92	0.356	180.87	0.421	180.89	0.287
180.78	0.379	180.9	0.329	180.83	0.301	180.9	0.356	180.86	0.421	180.87	0.287
180.77	0.379	180.88	0.329	180.81	0.301	180.88	0.356	180.84	0.421	180.86	0.287
180.75	0.379	180.86	0.329	180.8	0.301	180.87	0.356	180.82	0.421	180.84	0.288
180.73	0.379	180.85	0.329	180.78	0.301	180.85	0.356	180.8	0.421	180.83	0.288
180.72	0.379	180.83	0.329	180.76	0.301	180.83	0.356	180.79	0.421	180.81	0.288
180.7	0.379	180.81	0.329	180.75	0.301	180.82	0.356	180.77	0.421	180.79	0.288
180.68	0.379	180.8	0.329	180.73	0.301	180.8	0.356	180.76	0.421	180.77	0.288
180.67	0.379	180.78	0.329	180.71	0.301	180.78	0.356	180.74	0.421	180.76	0.288
180.65	0.379	180.76	0.329	180.7	0.301	180.77	0.356	180.72	0.421	180.74	0.288
180.63	0.379	180.75	0.329	180.68	0.301	180.75	0.356	180.71	0.421	180.72	0.288
180.62	0.379	180.73	0.329	180.66	0.301	180.73	0.356	180.69	0.421	180.71	0.288
180.6	0.379	180.71	0.329	180.65	0.301	180.72	0.356	180.67	0.421	180.69	0.288
180.58	0.379	180.7	0.329	180.63	0.301	180.7	0.356	180.66	0.421	180.67	0.288
180.57	0.379	180.68	0.329	180.61	0.301	180.69	0.356	180.64	0.421	180.66	0.288
180.55	0.379	180.66	0.329	180.6	0.301	180.67	0.356	180.62	0.421	180.64	0.288
180.53	0.379	180.65	0.329	180.58	0.301	180.65	0.356	180.61	0.421	180.62	0.288
180.52	0.379	180.63	0.329	180.56	0.301	180.63	0.356	180.59	0.421	180.61	0.288
180.5	0.379	180.61	0.329	180.55	0.301	180.62	0.356	180.57	0.421	180.59	0.288
180.48	0.379	180.6	0.329	180.53	0.301	180.6	0.356	180.56	0.421	180.57	0.288
180.47	0.379	180.58	0.329	180.51	0.301	180.58	0.356	180.54	0.421	180.56	0.288
180.45	0.379	180.56	0.329	180.5	0.301	180.57	0.356	180.52	0.421	180.54	0.288
180.43	0.379	180.55	0.329	180.48	0.301	180.55	0.356	180.51	0.421	180.53	0.288
180.42	0.38	180.53	0.329	180.46	0.301	180.53	0.356	180.49	0.421	180.51	0.288
180.4	0.38	180.51	0.329	180.45	0.301	180.52	0.356	180.47	0.421	180.49	0.288
180.38	0.38	180.5	0.329	180.43	0.301	180.5	0.356	180.46	0.421	180.48	0.288
180.37	0.38	180.48	0.329	180.42	0.301	180.48	0.356	180.44	0.421	180.46	0.288
180.35	0.38	180.46	0.329	180.4	0.301	180.47	0.356	180.42	0.421	180.44	0.288
180.33	0.38	180.45	0.329	180.38	0.301	180.45	0.356	180.4	0.421	180.42	0.288
180.32	0.38	180.43	0.329	180.36	0.301	180.43	0.356	180.39	0.421	180.41	0.288
180.3	0.38	180.41	0.329	180.35	0.301	180.42	0.356	180.37	0.421	180.39	0.288
180.28	0.38	180.4	0.329	180.33	0.301	180.4	0.356	180.36	0.421	180.37	0.288
180.27	0.38	180.38	0.329	180.31	0.301	180.38	0.356	180.34	0.421	180.36	0.288
180.25	0.38	180.36	0.329	180.3	0.301	180.37	0.356	180.32	0.421	180.34	0.288
180.24	0.38	180.35	0.33	180.28	0.301	180.35	0.356	180.31	0.421	180.33	0.288
180.22	0.38	180.33	0.33	180.26	0.301	180.33	0.356	180.29	0.421	180.31	0.288
180.2	0.38	180.31	0.33	180.25	0.301	180.32	0.356	180.27	0.421	180.29	0.288
180.18	0.38	180.3	0.33	180.23	0.301	180.3	0.356	180.26	0.421	180.28	0.288
180.17	0.38	180.28	0.33	180.21	0.301	180.28	0.356	180.24	0.421	180.26	0.288
180.15	0.38	180.26	0.33	180.2	0.301	180.27	0.356	180.22	0.421	180.24	0.288
180.13	0.38	180.25	0.33	180.18	0.301	180.25	0.356	180.21	0.421	180.23	0.288
180.12	0.38	180.23	0.33	180.16	0.301	180.23	0.356	180.19	0.421	180.21	0.288
180.1	0.38	180.21	0.33	180.15	0.302	180.22	0.356	180.17	0.421	180.19	0.288
180.08	0.38	180.2	0.33	180.13	0.302	180.2	0.356	180.16	0.421	180.18	0.288
180.07	0.38	180.18	0.33	180.11	0.302	180.18	0.356	180.14	0.421	180.16	0.288
180.05	0.38	180.16	0.33	180.1	0.302	180.17	0.356	180.12	0.421	180.14	0.288
180.03	0.38	180.15	0.33	180.08	0.302	180.15	0.356	180.11	0.421	180.13	0.288
180.02	0.38	180.13	0.33	180.06	0.302	180.13	0.356	180.09	0.421	180.11	0.289
180	0.38	180.11	0.33	180.05	0.302	180.12	0.356	180.07	0.421	180.09	0.289
179.98	0.379	180.1	0.33	180.03	0.302	180.1	0.356	180.06	0.421	180.08	0.289
179.97	0.379	180.08	0.33	180.01	0.302	180.08	0.356	180.04	0.421	180.06	0.289
179.95	0.379	180.06	0.33	180	0.302	180.07	0.356	180.02	0.421	180.04	0.289
179.93	0.379	180.05	0.33	179.98	0.302	180.05	0.356	180.01	0.421	180.03	0.289
179.92	0.379	180.03	0.331	179.97	0.302	180.03	0.356	179.99	0.421	180.01	0.289
179.9	0.379	180.01	0.331	179.95	0.302	180.02	0.356	179.97	0.421	179.99	0.289
179.88	0.379	180	0.331	179.93	0.302	180	0.356	179.96	0.421	179.98	0.289
179.87	0.379	179.98	0.331	179.91	0.302	179.98	0.356	179.94	0.421	179.96	0.289
179.85	0.379	179.96	0.331	179.9	0.302	179.97	0.356	179.92	0.421	179.94	0.289
179.83	0.379	179.95	0.331	179.88	0.302	179.95	0.356	179.91	0.421	179.93	0.289
179.82	0.379	179.93	0.331	179.87	0.302	179.93	0.356	179.89	0.421	179.91	0.289
179.8	0.379	179.91	0.331	179.85	0.302	179.92	0.356	179.87	0.421	179.89	0.289
179.78	0.379	179.9	0.331	179.83	0.302	179.9	0.356	179.86	0.421	179.88	0.289
179.77	0.379	179.88	0.331	179.82	0.302	179.88	0.356	179.84	0.421	179.86	0.289
179.75	0.379	179.86	0.331	179.8	0.302	179.87	0.356	179.82	0.421	179.84	0.289
179.73	0.379	179.85	0.331	179.78	0.302	179.85	0.356	179.81	0.421	179.83	0.289
179.72	0.379	179.83	0.331	179.76	0.302	179.83	0.356	179.79	0.421	179.81	0.289
179.7	0.379	179.81	0.331	179.75	0.302	179.82	0.356	179.77	0.421	179.79	0.289
179.68	0.379	179.8	0.331	179.73	0.302	179.8	0.356	179.76	0.421	179.78	0.289
179.67	0.379	179.78	0.331	179.72	0.302	179.79	0.356	179.74	0.421	179.76	0.289
179.65	0.379	179.76	0.331	179.7	0.302	179.77	0.356	179.72	0.421	179.74	0.289
179.63	0.379	179.75	0.331	179.68	0.302	179.75	0.356	179.71	0.421	179.73	0.289
179.62	0.379	179.73	0.331	179.67	0.302	179.73	0.356	179.69	0.421	179.71	0.289
179.6	0.379	179.71	0.331	179.65	0.302	179.72	0.356	179.67	0.421	179.69	0.289
179.58	0.379	179.7	0.331	179.63	0.302	179.7	0.356	179.66	0.421	179.68	0.289
179.57	0.379	179.68	0.331	179.62	0.302	179.69	0.356	179.64	0.421	179.66	0.289
179.55	0.379	179.66	0.331	179.6	0.302	179.67	0.356	179.62	0.421	179.64	0.289
179.53	0.379	179.65	0.331	179.58	0.302	179.65	0.356	179.61	0.421	179.63	0.289
179.52	0.379	179.63	0.331	179.57	0.302	179.63	0.356	179.59	0.421	179.61	0.289
179.5	0.379	179.61	0.331	179.55	0.302	179.62	0.356	179.57	0.421	179.59	0.289
179.48	0.379	179.6	0.331	179.53	0.302	179.6	0.356	179.56	0.421	179.58	0.289
179.47	0.379	179.58	0.331	179.51	0.302	179.58	0.356	179.54	0.421	179.56	0.289
179.45	0.379	179.56	0.331	179.5	0.302	179.57	0.356	179.52	0.421	179.54	0.289
179.43	0.379	179.55	0.331	179.48	0.302	179.55	0.356	179.51	0.421	179.53	0.289
179.42	0.379	179.53	0.331	179.46	0.302	179.54	0.356	179.49	0.421	179.51	0.289
179.4	0.379	179.51	0.331	179.45	0.302	179.52	0.356	179.47	0.421	179.5	0.289
179.38	0.379	179.5	0.331	179.43	0.302	179.5	0.356	179.46	0.421	179.48	0.289
179.37	0.379	179.48	0.331	179.42	0.302	179.49	0.356	179.44	0.421	179.46	0.289
179.35	0.379	179.46	0.331	179.4	0.302	179.47	0.356	179.42	0.421	179.44	0.289
179.33	0.379	179.45	0.331	179.38	0.302	179.45	0.356	179.41	0.421	179.43	0.289
179.32	0.379	179.43	0.331	179.37	0.302	179.43	0.356	179.39	0.421	179.41	0.289
179.3	0.379	179.42	0.331	179.35	0.302	179.42	0.356	179.37	0.421	179.4	0.289
179.28	0.379	179.4	0.331	179.33	0.302	179.4	0.356	179.36	0.421	179.38	0.289
179.27	0.379	179.38	0.331	179.32	0.302	179.38	0.356	179.34	0.421	179.36	0.289
179.25	0.379	179.37	0.331	179.3	0.302	179.37	0.356	179.32	0.421	179.34	0.289
179.23	0.379	179.35	0.331	179.28	0.302	179.35	0.356	179.31	0.421	179.33	0.289
179.22	0.379	179.33	0.331	179.26	0.302	179.33	0.356	179.29	0.421	179.31	0.289
179.2	0.379	179.31	0.331	179.25	0.302	179.32	0.356	179.27	0.421	179.29	0.289
179.18	0.379	179.3	0.331	179.23	0.302	179.3	0.356	179.26	0.421	179.28	0.289
179.17	0.379	179.28	0.331	179.22	0.302	179.28	0.356	179.24	0.421	179.26	0.289
179.15	0.379	179.26	0.331	179.2	0.302	179.27	0.356	179.22	0.421	179.24	0.289
179.13	0.379	179.25	0.331	179.18	0.302	179.25	0.356	179.21	0.421	179.23	0.289
179.12	0.379	179.23	0.331	179.17	0.302	179.23	0.356	179.19	0.421	179.21	0.289
179.1	0.379	179.22	0.331	179.15	0.302	179.22	0.356	179.17	0.421	179.19	0.289
179.08	0.379	179.2	0.331	179.13	0.302	179.2	0.356	179.16	0.421	179.18	0.289
179.07	0.379	179.18	0.331	179.12	0.302	179.18	0.356	179.14	0.421	179.16	0.289
179.05	0.379	179.16	0.331	179.1	0.302	179.17	0.356	179.12	0.421	179.15	0.289
179.03	0.379	179.15	0.331	179.08	0.302	179.15	0.356	179.11	0.421	179.13	0.289
179.02	0.38	179.13	0.331	179.07	0.302	179.13	0.356	179.09	0.421	179.11	0.289
179	0.38	179.12	0.332	179.05	0.302	179.12	0.356	179.07	0.421	179.1	0.289
178.98	0.38	179.1	0.332	179.03	0.302	179.1	0.356	179.06	0.421	179.08	0.289
178.97	0.38	179.08	0.332	179.02	0.302	179.08	0.356	179.04	0.421	179.06	0.289
178.95	0.38	179.07	0.332	179	0.302	179.07	0.356	179.02	0.421	179.04	0.289
178.93	0.38	179.05	0.332	178.98	0.302	179.05	0.356	179.01	0.421	179.03	0.289
178.92	0.38	179.03	0.332	178.97	0.302	179.03	0.356	178.99	0.421	179.01	0.289
178.9	0.38	179.01	0.332	178.95	0.302	179.02	0.356	178.97	0.421	178.99	0.289
178.88	0.38	179	0.332	178.93	0.302	179	0.356	178.96	0.421	178.98	0.289
178.87	0.38	178.98	0.332	178.92	0.302	178.99	0.356	178.94	0.421	178.96	0.289
178.85	0.38	178.97	0.332	178.9	0.302	178.97	0.356	178.92	0.421	178.95	0.289
178.83	0.38	178.95	0.332	178.88	0.302	178.95	0.356	178.91	0.421	178.93	0.289
178.82	0.38	178.93	0.332	178.87	0.302	178.94	0.356	178.89	0.421	178.91	0.289
178.8	0.38	178.92	0.332	178.85	0.302	178.92	0.356	178.87	0.421	178.9	0.289
178.78	0.38	178.9	0.332	178.83	0.302	178.9	0.356	178.86	0.421	178.88	0.289
178.77	0.38	178.88	0.332	178.82	0.302	178.89	0.356	178.84	0.421	178.86	0.289
178.75	0.38	178.87	0.332	178.8	0.302	178.87	0.356	178.82	0.421	178.84	0.289
178.73	0.38	178.85	0.332	178.78	0.302	178.85	0.356	178.81	0.421	178.83	0.289
178.72	0.38	178.83	0.332	178.77	0.302	178.84	0.356	178.79	0.421	178.81	0.289
178.7	0.38	178.82	0.332	178.75	0.302	178.82	0.356	178.77	0.421	178.79	0.289
178.68	0.38	178.8	0.332	178.73	0.302	178.8	0.356	178.76	0.421	178.78	0.289
178.67	0.381	178.78	0.332	178.72	0.302	178.79	0.356	178.74	0.421	178.76	0.289
178.65	0.381	178.77	0.332	178.7	0.302	178.77	0.356	178.72	0.421	178.75	0.289
178.63	0.381	178.75	0.332	178.68	0.302	178.75	0.356	178.71	0.421	178.73	0.289
178.62	0.381	178.73	0.332	178.67	0.302	178.74	0.356	178.69	0.421	178.71	0.289
178.6	0.381	178.72	0.332	178.65	0.302	178.72	0.356	178.67	0.421	178.7	0.289
178.58	0.381	178.7	0.332	178.63	0.302	178.7	0.356	178.66	0.421	178.68	0.289
178.57	0.381	178.68	0.332	178.62	0.302	178.69	0.356	178.64	0.421	178.66	0.289
178.55	0.381	178.67	0.332	178.6	0.302	178.67	0.356	178.62	0.421	178.64	0.289
178.53	0.381	178.65	0.333	178.58	0.302	178.65	0.356	178.61	0.421	178.63	0.289
178.52	0.381	178.63	0.333	178.57	0.302	178.64	0.356	178.59	0.421	178.61	0.289
178.5	0.381	178.62	0.333	178.55	0.302	178.62	0.356	178.57	0.421	178.59	0.289
178.48	0.381	178.6	0.333	178.53	0.302	178.6	0.356	178.56	0.421	178.58	0.289
178.47	0.381	178.58	0.333	178.52	0.302	178.59	0.356	178.54	0.421	178.56	0.289
178.45	0.381	178.57	0.333	178.5	0.302	178.57	0.356	178.52	0.421	178.55	0.289
178.43	0.381	178.55	0.333	178.48	0.302	178.55	0.356	178.51	0.421	178.53	0.289
178.42	0.381	178.53	0.333	178.47	0.302	178.54	0.356	178.49	0.421	178.51	0.289
178.4	0.381	178.52	0.333	178.45	0.302	178.52	0.356	178.47	0.421	178.5	0.289
178.38	0.381	178.5	0.333	178.43	0.302	178.5	0.356	178.46	0.421	178.48	0.289
178.37	0.381	178.48	0.333	178.42	0.302	178.49	0.356	178.44	0.421	178.46	0.289
178.35	0.381	178.47	0.333	178.4	0.302	178.47	0.356	178.42	0.421	178.45	0.289
178.33	0.381	178.45	0.333	178.38	0.302	178.45	0.356	178.41	0.421	178.43	0.289
178.32	0.381	178.43	0.333	178.37	0.302	178.44	0.356	178.39	0.421	178.41	0.289
178.3	0.381	178.42	0.333	178.35	0.302	178.42	0.356	178.37	0.421	178.39	0.289
178.28	0.381	178.4	0.333	178.33	0.302	178.4	0.356	178.36	0.421	178.38	0.289
178.27	0.381	178.38	0.333	178.32	0.302	178.39	0.356	178.34	0.421	178.36	0.289
178.25	0.381	178.37	0.333	178.3	0.302	178.37	0.356	178.32	0.421	178.34	0.289
178.24	0.381	178.35	0.333	178.28	0.302	178.35	0.356	178.31	0.421	178.33	0.289
178.22	0.381	178.33	0.333	178.27	0.302	178.34	0.356	178.29	0.421	178.31	0.289
178.2	0.381	178.32	0.333	178.25	0.302	178.32	0.356	178.27	0.421	178.3	0.289
178.19	0.381	178.3	0.333	178.23	0.302	178.3	0.356	178.26	0.421	178.28	0.289
178.17	0.381	178.28	0.333	178.22	0.302	178.29	0.356	178.24	0.421	178.26	0.289
178.15	0.381	178.27	0.333	178.2	0.302	178.27	0.356	178.23	0.421	178.24	0.289
178.13	0.381	178.25	0.333	178.18	0.302	178.25	0.356	178.21	0.421	178.23	0.289
178.12	0.381	178.24	0.333	178.17	0.302	178.24	0.356	178.19	0.421	178.21	0.289
178.1	0.381	178.22	0.333	178.15	0.302	178.22	0.356	178.17	0.421	178.19	0.289
178.08	0.381	178.2	0.333	178.13	0.302	178.2	0.356	178.16	0.421	178.18	0.289
178.07	0.381	178.18	0.333	178.12	0.302	178.19	0.356	178.14	0.421	178.16	0.289
178.05	0.381	178.17	0.333	178.1	0.302	178.17	0.356	178.12	0.421	178.14	0.289
178.03	0.381	178.15	0.333	178.08	0.302	178.15	0.356	178.11	0.421	178.13	0.289
178.02	0.381	178.13	0.333	178.07	0.302	178.14	0.356	178.09	0.421	178.11	0.289
178	0.381	178.12	0.333	178.05	0.302	178.12	0.356	178.08	0.421	178.09	0.289
177.99	0.381	178.1	0.333	178.04	0.302	178.1	0.356	178.06	0.421	178.08	0.289
177.97	0.381	178.08	0.333	178.02	0.302	178.09	0.356	178.04	0.421	178.06	0.289
177.95	0.381	178.07	0.333	178	0.302	178.07	0.356	178.03	0.421	178.04	0.289
177.93	0.381	178.05	0.333	177.98	0.302	178.05	0.356	178.01	0.421	178.03	0.29
177.92	0.381	178.03	0.333	177.97	0.302	178.04	0.356	177.99	0.421	178.01	0.29
177.9	0.381	178.02	0.333	177.95	0.302	178.02	0.356	177.98	0.421	177.99	0.29
177.89	0.381	178	0.333	177.93	0.302	178	0.356	177.96	0.421	177.98	0.29
177.87	0.381	177.98	0.333	177.92	0.302	177.99	0.356	177.94	0.421	177.96	0.29
177.85	0.381	177.97	0.333	177.9	0.302	177.97	0.356	177.93	0.421	177.95	0.29
177.83	0.381	177.95	0.333	177.88	0.302	177.95	0.356	177.91	0.421	177.93	0.29
177.82	0.381	177.93	0.333	177.87	0.302	177.94	0.356	177.89	0.421	177.91	0.29
177.8	0.381	177.92	0.333	177.85	0.302	177.92	0.356	177.88	0.421	177.89	0.29
177.79	0.381	177.9	0.333	177.84	0.302	177.9	0.356	177.86	0.421	177.88	0.29
177.77	0.381	177.88	0.333	177.82	0.302	177.89	0.356	177.84	0.421	177.86	0.29
177.75	0.381	177.87	0.333	177.8	0.302	177.87	0.356	177.83	0.421	177.85	0.29
177.73	0.381	177.85	0.333	177.79	0.302	177.85	0.356	177.81	0.421	177.83	0.29
177.72	0.381	177.83	0.333	177.77	0.302	177.84	0.356	177.79	0.421	177.81	0.29
177.7	0.381	177.82	0.333	177.75	0.303	177.82	0.356	177.78	0.421	177.79	0.29
177.69	0.381	177.8	0.333	177.74	0.303	177.81	0.356	177.76	0.421	177.78	0.29
177.67	0.381	177.78	0.333	177.72	0.303	177.79	0.356	177.74	0.421	177.76	0.29
177.65	0.381	177.77	0.333	177.7	0.303	177.77	0.356	177.73	0.421	177.74	0.29
177.64	0.381	177.75	0.333	177.69	0.303	177.75	0.356	177.71	0.421	177.73	0.29
177.62	0.381	177.74	0.333	177.67	0.303	177.74	0.356	177.69	0.421	177.71	0.29
177.6	0.381	177.72	0.333	177.65	0.303	177.72	0.356	177.68	0.421	177.69	0.29
177.59	0.381	177.7	0.333	177.63	0.303	177.7	0.356	177.66	0.421	177.68	0.29
177.57	0.381	177.68	0.333	177.62	0.303	177.69	0.356	177.64	0.421	177.66	0.29
177.55	0.381	177.67	0.333	177.6	0.303	177.67	0.356	177.63	0.421	177.65	0.29
177.54	0.381	177.65	0.333	177.58	0.303	177.65	0.356	177.61	0.421	177.63	0.29
177.52	0.381	177.63	0.333	177.57	0.303	177.64	0.356	177.59	0.421	177.61	0.29
177.5	0.381	177.62	0.333	177.55	0.303	177.62	0.356	177.58	0.421	177.59	0.29
177.49	0.381	177.6	0.333	177.53	0.303	177.61	0.356	177.56	0.421	177.58	0.29
177.47	0.381	177.58	0.333	177.52	0.303	177.59	0.356	177.54	0.421	177.56	0.29
177.45	0.381	177.57	0.333	177.5	0.303	177.57	0.356	177.53	0.421	177.54	0.29
177.43	0.381	177.55	0.333	177.49	0.303	177.56	0.356	177.51	0.421	177.53	0.29
177.42	0.382	177.53	0.333	177.47	0.303	177.54	0.356	177.49	0.421	177.51	0.29
177.4	0.382	177.52	0.333	177.45	0.303	177.52	0.356	177.48	0.421	177.49	0.29
177.39	0.382	177.5	0.333	177.44	0.303	177.5	0.356	177.46	0.421	177.48	0.29
177.37	0.382	177.48	0.333	177.42	0.303	177.49	0.356	177.44	0.421	177.46	0.29
177.35	0.382	177.47	0.334	177.4	0.303	177.47	0.356	177.43	0.421	177.44	0.29
177.34	0.382	177.45	0.334	177.38	0.303	177.45	0.356	177.41	0.421	177.43	0.29
177.32	0.382	177.43	0.334	177.37	0.303	177.44	0.356	177.39	0.421	177.41	0.29
177.3	0.382	177.42	0.334	177.35	0.303	177.42	0.356	177.38	0.421	177.4	0.29
177.29	0.382	177.4	0.334	177.33	0.303	177.4	0.356	177.36	0.421	177.38	0.29
177.27	0.382	177.38	0.334	177.32	0.303	177.39	0.356	177.34	0.421	177.36	0.29
177.25	0.382	177.37	0.334	177.3	0.303	177.37	0.356	177.33	0.421	177.35	0.29
177.24	0.382	177.35	0.334	177.28	0.303	177.35	0.356	177.31	0.421	177.33	0.29
177.22	0.382	177.34	0.334	177.27	0.303	177.34	0.356	177.29	0.421	177.31	0.29
177.2	0.382	177.32	0.334	177.25	0.303	177.32	0.356	177.28	0.421	177.3	0.29
177.19	0.382	177.3	0.334	177.24	0.303	177.3	0.356	177.26	0.421	177.28	0.29
177.17	0.382	177.29	0.334	177.22	0.303	177.29	0.356	177.24	0.421	177.26	0.29
177.15	0.382	177.27	0.334	177.2	0.303	177.27	0.356	177.23	0.421	177.25	0.29
177.14	0.382	177.25	0.334	177.19	0.303	177.25	0.356	177.21	0.421	177.23	0.29
177.12	0.382	177.24	0.334	177.17	0.303	177.24	0.356	177.19	0.421	177.21	0.29
177.1	0.382	177.22	0.334	177.15	0.303	177.22	0.356	177.18	0.421	177.2	0.29
177.09	0.382	177.2	0.334	177.13	0.303	177.21	0.356	177.16	0.421	177.18	0.29
177.07	0.382	177.19	0.334	177.12	0.303	177.19	0.356	177.14	0.421	177.16	0.29
177.05	0.382	177.17	0.334	177.1	0.303	177.17	0.356	177.13	0.421	177.15	0.29
177.04	0.382	177.15	0.334	177.09	0.303	177.15	0.356	177.11	0.421	177.13	0.29
177.02	0.382	177.14	0.334	177.07	0.303	177.14	0.356	177.09	0.421	177.11	0.29
177	0.382	177.12	0.334	177.05	0.303	177.12	0.356	177.08	0.421	177.1	0.29
176.99	0.382	177.1	0.334	177.04	0.303	177.1	0.356	177.06	0.421	177.08	0.29
176.97	0.382	177.08	0.334	177.02	0.303	177.09	0.356	177.04	0.421	177.06	0.29
176.95	0.382	177.07	0.334	177	0.303	177.07	0.356	177.03	0.421	177.05	0.29
176.94	0.382	177.05	0.334	176.99	0.303	177.05	0.356	177.01	0.421	177.03	0.29
176.92	0.382	177.04	0.334	176.97	0.303	177.04	0.356	176.99	0.421	177.01	0.29
176.9	0.382	177.02	0.334	176.95	0.303	177.02	0.356	176.98	0.421	177	0.29
176.89	0.382	177	0.334	176.94	0.303	177.01	0.356	176.96	0.421	176.98	0.29
176.87	0.382	176.99	0.334	176.92	0.303	176.99	0.356	176.94	0.421	176.96	0.29
176.85	0.382	176.97	0.334	176.9	0.303	176.97	0.356	176.93	0.421	176.95	0.291
176.84	0.382	176.95	0.334	176.88	0.303	176.96	0.356	176.91	0.421	176.93	0.291
176.82	0.382	176.94	0.334	176.87	0.303	176.94	0.356	176.89	0.421	176.91	0.291
176.8	0.382	176.92	0.334	176.85	0.303	176.92	0.356	176.88	0.421	176.9	0.291
176.79	0.382	176.9	0.334	176.84	0.303	176.91	0.356	176.86	0.421	176.88	0.291
176.77	0.382	176.89	0.334	176.82	0.303	176.89	0.356	176.84	0.421	176.86	0.291
176.75	0.382	176.87	0.334	176.8	0.303	176.87	0.356	176.83	0.421	176.85	0.291
176.74	0.382	176.85	0.334	176.79	0.303	176.85	0.356	176.81	0.421	176.83	0.291
176.72	0.382	176.84	0.334	176.77	0.303	176.84	0.356	176.79	0.421	176.81	0.291
176.7	0.382	176.82	0.334	176.75	0.303	176.82	0.356	176.78	0.421	176.8	0.291
176.69	0.382	176.8	0.334	176.74	0.303	176.81	0.356	176.76	0.421	176.78	0.291
176.67	0.383	176.79	0.334	176.72	0.303	176.79	0.356	176.74	0.421	176.76	0.291
176.65	0.383	176.77	0.334	176.7	0.303	176.77	0.356	176.73	0.421	176.75	0.291
176.64	0.383	176.75	0.334	176.69	0.303	176.76	0.356	176.71	0.421	176.73	0.291
176.62	0.383	176.74	0.334	176.67	0.303	176.74	0.356	176.69	0.421	176.71	0.291
176.6	0.383	176.72	0.334	176.65	0.303	176.72	0.356	176.68	0.421	176.7	0.291
176.59	0.383	176.7	0.334	176.64	0.303	176.71	0.356	176.66	0.421	176.68	0.291
176.57	0.383	176.69	0.334	176.62	0.303	176.69	0.356	176.64	0.421	176.66	0.291
176.55	0.383	176.67	0.334	176.6	0.303	176.67	0.356	176.63	0.421	176.65	0.291
176.54	0.383	176.65	0.334	176.58	0.303	176.66	0.356	176.61	0.421	176.63	0.291
176.52	0.383	176.64	0.334	176.57	0.303	176.64	0.356	176.59	0.421	176.61	0.291
176.5	0.383	176.62	0.334	176.55	0.303	176.62	0.356	176.58	0.421	176.6	0.291
176.49	0.383	176.6	0.334	176.54	0.303	176.61	0.356	176.56	0.421	176.58	0.291
176.47	0.383	176.59	0.334	176.52	0.303	176.59	0.356	176.54	0.421	176.56	0.291
176.45	0.383	176.57	0.334	176.5	0.303	176.57	0.356	176.53	0.421	176.55	0.291
176.44	0.383	176.55	0.334	176.49	0.303	176.56	0.356	176.51	0.421	176.53	0.291
176.42	0.383	176.54	0.334	176.47	0.303	176.54	0.356	176.49	0.421	176.51	0.291
176.4	0.383	176.52	0.334	176.45	0.303	176.52	0.356	176.48	0.421	176.5	0.291
176.39	0.383	176.5	0.334	176.44	0.303	176.51	0.356	176.46	0.421	176.48	0.291
176.37	0.383	176.49	0.334	176.42	0.303	176.49	0.356	176.44	0.421	176.46	0.291
176.35	0.383	176.47	0.334	176.4	0.303	176.47	0.356	176.43	0.421	176.45	0.291
176.34	0.383	176.45	0.334	176.39	0.303	176.46	0.356	176.41	0.421	176.43	0.291
176.32	0.383	176.44	0.334	176.37	0.303	176.44	0.356	176.39	0.421	176.41	0.291
176.3	0.383	176.42	0.334	176.35	0.303	176.42	0.356	176.38	0.421	176.4	0.291
176.29	0.383	176.4	0.334	176.34	0.303	176.41	0.356	176.36	0.421	176.38	0.291
176.27	0.383	176.39	0.334	176.32	0.303	176.39	0.356	176.34	0.421	176.36	0.291
176.25	0.383	176.37	0.334	176.3	0.303	176.37	0.356	176.33	0.421	176.35	0.291
176.24	0.383	176.35	0.334	176.29	0.303	176.36	0.356	176.31	0.421	176.33	0.291
176.22	0.383	176.34	0.334	176.27	0.303	176.34	0.356	176.29	0.421	176.31	0.291
176.2	0.383	176.32	0.334	176.25	0.303	176.32	0.356	176.28	0.421	176.3	0.291
176.19	0.383	176.3	0.334	176.24	0.303	176.31	0.356	176.26	0.421	176.28	0.291
176.17	0.383	176.29	0.334	176.22	0.303	176.29	0.356	176.24	0.421	176.26	0.291
176.15	0.383	176.27	0.334	176.2	0.303	176.27	0.356	176.23	0.421	176.25	0.291
176.14	0.383	176.25	0.334	176.19	0.303	176.26	0.356	176.21	0.421	176.23	0.291
176.12	0.383	176.24	0.334	176.17	0.303	176.24	0.356	176.19	0.421	176.21	0.291
176.1	0.383	176.22	0.334	176.15	0.303	176.22	0.356	176.18	0.421	176.2	0.291
176.09	0.383	176.2	0.334	176.14	0.303	176.2	0.356	176.16	0.421	176.18	0.291
176.07	0.383	176.19	0.334	176.12	0.303	176.19	0.356	176.14	0.421	176.16	0.291
176.05	0.384	176.17	0.334	176.1	0.303	176.17	0.356	176.13	0.421	176.15	0.291
176.04	0.383	176.15	0.334	176.09	0.303	176.16	0.356	176.11	0.421	176.13	0.291
176.02	0.383	176.14	0.334	176.07	0.303	176.14	0.356	176.09	0.421	176.11	0.291
176	0.383	176.12	0.335	176.05	0.303	176.12	0.356	176.08	0.421	176.1	0.291
175.99	0.383	176.1	0.335	176.04	0.303	176.11	0.356	176.06	0.421	176.08	0.291
175.97	0.383	176.09	0.335	176.02	0.303	176.09	0.356	176.04	0.421	176.06	0.291
175.95	0.383	176.07	0.335	176	0.303	176.07	0.356	176.03	0.421	176.05	0.291
175.94	0.383	176.05	0.335	175.99	0.303	176.06	0.356	176.01	0.421	176.03	0.291
175.92	0.383	176.04	0.335	175.97	0.304	176.04	0.356	175.99	0.421	176.01	0.291
175.91	0.384	176.02	0.335	175.95	0.304	176.02	0.356	175.98	0.421	176	0.291
175.89	0.384	176	0.335	175.94	0.304	176.01	0.356	175.96	0.421	175.98	0.291
175.87	0.384	175.99	0.335	175.92	0.304	175.99	0.356	175.94	0.421	175.97	0.291
175.85	0.384	175.97	0.335	175.9	0.304	175.97	0.356	175.93	0.421	175.95	0.291
175.84	0.384	175.95	0.335	175.89	0.304	175.96	0.356	175.91	0.421	175.93	0.291
175.82	0.384	175.94	0.335	175.87	0.304	175.94	0.356	175.89	0.421	175.91	0.291
175.8	0.384	175.92	0.335	175.85	0.304	175.92	0.356	175.88	0.421	175.9	0.291
175.79	0.384	175.9	0.335	175.84	0.304	175.91	0.356	175.86	0.421	175.88	0.291
175.77	0.384	175.89	0.335	175.82	0.304	175.89	0.356	175.85	0.421	175.86	0.291
175.75	0.384	175.87	0.335	175.8	0.304	175.87	0.356	175.83	0.421	175.85	0.291
175.74	0.384	175.85	0.335	175.79	0.304	175.86	0.356	175.81	0.421	175.83	0.291
175.72	0.384	175.84	0.335	175.77	0.304	175.84	0.356	175.79	0.421	175.81	0.291
175.7	0.384	175.82	0.335	175.75	0.304	175.82	0.356	175.78	0.421	175.8	0.291
175.69	0.384	175.8	0.335	175.74	0.304	175.81	0.356	175.76	0.421	175.78	0.291
175.67	0.384	175.79	0.335	175.72	0.304	175.79	0.356	175.75	0.421	175.77	0.291
175.66	0.384	175.77	0.335	175.7	0.304	175.77	0.356	175.73	0.421	175.75	0.291
175.64	0.384	175.75	0.335	175.69	0.304	175.76	0.356	175.71	0.421	175.73	0.291
175.62	0.384	175.74	0.335	175.67	0.304	175.74	0.356	175.7	0.421	175.72	0.291
175.6	0.384	175.72	0.335	175.65	0.304	175.72	0.356	175.68	0.421	175.7	0.291
175.59	0.384	175.7	0.335	175.64	0.304	175.71	0.356	175.66	0.421	175.68	0.291
175.57	0.384	175.69	0.335	175.62	0.304	175.69	0.356	175.64	0.421	175.66	0.291
175.56	0.384	175.67	0.335	175.6	0.304	175.67	0.356	175.63	0.421	175.65	0.291
175.54	0.384	175.65	0.335	175.59	0.304	175.66	0.356	175.61	0.421	175.63	0.291
175.52	0.384	175.64	0.335	175.57	0.304	175.64	0.356	175.6	0.421	175.61	0.291
175.5	0.384	175.62	0.335	175.55	0.304	175.62	0.356	175.58	0.421	175.6	0.291
175.49	0.384	175.6	0.335	175.54	0.304	175.61	0.356	175.56	0.421	175.58	0.291
175.47	0.384	175.59	0.335	175.52	0.304	175.59	0.356	175.55	0.421	175.56	0.291
175.46	0.384	175.57	0.335	175.5	0.304	175.57	0.356	175.53	0.421	175.55	0.291
175.44	0.384	175.55	0.335	175.49	0.304	175.56	0.356	175.51	0.421	175.53	0.291
175.42	0.384	175.54	0.335	175.47	0.304	175.54	0.356	175.5	0.421	175.51	0.291
175.41	0.384	175.52	0.335	175.45	0.304	175.52	0.356	175.48	0.421	175.5	0.291
175.39	0.384	175.5	0.335	175.44	0.304	175.51	0.356	175.46	0.421	175.48	0.291
175.37	0.384	175.49	0.335	175.42	0.304	175.49	0.356	175.45	0.421	175.47	0.291
175.35	0.384	175.47	0.335	175.4	0.304	175.47	0.356	175.43	0.421	175.45	0.291
175.34	0.384	175.45	0.335	175.39	0.304	175.46	0.356	175.41	0.421	175.43	0.291
175.32	0.384	175.44	0.335	175.37	0.304	175.44	0.356	175.4	0.421	175.41	0.291
175.3	0.384	175.42	0.335	175.35	0.304	175.42	0.356	175.38	0.421	175.4	0.291
175.29	0.384	175.41	0.335	175.34	0.304	175.41	0.356	175.36	0.421	175.38	0.291
175.27	0.384	175.39	0.335	175.32	0.304	175.39	0.356	175.35	0.421	175.37	0.291
175.25	0.384	175.37	0.335	175.3	0.304	175.37	0.356	175.33	0.421	175.35	0.291
175.24	0.384	175.35	0.335	175.29	0.304	175.36	0.356	175.31	0.421	175.33	0.291
175.22	0.384	175.34	0.335	175.27	0.304	175.34	0.356	175.3	0.421	175.32	0.291
175.2	0.384	175.32	0.335	175.25	0.304	175.32	0.356	175.28	0.421	175.3	0.291
175.19	0.384	175.3	0.335	175.24	0.304	175.31	0.356	175.26	0.421	175.28	0.291
175.17	0.384	175.29	0.335	175.22	0.304	175.29	0.356	175.25	0.421	175.27	0.291
175.16	0.384	175.27	0.335	175.2	0.304	175.27	0.356	175.23	0.421	175.25	0.291
175.14	0.384	175.26	0.335	175.19	0.304	175.26	0.356	175.21	0.421	175.23	0.291
175.12	0.384	175.24	0.335	175.17	0.304	175.24	0.356	175.2	0.421	175.22	0.291
175.11	0.384	175.22	0.335	175.15	0.304	175.23	0.356	175.18	0.421	175.2	0.291
175.09	0.384	175.21	0.335	175.14	0.304	175.21	0.356	175.16	0.421	175.18	0.291
175.07	0.384	175.19	0.335	175.12	0.304	175.19	0.356	175.15	0.421	175.17	0.291
175.06	0.384	175.17	0.335	175.11	0.304	175.17	0.356	175.13	0.421	175.15	0.291
175.04	0.384	175.15	0.335	175.09	0.304	175.16	0.356	175.11	0.421	175.13	0.291
175.02	0.384	175.14	0.335	175.07	0.304	175.14	0.356	175.1	0.421	175.12	0.291
175.01	0.384	175.12	0.335	175.05	0.304	175.13	0.356	175.08	0.421	175.1	0.291
174.99	0.384	175.1	0.335	175.04	0.304	175.11	0.356	175.06	0.421	175.08	0.291
174.97	0.384	175.09	0.335	175.02	0.304	175.09	0.356	175.05	0.421	175.07	0.291
174.96	0.384	175.07	0.335	175.01	0.304	175.07	0.356	175.03	0.421	175.05	0.291
174.94	0.384	175.06	0.335	174.99	0.304	175.06	0.356	175.01	0.421	175.03	0.291
174.92	0.384	175.04	0.335	174.97	0.304	175.04	0.356	175	0.421	175.02	0.291
174.91	0.384	175.02	0.335	174.95	0.304	175.03	0.356	174.98	0.421	175	0.291
174.89	0.384	175.01	0.335	174.94	0.304	175.01	0.356	174.96	0.421	174.98	0.291
174.87	0.384	174.99	0.335	174.92	0.304	174.99	0.356	174.95	0.421	174.97	0.291
174.86	0.384	174.97	0.335	174.9	0.304	174.98	0.356	174.93	0.421	174.95	0.291
174.84	0.384	174.96	0.335	174.89	0.304	174.96	0.356	174.91	0.421	174.93	0.291
174.82	0.384	174.94	0.335	174.87	0.304	174.94	0.356	174.9	0.421	174.92	0.291
174.81	0.384	174.92	0.335	174.86	0.304	174.93	0.356	174.88	0.421	174.9	0.291
174.79	0.384	174.9	0.335	174.84	0.304	174.91	0.356	174.86	0.421	174.88	0.291
174.77	0.384	174.89	0.335	174.82	0.304	174.89	0.356	174.85	0.421	174.87	0.291
174.76	0.384	174.87	0.335	174.8	0.304	174.88	0.356	174.83	0.421	174.85	0.291
174.74	0.384	174.86	0.335	174.79	0.304	174.86	0.356	174.81	0.421	174.83	0.291
174.72	0.384	174.84	0.335	174.77	0.304	174.84	0.356	174.8	0.421	174.82	0.291
174.71	0.384	174.82	0.335	174.76	0.304	174.83	0.356	174.78	0.421	174.8	0.291
174.69	0.384	174.81	0.335	174.74	0.304	174.81	0.356	174.76	0.421	174.78	0.291
174.67	0.384	174.79	0.335	174.72	0.304	174.79	0.356	174.75	0.421	174.77	0.291
174.66	0.384	174.77	0.335	174.7	0.304	174.78	0.356	174.73	0.421	174.75	0.291
174.64	0.384	174.76	0.335	174.69	0.304	174.76	0.356	174.71	0.421	174.73	0.291
174.62	0.384	174.74	0.335	174.67	0.304	174.74	0.356	174.7	0.421	174.72	0.291
174.61	0.384	174.72	0.335	174.65	0.304	174.73	0.356	174.68	0.421	174.7	0.291
174.59	0.384	174.71	0.335	174.64	0.304	174.71	0.356	174.66	0.421	174.68	0.291
174.57	0.385	174.69	0.335	174.62	0.304	174.69	0.356	174.65	0.421	174.67	0.291
174.56	0.385	174.67	0.335	174.6	0.304	174.68	0.356	174.63	0.421	174.65	0.291
174.54	0.385	174.66	0.335	174.59	0.304	174.66	0.356	174.61	0.421	174.63	0.291
174.52	0.385	174.64	0.335	174.57	0.304	174.64	0.356	174.6	0.421	174.62	0.291
174.51	0.385	174.62	0.335	174.55	0.304	174.62	0.356	174.58	0.421	174.6	0.291
174.49	0.385	174.61	0.335	174.54	0.304	174.61	0.356	174.56	0.421	174.58	0.291
174.47	0.385	174.59	0.335	174.52	0.304	174.59	0.356	174.55	0.421	174.57	0.291
174.46	0.385	174.57	0.335	174.51	0.304	174.57	0.356	174.53	0.421	174.55	0.291
174.44	0.385	174.56	0.335	174.49	0.304	174.56	0.356	174.51	0.421	174.53	0.291
174.42	0.385	174.54	0.335	174.47	0.304	174.54	0.356	174.5	0.421	174.52	0.291
174.41	0.385	174.52	0.335	174.46	0.304	174.53	0.356	174.48	0.421	174.5	0.291
174.39	0.385	174.51	0.335	174.44	0.304	174.51	0.356	174.46	0.421	174.48	0.291
174.37	0.385	174.49	0.335	174.42	0.304	174.49	0.356	174.45	0.421	174.47	0.291
174.36	0.385	174.47	0.335	174.41	0.304	174.48	0.356	174.43	0.421	174.45	0.291
174.34	0.385	174.46	0.335	174.39	0.304	174.46	0.356	174.41	0.421	174.43	0.291
174.32	0.385	174.44	0.335	174.37	0.304	174.44	0.356	174.4	0.421	174.42	0.291
174.31	0.385	174.42	0.335	174.36	0.304	174.43	0.356	174.38	0.421	174.4	0.291
174.29	0.385	174.41	0.335	174.34	0.304	174.41	0.356	174.36	0.421	174.38	0.291
174.27	0.385	174.39	0.335	174.32	0.304	174.39	0.356	174.35	0.421	174.37	0.291
174.26	0.385	174.37	0.335	174.31	0.304	174.38	0.356	174.33	0.421	174.35	0.291
174.24	0.385	174.36	0.335	174.29	0.304	174.36	0.356	174.31	0.421	174.33	0.291
174.22	0.385	174.34	0.335	174.27	0.304	174.34	0.356	174.3	0.421	174.32	0.291
174.21	0.385	174.32	0.335	174.26	0.305	174.33	0.356	174.28	0.421	174.3	0.291
174.19	0.385	174.31	0.335	174.24	0.305	174.31	0.356	174.26	0.421	174.28	0.291
174.17	0.385	174.29	0.335	174.22	0.305	174.29	0.356	174.25	0.421	174.27	0.291
174.16	0.385	174.27	0.335	174.21	0.305	174.28	0.356	174.23	0.421	174.25	0.291
174.14	0.385	174.26	0.335	174.19	0.305	174.26	0.356	174.21	0.421	174.23	0.291
174.12	0.385	174.24	0.335	174.17	0.305	174.24	0.356	174.2	0.421	174.22	0.291
174.11	0.385	174.22	0.335	174.16	0.305	174.23	0.356	174.18	0.421	174.2	0.291
174.09	0.385	174.21	0.335	174.14	0.305	174.21	0.356	174.16	0.421	174.18	0.291
174.07	0.385	174.19	0.335	174.12	0.305	174.19	0.356	174.15	0.421	174.17	0.291
174.06	0.385	174.17	0.335	174.11	0.305	174.18	0.356	174.13	0.421	174.15	0.291
174.04	0.385	174.16	0.335	174.09	0.305	174.16	0.356	174.11	0.421	174.13	0.291
174.02	0.385	174.14	0.335	174.07	0.305	174.14	0.356	174.1	0.421	174.12	0.291
174.01	0.385	174.12	0.335	174.06	0.305	174.13	0.356	174.08	0.421	174.1	0.291
173.99	0.385	174.11	0.335	174.04	0.305	174.11	0.356	174.06	0.421	174.08	0.291
173.97	0.385	174.09	0.335	174.02	0.305	174.09	0.356	174.05	0.421	174.07	0.291
173.96	0.385	174.07	0.335	174.01	0.305	174.08	0.356	174.03	0.421	174.05	0.291
173.94	0.385	174.06	0.335	173.99	0.305	174.06	0.356	174.01	0.421	174.03	0.291
173.92	0.385	174.04	0.335	173.97	0.305	174.04	0.356	174	0.421	174.02	0.291
173.91	0.386	174.02	0.335	173.96	0.305	174.03	0.356	173.98	0.421	174	0.291
173.89	0.386	174.01	0.335	173.94	0.305	174.01	0.357	173.96	0.421	173.98	0.291
173.87	0.386	173.99	0.335	173.92	0.305	173.99	0.357	173.95	0.421	173.97	0.291
173.86	0.386	173.97	0.335	173.91	0.305	173.98	0.357	173.93	0.421	173.95	0.291
173.84	0.386	173.96	0.336	173.89	0.305	173.96	0.357	173.91	0.421	173.93	0.291
173.82	0.386	173.94	0.336	173.87	0.305	173.94	0.357	173.9	0.421	173.92	0.291
173.81	0.386	173.92	0.336	173.86	0.305	173.93	0.357	173.88	0.421	173.9	0.291
173.79	0.386	173.91	0.336	173.84	0.305	173.91	0.357	173.86	0.421	173.88	0.291
173.77	0.386	173.89	0.336	173.82	0.305	173.89	0.357	173.85	0.421	173.87	0.291
173.76	0.386	173.87	0.336	173.81	0.305	173.88	0.357	173.83	0.421	173.85	0.291
173.74	0.386	173.86	0.336	173.79	0.305	173.86	0.357	173.81	0.421	173.83	0.291
173.72	0.386	173.84	0.336	173.78	0.305	173.84	0.357	173.8	0.421	173.82	0.291
173.71	0.386	173.82	0.336	173.76	0.305	173.83	0.357	173.78	0.421	173.8	0.291
173.69	0.386	173.81	0.336	173.74	0.305	173.81	0.357	173.76	0.421	173.78	0.291
173.67	0.386	173.79	0.336	173.73	0.305	173.79	0.357	173.75	0.421	173.77	0.291
173.66	0.386	173.77	0.336	173.71	0.305	173.78	0.357	173.73	0.421	173.75	0.291
173.64	0.386	173.76	0.336	173.69	0.305	173.76	0.357	173.71	0.42	173.73	0.291
173.63	0.386	173.74	0.336	173.68	0.305	173.74	0.357	173.7	0.42	173.72	0.291
173.61	0.386	173.72	0.336	173.66	0.305	173.73	0.357	173.68	0.42	173.7	0.291
173.59	0.386	173.71	0.336	173.64	0.305	173.71	0.357	173.66	0.42	173.68	0.29
173.58	0.386	173.69	0.336	173.63	0.305	173.69	0.357	173.65	0.42	173.67	0.29
173.56	0.386	173.67	0.336	173.61	0.305	173.68	0.357	173.63	0.42	173.65	0.29
173.54	0.386	173.66	0.336	173.59	0.305	173.66	0.357	173.61	0.42	173.63	0.29
173.53	0.386	173.64	0.336	173.58	0.305	173.64	0.357	173.6	0.42	173.62	0.29
173.51	0.386	173.62	0.336	173.56	0.305	173.63	0.357	173.58	0.42	173.6	0.29
173.49	0.386	173.61	0.336	173.54	0.305	173.61	0.357	173.56	0.42	173.58	0.29
173.47	0.386	173.59	0.336	173.53	0.305	173.59	0.357	173.55	0.42	173.57	0.29
173.46	0.386	173.57	0.336	173.51	0.305	173.58	0.357	173.53	0.42	173.55	0.29
173.44	0.386	173.56	0.336	173.49	0.305	173.56	0.357	173.51	0.42	173.53	0.29
173.43	0.386	173.54	0.336	173.47	0.305	173.54	0.357	173.5	0.42	173.52	0.289
173.41	0.386	173.52	0.336	173.46	0.305	173.53	0.357	173.48	0.42	173.5	0.289
173.39	0.386	173.51	0.336	173.44	0.305	173.51	0.357	173.46	0.42	173.48	0.289
173.37	0.386	173.49	0.336	173.43	0.305	173.5	0.357	173.45	0.42	173.47	0.289
173.36	0.386	173.47	0.336	173.41	0.305	173.48	0.357	173.43	0.42	173.45	0.289
173.34	0.386	173.46	0.336	173.39	0.305	173.46	0.357	173.41	0.42	173.43	0.289
173.32	0.386	173.44	0.336	173.38	0.305	173.44	0.357	173.4	0.42	173.42	0.289
173.31	0.386	173.42	0.336	173.36	0.305	173.43	0.357	173.38	0.42	173.4	0.289
173.29	0.386	173.41	0.336	173.34	0.305	173.41	0.357	173.36	0.42	173.38	0.289
173.28	0.386	173.39	0.336	173.33	0.305	173.39	0.357	173.35	0.42	173.37	0.289
173.26	0.386	173.37	0.336	173.31	0.305	173.38	0.357	173.33	0.42	173.35	0.289
173.24	0.386	173.36	0.336	173.29	0.305	173.36	0.357	173.31	0.42	173.33	0.289
173.23	0.386	173.34	0.336	173.28	0.304	173.34	0.357	173.3	0.42	173.32	0.289
173.21	0.386	173.32	0.336	173.26	0.304	173.33	0.357	173.28	0.42	173.3	0.289
173.19	0.386	173.31	0.336	173.24	0.304	173.31	0.357	173.26	0.42	173.28	0.289
173.17	0.386	173.29	0.336	173.23	0.304	173.29	0.357	173.25	0.42	173.27	0.289
173.16	0.386	173.27	0.336	173.21	0.304	173.28	0.357	173.23	0.42	173.25	0.289
173.14	0.386	173.26	0.336	173.19	0.304	173.26	0.357	173.21	0.42	173.23	0.289
173.12	0.386	173.24	0.336	173.18	0.304	173.24	0.357	173.2	0.42	173.22	0.289
173.11	0.386	173.22	0.336	173.16	0.304	173.23	0.357	173.18	0.42	173.2	0.289
173.09	0.386	173.21	0.336	173.14	0.304	173.21	0.357	173.17	0.42	173.18	0.289
173.07	0.386	173.19	0.336	173.13	0.304	173.19	0.357	173.15	0.42	173.17	0.289
173.06	0.386	173.17	0.336	173.11	0.304	173.18	0.357	173.13	0.42	173.15	0.289
173.04	0.386	173.16	0.336	173.09	0.304	173.16	0.357	173.12	0.42	173.13	0.289
173.02	0.386	173.14	0.336	173.08	0.304	173.14	0.357	173.1	0.42	173.12	0.289
173.01	0.386	173.12	0.336	173.06	0.304	173.13	0.357	173.08	0.42	173.1	0.289
172.99	0.386	173.11	0.336	173.04	0.304	173.11	0.357	173.06	0.42	173.08	0.289
172.97	0.386	173.09	0.336	173.03	0.304	173.09	0.357	173.05	0.42	173.07	0.289
172.96	0.387	173.07	0.336	173.01	0.304	173.08	0.357	173.03	0.42	173.05	0.289
172.94	0.387	173.06	0.336	172.99	0.304	173.06	0.357	173.01	0.42	173.03	0.289
172.93	0.387	173.04	0.336	172.98	0.304	173.04	0.357	173	0.42	173.02	0.289
172.91	0.387	173.02	0.336	172.96	0.304	173.03	0.357	172.98	0.42	173	0.289
172.89	0.387	173.01	0.336	172.94	0.304	173.01	0.357	172.97	0.42	172.98	0.289
172.88	0.387	172.99	0.336	172.93	0.304	172.99	0.357	172.95	0.42	172.97	0.289
172.86	0.387	172.97	0.336	172.91	0.304	172.98	0.357	172.93	0.42	172.95	0.289
172.84	0.387	172.96	0.336	172.89	0.304	172.96	0.357	172.91	0.42	172.93	0.289
172.83	0.387	172.94	0.336	172.88	0.304	172.94	0.357	172.9	0.42	172.92	0.289
172.81	0.387	172.93	0.336	172.86	0.304	172.93	0.357	172.88	0.42	172.9	0.289
172.79	0.387	172.91	0.336	172.84	0.304	172.91	0.357	172.86	0.42	172.88	0.289
172.77	0.387	172.89	0.336	172.83	0.304	172.89	0.357	172.85	0.42	172.87	0.289
172.76	0.387	172.87	0.336	172.81	0.304	172.88	0.357	172.83	0.42	172.85	0.289
172.74	0.387	172.86	0.336	172.79	0.304	172.86	0.357	172.81	0.42	172.83	0.289
172.73	0.387	172.84	0.336	172.78	0.304	172.85	0.357	172.8	0.42	172.82	0.289
172.71	0.387	172.82	0.336	172.76	0.304	172.83	0.357	172.78	0.42	172.8	0.289
172.69	0.387	172.81	0.336	172.74	0.304	172.81	0.357	172.77	0.42	172.79	0.29
172.67	0.387	172.79	0.336	172.73	0.304	172.79	0.357	172.75	0.42	172.77	0.29
172.66	0.387	172.78	0.336	172.71	0.304	172.78	0.357	172.73	0.42	172.75	0.29
172.64	0.387	172.76	0.336	172.69	0.304	172.76	0.357	172.72	0.42	172.73	0.29
172.63	0.387	172.74	0.336	172.68	0.304	172.74	0.357	172.7	0.42	172.72	0.29
172.61	0.387	172.73	0.336	172.66	0.304	172.73	0.357	172.68	0.42	172.7	0.29
172.59	0.387	172.71	0.336	172.64	0.304	172.71	0.357	172.66	0.42	172.68	0.29
172.57	0.387	172.69	0.336	172.63	0.304	172.7	0.357	172.65	0.42	172.67	0.29
172.56	0.387	172.67	0.336	172.61	0.304	172.68	0.357	172.63	0.42	172.65	0.29
172.54	0.387	172.66	0.336	172.59	0.304	172.66	0.357	172.62	0.42	172.63	0.29
172.53	0.387	172.64	0.336	172.58	0.304	172.65	0.357	172.6	0.42	172.62	0.29
172.51	0.387	172.63	0.336	172.56	0.304	172.63	0.357	172.58	0.42	172.6	0.29
172.49	0.387	172.61	0.336	172.54	0.304	172.61	0.357	172.56	0.42	172.58	0.29
172.47	0.387	172.59	0.336	172.53	0.304	172.6	0.357	172.55	0.42	172.57	0.29
172.46	0.387	172.58	0.336	172.51	0.304	172.58	0.357	172.53	0.42	172.55	0.29
172.44	0.387	172.56	0.336	172.49	0.304	172.56	0.357	172.51	0.42	172.54	0.29
172.43	0.387	172.54	0.336	172.48	0.304	172.55	0.357	172.5	0.42	172.52	0.29
172.41	0.387	172.53	0.336	172.46	0.304	172.53	0.357	172.48	0.42	172.5	0.29
172.39	0.387	172.51	0.336	172.44	0.305	172.51	0.357	172.46	0.42	172.48	0.29
172.38	0.387	172.49	0.336	172.43	0.305	172.49	0.357	172.45	0.42	172.47	0.29
172.36	0.388	172.48	0.336	172.41	0.305	172.48	0.357	172.43	0.42	172.45	0.29
172.34	0.388	172.46	0.336	172.39	0.305	172.46	0.357	172.42	0.42	172.43	0.29
172.33	0.388	172.44	0.336	172.38	0.304	172.45	0.357	172.4	0.42	172.42	0.29
172.31	0.388	172.43	0.336	172.36	0.304	172.43	0.357	172.38	0.42	172.4	0.29
172.29	0.388	172.41	0.336	172.34	0.304	172.41	0.357	172.36	0.42	172.38	0.29
172.28	0.388	172.39	0.336	172.33	0.305	172.4	0.357	172.35	0.42	172.37	0.29
172.26	0.388	172.37	0.336	172.31	0.305	172.38	0.357	172.33	0.42	172.35	0.29
172.24	0.388	172.36	0.336	172.29	0.305	172.36	0.357	172.31	0.42	172.33	0.29
172.22	0.388	172.34	0.336	172.28	0.305	172.35	0.357	172.3	0.42	172.32	0.29
172.21	0.388	172.32	0.336	172.26	0.305	172.33	0.357	172.28	0.42	172.3	0.29
172.19	0.387	172.31	0.336	172.24	0.305	172.31	0.357	172.27	0.42	172.29	0.29
172.18	0.387	172.29	0.336	172.23	0.305	172.29	0.357	172.25	0.42	172.27	0.29
172.16	0.387	172.28	0.336	172.21	0.305	172.28	0.357	172.23	0.42	172.25	0.29
172.14	0.388	172.26	0.336	172.19	0.304	172.26	0.357	172.22	0.42	172.23	0.29
172.13	0.388	172.24	0.336	172.18	0.304	172.25	0.357	172.2	0.42	172.22	0.29
172.11	0.388	172.22	0.336	172.16	0.304	172.23	0.357	172.18	0.42	172.2	0.29
172.09	0.388	172.21	0.336	172.14	0.304	172.21	0.357	172.17	0.42	172.18	0.29
172.08	0.388	172.19	0.336	172.13	0.304	172.19	0.357	172.15	0.42	172.17	0.29
172.06	0.388	172.18	0.336	172.11	0.304	172.18	0.357	172.13	0.42	172.15	0.29
172.04	0.388	172.16	0.336	172.09	0.304	172.16	0.357	172.11	0.42	172.14	0.29
172.03	0.388	172.14	0.336	172.08	0.304	172.15	0.357	172.1	0.42	172.12	0.29
172.01	0.388	172.12	0.336	172.06	0.304	172.13	0.357	172.08	0.42	172.1	0.29
171.99	0.388	172.11	0.336	172.04	0.304	172.11	0.357	172.07	0.42	172.08	0.29
171.98	0.388	172.09	0.336	172.03	0.304	172.1	0.357	172.05	0.42	172.07	0.29
171.96	0.388	172.08	0.336	172.01	0.305	172.08	0.357	172.03	0.42	172.05	0.29
171.94	0.388	172.06	0.336	171.99	0.305	172.06	0.357	172.01	0.42	172.03	0.29
171.93	0.388	172.04	0.336	171.98	0.305	172.05	0.357	172	0.42	172.02	0.29
171.91	0.388	172.03	0.336	171.96	0.305	172.03	0.357	171.98	0.42	172	0.29
171.89	0.388	172.01	0.336	171.94	0.305	172.01	0.357	171.96	0.42	171.99	0.29
171.88	0.388	171.99	0.336	171.93	0.305	172	0.357	171.95	0.42	171.97	0.29
171.86	0.388	171.98	0.336	171.91	0.305	171.98	0.357	171.93	0.42	171.95	0.29
171.84	0.388	171.96	0.336	171.89	0.305	171.96	0.357	171.91	0.42	171.94	0.29
171.83	0.388	171.94	0.336	171.88	0.305	171.95	0.357	171.9	0.42	171.92	0.29
171.81	0.388	171.93	0.336	171.86	0.305	171.93	0.357	171.88	0.42	171.9	0.29
171.79	0.388	171.91	0.336	171.84	0.305	171.91	0.357	171.87	0.42	171.89	0.29
171.78	0.388	171.89	0.336	171.83	0.305	171.9	0.357	171.85	0.42	171.87	0.29
171.76	0.388	171.88	0.336	171.81	0.305	171.88	0.357	171.83	0.42	171.85	0.29
171.74	0.388	171.86	0.336	171.79	0.305	171.86	0.357	171.81	0.42	171.84	0.29
171.73	0.388	171.84	0.336	171.78	0.305	171.85	0.357	171.8	0.42	171.82	0.29
171.71	0.388	171.83	0.336	171.76	0.305	171.83	0.357	171.78	0.42	171.8	0.29
171.69	0.388	171.81	0.336	171.74	0.305	171.81	0.357	171.77	0.42	171.79	0.29
171.68	0.388	171.79	0.336	171.73	0.305	171.8	0.357	171.75	0.42	171.77	0.29
171.66	0.388	171.78	0.336	171.71	0.305	171.78	0.357	171.73	0.42	171.75	0.29
171.64	0.388	171.76	0.336	171.69	0.305	171.76	0.357	171.72	0.42	171.74	0.29
171.63	0.388	171.74	0.336	171.68	0.305	171.75	0.357	171.7	0.42	171.72	0.29
171.61	0.388	171.73	0.336	171.66	0.305	171.73	0.357	171.68	0.42	171.7	0.29
171.59	0.388	171.71	0.336	171.64	0.305	171.71	0.357	171.66	0.42	171.69	0.29
171.58	0.388	171.69	0.336	171.62	0.305	171.7	0.357	171.65	0.42	171.67	0.29
171.56	0.388	171.68	0.336	171.61	0.305	171.68	0.357	171.63	0.42	171.65	0.29
171.54	0.388	171.66	0.336	171.59	0.305	171.66	0.357	171.62	0.42	171.64	0.29
171.53	0.388	171.64	0.336	171.58	0.305	171.65	0.357	171.6	0.42	171.62	0.29
171.51	0.388	171.63	0.336	171.56	0.305	171.63	0.357	171.58	0.42	171.6	0.29
171.49	0.388	171.61	0.336	171.54	0.305	171.61	0.357	171.57	0.42	171.59	0.29
171.48	0.388	171.59	0.336	171.53	0.305	171.6	0.357	171.55	0.42	171.57	0.29
171.46	0.388	171.58	0.336	171.51	0.305	171.58	0.357	171.53	0.42	171.55	0.29
171.44	0.388	171.56	0.336	171.49	0.305	171.56	0.357	171.52	0.42	171.54	0.29
171.43	0.388	171.54	0.336	171.48	0.305	171.55	0.357	171.5	0.42	171.52	0.29
171.41	0.388	171.53	0.336	171.46	0.305	171.53	0.357	171.48	0.42	171.5	0.29
171.39	0.388	171.51	0.336	171.44	0.305	171.51	0.357	171.47	0.42	171.49	0.29
171.38	0.388	171.49	0.336	171.43	0.305	171.5	0.357	171.45	0.42	171.47	0.29
171.36	0.388	171.48	0.336	171.41	0.305	171.48	0.357	171.43	0.42	171.45	0.29
171.34	0.388	171.46	0.336	171.39	0.305	171.46	0.357	171.42	0.42	171.44	0.29
171.33	0.388	171.44	0.336	171.38	0.305	171.45	0.357	171.4	0.42	171.42	0.29
171.31	0.388	171.43	0.336	171.36	0.305	171.43	0.357	171.38	0.42	171.4	0.29
171.29	0.388	171.41	0.336	171.34	0.305	171.41	0.357	171.37	0.42	171.39	0.29
171.28	0.388	171.39	0.336	171.33	0.305	171.4	0.357	171.35	0.42	171.37	0.29
171.26	0.389	171.38	0.336	171.31	0.305	171.38	0.357	171.33	0.42	171.35	0.29
171.24	0.389	171.36	0.336	171.29	0.305	171.36	0.357	171.32	0.42	171.34	0.29
171.23	0.389	171.34	0.336	171.28	0.305	171.35	0.357	171.3	0.42	171.32	0.29
171.21	0.389	171.33	0.336	171.26	0.305	171.33	0.357	171.28	0.42	171.3	0.29
171.19	0.389	171.31	0.336	171.24	0.305	171.31	0.357	171.27	0.42	171.29	0.29
171.18	0.389	171.29	0.336	171.23	0.305	171.3	0.357	171.25	0.42	171.27	0.29
171.16	0.389	171.28	0.336	171.21	0.305	171.28	0.357	171.23	0.42	171.25	0.29
171.14	0.389	171.26	0.336	171.19	0.305	171.26	0.357	171.22	0.42	171.24	0.29
171.13	0.389	171.24	0.336	171.18	0.305	171.25	0.357	171.2	0.42	171.22	0.29
171.11	0.389	171.23	0.336	171.16	0.305	171.23	0.357	171.18	0.42	171.2	0.29
171.09	0.389	171.21	0.336	171.14	0.305	171.21	0.357	171.17	0.42	171.19	0.29
171.08	0.389	171.19	0.336	171.13	0.305	171.2	0.357	171.15	0.42	171.17	0.29
171.06	0.389	171.18	0.336	171.11	0.305	171.18	0.357	171.13	0.42	171.15	0.29
171.04	0.389	171.16	0.336	171.09	0.305	171.16	0.357	171.12	0.42	171.14	0.29
171.03	0.389	171.14	0.336	171.08	0.305	171.15	0.357	171.1	0.42	171.12	0.291
171.01	0.389	171.13	0.336	171.06	0.305	171.13	0.357	171.08	0.42	171.1	0.291
170.99	0.389	171.11	0.336	171.04	0.305	171.11	0.357	171.07	0.42	171.09	0.291
170.98	0.389	171.1	0.336	171.03	0.305	171.1	0.357	171.05	0.42	171.07	0.291
170.96	0.389	171.08	0.336	171.01	0.305	171.08	0.357	171.03	0.42	171.05	0.291
170.94	0.389	171.06	0.336	170.99	0.305	171.06	0.357	171.02	0.42	171.04	0.291
170.93	0.389	171.04	0.336	170.98	0.305	171.05	0.357	171	0.42	171.02	0.291
170.91	0.389	171.03	0.336	170.96	0.305	171.03	0.357	170.98	0.42	171	0.291
170.89	0.389	171.01	0.336	170.94	0.305	171.01	0.357	170.97	0.42	170.99	0.291
170.88	0.389	170.99	0.336	170.93	0.305	171	0.357	170.95	0.42	170.97	0.291
170.86	0.389	170.98	0.336	170.91	0.305	170.98	0.357	170.93	0.42	170.95	0.291
170.84	0.389	170.96	0.336	170.89	0.305	170.96	0.357	170.92	0.42	170.94	0.291
170.83	0.389	170.95	0.336	170.88	0.305	170.95	0.357	170.9	0.42	170.92	0.291
170.81	0.39	170.93	0.336	170.86	0.305	170.93	0.357	170.88	0.42	170.9	0.291
170.79	0.39	170.91	0.336	170.84	0.305	170.91	0.357	170.87	0.42	170.89	0.291
170.78	0.39	170.89	0.336	170.83	0.305	170.9	0.357	170.85	0.42	170.87	0.291
170.76	0.39	170.88	0.336	170.81	0.305	170.88	0.357	170.83	0.42	170.85	0.291
170.74	0.39	170.86	0.336	170.79	0.305	170.86	0.357	170.82	0.42	170.84	0.291
170.73	0.39	170.84	0.336	170.78	0.305	170.85	0.357	170.8	0.42	170.82	0.291
170.71	0.39	170.83	0.336	170.76	0.305	170.83	0.357	170.78	0.42	170.81	0.291
170.69	0.39	170.81	0.336	170.74	0.305	170.81	0.357	170.77	0.42	170.79	0.291
170.68	0.39	170.79	0.336	170.73	0.305	170.8	0.357	170.75	0.42	170.77	0.291
170.66	0.39	170.78	0.336	170.71	0.305	170.78	0.357	170.73	0.42	170.75	0.291
170.64	0.39	170.76	0.336	170.69	0.305	170.76	0.357	170.72	0.42	170.74	0.291
170.63	0.39	170.74	0.336	170.68	0.305	170.75	0.357	170.7	0.42	170.72	0.291
170.61	0.39	170.73	0.336	170.66	0.305	170.73	0.357	170.68	0.42	170.7	0.291
170.59	0.39	170.71	0.336	170.64	0.305	170.71	0.357	170.67	0.42	170.69	0.291
170.58	0.39	170.69	0.336	170.63	0.305	170.7	0.357	170.65	0.42	170.67	0.291
170.56	0.39	170.68	0.336	170.61	0.305	170.68	0.357	170.63	0.42	170.65	0.291
170.54	0.39	170.66	0.336	170.59	0.305	170.66	0.357	170.62	0.42	170.64	0.291
170.53	0.39	170.64	0.336	170.58	0.305	170.65	0.357	170.6	0.42	170.62	0.291
170.51	0.39	170.63	0.336	170.56	0.305	170.63	0.357	170.58	0.42	170.6	0.291
170.49	0.39	170.61	0.336	170.54	0.305	170.61	0.357	170.57	0.42	170.59	0.291
170.48	0.39	170.59	0.336	170.53	0.305	170.6	0.357	170.55	0.42	170.57	0.291
170.46	0.39	170.58	0.336	170.51	0.305	170.58	0.357	170.53	0.42	170.55	0.291
170.45	0.39	170.56	0.336	170.49	0.305	170.56	0.357	170.52	0.42	170.54	0.291
170.43	0.39	170.54	0.336	170.48	0.305	170.55	0.357	170.5	0.42	170.52	0.291
170.41	0.39	170.53	0.336	170.46	0.305	170.53	0.357	170.48	0.42	170.5	0.291
170.4	0.39	170.51	0.336	170.44	0.305	170.51	0.357	170.47	0.42	170.49	0.291
170.38	0.39	170.49	0.336	170.43	0.305	170.5	0.357	170.45	0.42	170.47	0.291
170.36	0.39	170.48	0.336	170.41	0.305	170.48	0.357	170.43	0.42	170.45	0.291
170.34	0.39	170.46	0.336	170.39	0.305	170.46	0.357	170.42	0.42	170.44	0.291
170.33	0.39	170.45	0.336	170.38	0.305	170.45	0.357	170.4	0.42	170.42	0.291
170.31	0.39	170.43	0.336	170.36	0.305	170.43	0.357	170.38	0.42	170.41	0.291
170.29	0.39	170.41	0.336	170.34	0.305	170.41	0.357	170.37	0.42	170.39	0.291
170.28	0.39	170.4	0.336	170.33	0.305	170.4	0.357	170.35	0.42	170.37	0.291
170.26	0.39	170.38	0.336	170.31	0.305	170.38	0.357	170.33	0.42	170.35	0.291
170.24	0.39	170.36	0.336	170.29	0.305	170.36	0.357	170.32	0.42	170.34	0.291
170.23	0.39	170.35	0.336	170.28	0.305	170.35	0.357	170.3	0.42	170.32	0.291
170.21	0.39	170.33	0.336	170.26	0.305	170.33	0.357	170.28	0.42	170.31	0.291
170.19	0.39	170.31	0.336	170.24	0.305	170.31	0.357	170.27	0.42	170.29	0.291
170.18	0.39	170.29	0.336	170.23	0.305	170.3	0.357	170.25	0.42	170.27	0.291
170.16	0.39	170.28	0.336	170.21	0.305	170.28	0.357	170.23	0.42	170.25	0.291
170.15	0.39	170.26	0.336	170.19	0.305	170.26	0.357	170.22	0.42	170.24	0.291
170.13	0.39	170.25	0.336	170.18	0.305	170.25	0.357	170.2	0.42	170.22	0.291
170.11	0.39	170.23	0.336	170.16	0.305	170.23	0.357	170.18	0.42	170.21	0.291
170.09	0.39	170.21	0.336	170.14	0.305	170.21	0.357	170.17	0.42	170.19	0.291
170.08	0.39	170.2	0.336	170.13	0.305	170.2	0.357	170.15	0.42	170.17	0.291
170.06	0.39	170.18	0.336	170.11	0.305	170.18	0.357	170.13	0.42	170.15	0.291
170.05	0.39	170.16	0.336	170.09	0.305	170.16	0.357	170.12	0.42	170.14	0.291
170.03	0.39	170.15	0.336	170.08	0.305	170.15	0.357	170.1	0.42	170.12	0.291
170.01	0.39	170.13	0.336	170.06	0.305	170.13	0.357	170.08	0.42	170.11	0.291
169.99	0.39	170.11	0.336	170.04	0.305	170.11	0.357	170.07	0.42	170.09	0.291
169.98	0.39	170.1	0.336	170.03	0.305	170.1	0.357	170.05	0.42	170.07	0.291
169.96	0.39	170.08	0.336	170.01	0.305	170.08	0.357	170.03	0.42	170.06	0.291
169.95	0.39	170.06	0.336	169.99	0.305	170.06	0.357	170.02	0.42	170.04	0.291
169.93	0.39	170.05	0.336	169.98	0.305	170.05	0.357	170	0.42	170.02	0.291
169.91	0.39	170.03	0.336	169.96	0.305	170.03	0.357	169.98	0.42	170.01	0.291
169.89	0.39	170.01	0.336	169.94	0.305	170.01	0.357	169.97	0.42	169.99	0.291
169.88	0.39	169.99	0.336	169.93	0.305	170	0.357	169.95	0.42	169.97	0.291
169.86	0.39	169.98	0.336	169.91	0.305	169.98	0.357	169.93	0.42	169.95	0.291
169.84	0.39	169.96	0.336	169.89	0.305	169.96	0.357	169.92	0.42	169.94	0.291
169.83	0.39	169.95	0.336	169.88	0.305	169.95	0.357	169.9	0.42	169.92	0.291
169.81	0.39	169.93	0.336	169.86	0.305	169.93	0.357	169.88	0.42	169.91	0.291
169.79	0.39	169.91	0.336	169.84	0.305	169.91	0.357	169.87	0.42	169.89	0.291
169.78	0.39	169.9	0.336	169.83	0.305	169.9	0.357	169.85	0.42	169.87	0.291
169.76	0.39	169.88	0.336	169.81	0.305	169.88	0.357	169.83	0.42	169.85	0.291
169.74	0.39	169.86	0.336	169.79	0.305	169.86	0.357	169.82	0.42	169.84	0.291
169.73	0.39	169.85	0.336	169.78	0.305	169.85	0.357	169.8	0.42	169.82	0.291
169.71	0.39	169.83	0.336	169.76	0.305	169.83	0.357	169.78	0.42	169.81	0.291
169.7	0.39	169.81	0.336	169.74	0.305	169.82	0.357	169.77	0.42	169.79	0.291
169.68	0.39	169.8	0.336	169.73	0.305	169.8	0.357	169.75	0.42	169.77	0.291
169.66	0.39	169.78	0.336	169.71	0.305	169.78	0.357	169.73	0.42	169.75	0.291
169.64	0.39	169.76	0.336	169.69	0.305	169.77	0.357	169.72	0.42	169.74	0.291
169.63	0.39	169.75	0.337	169.68	0.305	169.75	0.357	169.7	0.42	169.72	0.291
169.61	0.39	169.73	0.337	169.66	0.305	169.73	0.357	169.68	0.42	169.71	0.291
169.59	0.39	169.71	0.337	169.64	0.305	169.71	0.357	169.67	0.42	169.69	0.291
169.58	0.39	169.7	0.337	169.63	0.305	169.7	0.357	169.65	0.42	169.67	0.291
169.56	0.39	169.68	0.337	169.61	0.305	169.68	0.357	169.64	0.42	169.66	0.291
169.54	0.39	169.66	0.337	169.59	0.305	169.66	0.357	169.62	0.42	169.64	0.291
169.53	0.39	169.65	0.337	169.58	0.306	169.65	0.357	169.6	0.42	169.62	0.291
169.51	0.39	169.63	0.337	169.56	0.306	169.63	0.357	169.58	0.42	169.61	0.291
169.5	0.39	169.61	0.337	169.54	0.306	169.61	0.357	169.57	0.42	169.59	0.291
169.48	0.39	169.6	0.337	169.53	0.306	169.6	0.357	169.55	0.42	169.57	0.291
169.46	0.39	169.58	0.337	169.51	0.306	169.58	0.357	169.53	0.42	169.56	0.291
169.45	0.39	169.56	0.337	169.49	0.306	169.57	0.357	169.52	0.42	169.54	0.291
169.43	0.39	169.55	0.337	169.48	0.306	169.55	0.357	169.5	0.42	169.52	0.291
169.41	0.39	169.53	0.337	169.46	0.306	169.53	0.357	169.49	0.42	169.51	0.291
169.4	0.391	169.51	0.337	169.44	0.306	169.52	0.357	169.47	0.42	169.49	0.291
169.38	0.391	169.5	0.337	169.43	0.306	169.5	0.357	169.45	0.42	169.47	0.291
169.36	0.391	169.48	0.337	169.41	0.306	169.48	0.357	169.43	0.42	169.46	0.291
169.35	0.391	169.46	0.337	169.4	0.306	169.46	0.357	169.42	0.42	169.44	0.291
169.33	0.391	169.45	0.337	169.38	0.306	169.45	0.357	169.4	0.42	169.42	0.291
169.31	0.391	169.43	0.337	169.36	0.306	169.43	0.357	169.38	0.42	169.41	0.291
169.3	0.391	169.41	0.337	169.34	0.306	169.42	0.357	169.37	0.42	169.39	0.291
169.28	0.391	169.4	0.337	169.33	0.306	169.4	0.357	169.35	0.42	169.37	0.291
169.26	0.391	169.38	0.337	169.31	0.306	169.38	0.357	169.34	0.42	169.36	0.291
169.25	0.391	169.36	0.337	169.29	0.306	169.36	0.357	169.32	0.42	169.34	0.291
169.23	0.391	169.35	0.337	169.28	0.306	169.35	0.357	169.3	0.42	169.32	0.291
169.21	0.391	169.33	0.337	169.26	0.306	169.33	0.357	169.29	0.42	169.31	0.291
169.2	0.391	169.31	0.337	169.25	0.306	169.32	0.357	169.27	0.42	169.29	0.291
169.18	0.391	169.3	0.337	169.23	0.306	169.3	0.357	169.25	0.42	169.27	0.291
169.16	0.391	169.28	0.337	169.21	0.306	169.28	0.357	169.23	0.42	169.26	0.291
169.15	0.391	169.26	0.337	169.2	0.306	169.27	0.357	169.22	0.419	169.24	0.291
169.13	0.391	169.25	0.337	169.18	0.306	169.25	0.357	169.2	0.419	169.22	0.291
169.11	0.391	169.23	0.337	169.16	0.306	169.23	0.357	169.18	0.419	169.21	0.291
169.1	0.391	169.21	0.337	169.14	0.306	169.21	0.357	169.17	0.419	169.19	0.291
169.08	0.391	169.2	0.337	169.13	0.306	169.2	0.357	169.15	0.419	169.17	0.291
169.06	0.391	169.18	0.337	169.11	0.306	169.18	0.357	169.14	0.419	169.16	0.291
169.05	0.391	169.16	0.337	169.09	0.306	169.17	0.357	169.12	0.419	169.14	0.291
169.03	0.391	169.15	0.337	169.08	0.306	169.15	0.357	169.1	0.419	169.12	0.291
169.01	0.391	169.13	0.337	169.06	0.306	169.13	0.357	169.09	0.419	169.11	0.291
169	0.391	169.11	0.337	169.05	0.306	169.12	0.357	169.07	0.419	169.09	0.291
168.98	0.391	169.1	0.337	169.03	0.306	169.1	0.357	169.05	0.419	169.07	0.291
168.96	0.391	169.08	0.337	169.01	0.306	169.08	0.357	169.04	0.419	169.06	0.291
168.95	0.391	169.06	0.337	169	0.306	169.07	0.357	169.02	0.419	169.04	0.291
168.93	0.391	169.05	0.337	168.98	0.306	169.05	0.357	169	0.419	169.02	0.291
168.91	0.391	169.03	0.337	168.96	0.306	169.03	0.357	168.99	0.419	169.01	0.291
168.9	0.391	169.01	0.337	168.95	0.306	169.02	0.357	168.97	0.419	168.99	0.291
168.88	0.391	169	0.337	168.93	0.306	169	0.357	168.95	0.419	168.97	0.291
168.86	0.391	168.98	0.337	168.91	0.306	168.98	0.357	168.94	0.419	168.96	0.291
168.85	0.391	168.96	0.337	168.9	0.306	168.97	0.357	168.92	0.419	168.94	0.291
168.83	0.391	168.95	0.337	168.88	0.306	168.95	0.357	168.9	0.419	168.92	0.292
168.81	0.391	168.93	0.337	168.86	0.306	168.93	0.357	168.89	0.419	168.91	0.292
168.8	0.391	168.91	0.337	168.85	0.306	168.91	0.357	168.87	0.419	168.89	0.292
168.78	0.391	168.9	0.337	168.83	0.306	168.9	0.357	168.85	0.419	168.87	0.292
168.76	0.391	168.88	0.337	168.81	0.306	168.88	0.357	168.84	0.419	168.86	0.292
168.75	0.392	168.86	0.337	168.8	0.306	168.87	0.357	168.82	0.419	168.84	0.292
168.73	0.392	168.85	0.337	168.78	0.306	168.85	0.357	168.8	0.419	168.82	0.292
168.71	0.392	168.83	0.337	168.76	0.306	168.83	0.357	168.79	0.419	168.81	0.292
168.7	0.392	168.81	0.337	168.75	0.306	168.82	0.357	168.77	0.419	168.79	0.292
168.68	0.392	168.8	0.337	168.73	0.306	168.8	0.357	168.75	0.419	168.77	0.292
168.66	0.392	168.78	0.337	168.71	0.306	168.78	0.357	168.74	0.419	168.76	0.292
168.65	0.392	168.76	0.337	168.7	0.306	168.77	0.357	168.72	0.419	168.74	0.292
168.63	0.392	168.75	0.337	168.68	0.306	168.75	0.357	168.7	0.419	168.72	0.292
168.61	0.392	168.73	0.337	168.66	0.306	168.73	0.357	168.69	0.419	168.71	0.292
168.6	0.392	168.71	0.337	168.65	0.306	168.72	0.357	168.67	0.419	168.69	0.292
168.58	0.392	168.7	0.337	168.63	0.306	168.7	0.357	168.65	0.419	168.67	0.292
168.56	0.392	168.68	0.337	168.61	0.306	168.68	0.357	168.63	0.419	168.66	0.292
168.55	0.392	168.66	0.337	168.6	0.306	168.67	0.357	168.62	0.419	168.64	0.292
168.53	0.392	168.65	0.337	168.58	0.306	168.65	0.357	168.6	0.419	168.62	0.292
168.51	0.392	168.63	0.337	168.56	0.306	168.63	0.357	168.59	0.419	168.61	0.292
168.5	0.392	168.61	0.337	168.55	0.306	168.62	0.357	168.57	0.419	168.59	0.292
168.48	0.392	168.6	0.337	168.53	0.306	168.6	0.357	168.55	0.419	168.57	0.292
168.46	0.392	168.58	0.337	168.51	0.306	168.58	0.357	168.54	0.419	168.56	0.292
168.45	0.392	168.56	0.337	168.5	0.306	168.57	0.357	168.52	0.419	168.54	0.292
168.43	0.392	168.55	0.337	168.48	0.306	168.55	0.357	168.5	0.419	168.52	0.292
168.41	0.392	168.53	0.337	168.46	0.306	168.53	0.357	168.49	0.419	168.51	0.292
168.4	0.392	168.51	0.337	168.45	0.306	168.52	0.357	168.47	0.419	168.49	0.292
168.38	0.392	168.5	0.337	168.43	0.306	168.5	0.357	168.45	0.419	168.48	0.292
168.36	0.392	168.48	0.337	168.41	0.306	168.48	0.357	168.44	0.419	168.46	0.292
168.35	0.392	168.46	0.337	168.4	0.306	168.47	0.357	168.42	0.419	168.44	0.292
168.33	0.392	168.45	0.337	168.38	0.306	168.45	0.357	168.4	0.419	168.43	0.292
168.31	0.392	168.43	0.337	168.36	0.306	168.43	0.357	168.39	0.419	168.41	0.292
168.3	0.392	168.41	0.337	168.35	0.306	168.42	0.357	168.37	0.419	168.39	0.292
168.28	0.392	168.4	0.337	168.33	0.306	168.4	0.357	168.35	0.419	168.37	0.292
168.26	0.391	168.38	0.337	168.31	0.306	168.38	0.357	168.34	0.419	168.36	0.292
168.25	0.391	168.36	0.337	168.3	0.306	168.37	0.357	168.32	0.419	168.34	0.292
168.23	0.391	168.35	0.337	168.28	0.306	168.35	0.357	168.3	0.419	168.32	0.292
168.21	0.391	168.33	0.337	168.26	0.306	168.33	0.357	168.29	0.419	168.31	0.292
168.2	0.391	168.31	0.337	168.25	0.306	168.32	0.357	168.27	0.419	168.29	0.292
168.18	0.391	168.3	0.337	168.23	0.306	168.3	0.357	168.25	0.419	168.27	0.292
[truncated: 11,143 more rows]

## Sheet: 2nd Heat
Temperature	Heat Flow (Normalized)	Temperature	Heat Flow (Normalized)	Temperature	Heat Flow (Normalized)	Temperature	Heat Flow (Normalized)	Temperature	Heat Flow (Normalized)	Temperature	Heat Flow (Normalized)
°C	W/g	°C	W/g	°C	W/g	°C	W/g	°C	W/g	°C	W/g
	GNL-Con		GNL-pCrcY		ONF-Con		ONF-pCrcY		ONL-Con		ONL-pCrcY
-17.36	0.298	-17.35	0.291	-17.34	0.296	-17.24	0.318	-17.32	0.356	-17.3	0.271
-17.38	0.298	-17.37	0.291	-17.36	0.296	-17.26	0.318	-17.34	0.356	-17.31	0.271
-17.39	0.298	-17.38	0.291	-17.37	0.296	-17.28	0.318	-17.35	0.356	-17.33	0.271
-17.41	0.298	-17.4	0.291	-17.39	0.296	-17.29	0.318	-17.37	0.356	-17.35	0.271
-17.42	0.298	-17.41	0.291	-17.41	0.296	-17.31	0.318	-17.39	0.356	-17.36	0.271
-17.44	0.298	-17.43	0.291	-17.42	0.296	-17.33	0.318	-17.4	0.356	-17.38	0.271
-17.46	0.298	-17.45	0.291	-17.44	0.296	-17.34	0.318	-17.42	0.356	-17.4	0.271
-17.48	0.298	-17.46	0.291	-17.46	0.296	-17.36	0.318	-17.44	0.356	-17.41	0.271
-17.49	0.298	-17.48	0.291	-17.47	0.296	-17.38	0.318	-17.45	0.356	-17.43	0.271
-17.51	0.298	-17.5	0.291	-17.49	0.296	-17.39	0.318	-17.47	0.356	-17.45	0.271
-17.52	0.298	-17.52	0.291	-17.5	0.296	-17.41	0.318	-17.49	0.356	-17.46	0.271
-17.54	0.298	-17.53	0.291	-17.52	0.296	-17.43	0.318	-17.5	0.356	-17.48	0.271
-17.56	0.298	-17.55	0.291	-17.54	0.296	-17.44	0.318	-17.52	0.356	-17.49	0.271
-17.57	0.298	-17.56	0.291	-17.55	0.296	-17.46	0.318	-17.54	0.356	-17.51	0.271
-17.59	0.298	-17.58	0.291	-17.57	0.296	-17.47	0.318	-17.55	0.356	-17.53	0.271
-17.6	0.298	-17.59	0.291	-17.59	0.296	-17.49	0.318	-17.57	0.356	-17.54	0.271
-17.62	0.298	-17.61	0.291	-17.6	0.296	-17.51	0.318	-17.58	0.356	-17.56	0.271
-17.64	0.298	-17.63	0.291	-17.62	0.296	-17.52	0.318	-17.6	0.356	-17.57	0.271
-17.65	0.298	-17.64	0.291	-17.63	0.296	-17.54	0.318	-17.62	0.356	-17.59	0.271
-17.67	0.298	-17.66	0.291	-17.65	0.296	-17.55	0.318	-17.63	0.356	-17.61	0.271
-17.68	0.297	-17.67	0.291	-17.67	0.295	-17.57	0.318	-17.65	0.356	-17.62	0.27
-17.7	0.297	-17.69	0.291	-17.68	0.295	-17.59	0.318	-17.66	0.355	-17.64	0.27
-17.72	0.296	-17.71	0.29	-17.7	0.294	-17.6	0.318	-17.68	0.355	-17.65	0.27
-17.73	0.295	-17.72	0.29	-17.71	0.293	-17.62	0.318	-17.69	0.355	-17.67	0.269
-17.75	0.294	-17.74	0.289	-17.73	0.292	-17.63	0.317	-17.71	0.355	-17.68	0.269
-17.76	0.293	-17.75	0.289	-17.74	0.291	-17.65	0.317	-17.72	0.354	-17.7	0.268
-17.78	0.292	-17.77	0.288	-17.76	0.289	-17.66	0.317	-17.74	0.353	-17.71	0.267
-17.79	0.291	-17.78	0.287	-17.77	0.288	-17.68	0.316	-17.76	0.352	-17.73	0.266
-17.81	0.289	-17.8	0.286	-17.79	0.286	-17.69	0.316	-17.77	0.351	-17.74	0.265
-17.82	0.288	-17.81	0.285	-17.8	0.285	-17.71	0.315	-17.78	0.35	-17.76	0.264
-17.83	0.287	-17.82	0.283	-17.82	0.283	-17.72	0.315	-17.8	0.349	-17.77	0.264
-17.85	0.286	-17.84	0.282	-17.83	0.282	-17.73	0.314	-17.81	0.348	-17.79	0.263
-17.86	0.285	-17.85	0.281	-17.84	0.281	-17.75	0.313	-17.83	0.347	-17.8	0.262
-17.88	0.283	-17.87	0.281	-17.86	0.28	-17.76	0.312	-17.84	0.345	-17.81	0.261
-17.89	0.282	-17.88	0.28	-17.87	0.28	-17.78	0.312	-17.85	0.344	-17.83	0.261
-17.9	0.282	-17.89	0.28	-17.88	0.28	-17.79	0.311	-17.87	0.344	-17.84	0.26
-17.92	0.281	-17.91	0.279	-17.9	0.28	-17.8	0.31	-17.88	0.343	-17.85	0.26
-17.93	0.281	-17.92	0.279	-17.91	0.28	-17.82	0.31	-17.89	0.342	-17.86	0.26
-17.94	0.281	-17.93	0.279	-17.92	0.28	-17.83	0.31	-17.91	0.341	-17.88	0.26
-17.95	0.281	-17.94	0.279	-17.93	0.28	-17.84	0.309	-17.92	0.341	-17.89	0.26
-17.96	0.281	-17.95	0.279	-17.95	0.28	-17.85	0.309	-17.93	0.341	-17.9	0.26
-17.98	0.281	-17.97	0.279	-17.96	0.28	-17.86	0.309	-17.94	0.341	-17.91	0.26
-17.99	0.281	-17.98	0.279	-17.96	0.28	-17.88	0.309	-17.95	0.341	-17.92	0.26
-18	0.281	-17.99	0.279	-17.98	0.28	-17.89	0.309	-17.96	0.341	-17.93	0.26
-18.01	0.282	-18	0.279	-17.99	0.281	-17.9	0.309	-17.97	0.341	-17.95	0.26
-18.02	0.282	-18.01	0.28	-18	0.283	-17.91	0.309	-17.98	0.341	-17.96	0.261
-18.03	0.284	-18.02	0.282	-18.01	0.288	-17.92	0.31	-17.99	0.341	-17.96	0.261
-18.04	0.289	-18.03	0.286	-18.02	0.294	-17.93	0.31	-18	0.341	-17.97	0.263
-18.05	0.296	-18.04	0.293	-18.02	0.303	-17.94	0.31	-18.01	0.341	-17.98	0.266
-18.05	0.306	-18.04	0.3	-18.03	0.309	-17.95	0.31	-18.02	0.342	-17.99	0.271
-18.06	0.315	-18.05	0.307	-18.04	0.313	-17.95	0.31	-18.03	0.343	-18	0.275
-18.07	0.321	-18.06	0.312	-18.05	0.318	-17.96	0.31	-18.04	0.345	-18.01	0.279
-18.08	0.327	-18.07	0.318	-18.06	0.324	-17.97	0.311	-18.05	0.348	-18.01	0.282
-18.09	0.333	-18.08	0.324	-18.06	0.33	-17.98	0.312	-18.06	0.352	-18.02	0.285
-18.09	0.34	-18.08	0.33	-18.07	0.336	-17.99	0.314	-18.06	0.358	-18.03	0.288
-18.1	0.347	-18.09	0.336	-18.08	0.342	-17.99	0.317	-18.07	0.364	-18.03	0.292
-18.11	0.355	-18.09	0.342	-18.08	0.349	-18	0.32	-18.08	0.369	-18.04	0.296
-18.11	0.362	-18.1	0.349	-18.09	0.356	-18.01	0.323	-18.08	0.373	-18.04	0.3
-18.12	0.37	-18.11	0.356	-18.09	0.364	-18.01	0.325	-18.09	0.377	-18.05	0.303
-18.12	0.378	-18.11	0.363	-18.1	0.371	-18.02	0.328	-18.09	0.38	-18.06	0.307
-18.12	0.386	-18.11	0.37	-18.1	0.379	-18.02	0.329	-18.1	0.384	-18.06	0.311
-18.13	0.395	-18.12	0.377	-18.1	0.387	-18.03	0.331	-18.1	0.388	-18.06	0.315
-18.13	0.403	-18.12	0.384	-18.11	0.396	-18.03	0.333	-18.1	0.392	-18.07	0.32
-18.13	0.412	-18.12	0.391	-18.11	0.404	-18.03	0.335	-18.11	0.395	-18.07	0.324
-18.14	0.421	-18.13	0.399	-18.11	0.412	-18.04	0.337	-18.11	0.399	-18.07	0.328
-18.14	0.43	-18.13	0.407	-18.12	0.42	-18.04	0.338	-18.11	0.403	-18.07	0.332
-18.14	0.44	-18.13	0.415	-18.12	0.429	-18.04	0.34	-18.12	0.407	-18.08	0.337
-18.14	0.448	-18.13	0.423	-18.12	0.437	-18.05	0.342	-18.12	0.411	-18.08	0.341
-18.14	0.457	-18.14	0.431	-18.12	0.446	-18.05	0.343	-18.12	0.414	-18.08	0.345
-18.15	0.467	-18.14	0.439	-18.12	0.454	-18.05	0.345	-18.12	0.418	-18.08	0.349
-18.15	0.475	-18.14	0.447	-18.12	0.463	-18.05	0.346	-18.13	0.421	-18.08	0.353
-18.15	0.484	-18.14	0.454	-18.12	0.471	-18.05	0.348	-18.13	0.425	-18.08	0.358
-18.15	0.493	-18.14	0.462	-18.12	0.479	-18.05	0.349	-18.13	0.428	-18.08	0.362
-18.15	0.501	-18.14	0.469	-18.12	0.486	-18.05	0.35	-18.13	0.431	-18.08	0.366
-18.15	0.51	-18.13	0.476	-18.12	0.494	-18.06	0.351	-18.13	0.433	-18.08	0.37
-18.14	0.518	-18.13	0.483	-18.12	0.501	-18.05	0.352	-18.13	0.436	-18.08	0.373
-18.14	0.526	-18.13	0.49	-18.11	0.508	-18.05	0.353	-18.13	0.438	-18.08	0.377
-18.14	0.533	-18.13	0.496	-18.11	0.514	-18.05	0.353	-18.13	0.44	-18.08	0.38
-18.14	0.541	-18.13	0.501	-18.11	0.521	-18.05	0.354	-18.12	0.442	-18.07	0.384
-18.14	0.547	-18.13	0.507	-18.11	0.527	-18.05	0.354	-18.12	0.444	-18.07	0.387
-18.13	0.553	-18.12	0.512	-18.1	0.533	-18.05	0.355	-18.12	0.445	-18.07	0.39
-18.13	0.559	-18.12	0.517	-18.1	0.538	-18.05	0.355	-18.12	0.446	-18.07	0.393
-18.13	0.564	-18.12	0.522	-18.1	0.544	-18.05	0.355	-18.12	0.447	-18.06	0.395
-18.13	0.57	-18.11	0.526	-18.09	0.549	-18.04	0.354	-18.11	0.448	-18.06	0.398
-18.12	0.574	-18.11	0.529	-18.09	0.553	-18.04	0.353	-18.11	0.448	-18.06	0.4
-18.12	0.578	-18.11	0.533	-18.09	0.558	-18.04	0.353	-18.11	0.448	-18.05	0.402
-18.11	0.582	-18.1	0.535	-18.08	0.562	-18.03	0.352	-18.11	0.447	-18.05	0.403
-18.11	0.585	-18.1	0.538	-18.08	0.565	-18.03	0.351	-18.1	0.446	-18.04	0.404
-18.1	0.587	-18.09	0.54	-18.07	0.569	-18.03	0.349	-18.1	0.446	-18.04	0.405
-18.1	0.59	-18.09	0.542	-18.07	0.572	-18.02	0.348	-18.09	0.444	-18.04	0.406
-18.09	0.591	-18.08	0.543	-18.06	0.574	-18.02	0.347	-18.09	0.443	-18.03	0.406
-18.09	0.593	-18.08	0.544	-18.06	0.576	-18.02	0.346	-18.09	0.441	-18.03	0.406
-18.08	0.594	-18.07	0.545	-18.05	0.578	-18.01	0.345	-18.08	0.44	-18.02	0.405
-18.08	0.594	-18.07	0.545	-18.05	0.579	-18.01	0.344	-18.08	0.437	-18.02	0.405
-18.07	0.594	-18.06	0.545	-18.04	0.579	-18	0.342	-18.07	0.434	-18.01	0.404
-18.07	0.594	-18.06	0.545	-18.03	0.579	-18	0.34	-18.07	0.431	-18	0.404
-18.06	0.593	-18.05	0.544	-18.03	0.579	-17.99	0.335	-18.06	0.429	-18	0.402
-18.05	0.592	-18.05	0.543	-18.02	0.578	-17.99	0.33	-18.06	0.427	-17.99	0.401
-18.05	0.59	-18.04	0.541	-18.02	0.577	-17.98	0.327	-18.05	0.426	-17.99	0.399
-18.04	0.589	-18.03	0.539	-18.01	0.575	-17.98	0.324	-18.04	0.423	-17.98	0.398
-18.04	0.586	-18.03	0.538	-18	0.574	-17.97	0.32	-18.04	0.419	-17.97	0.396
-18.03	0.584	-18.02	0.535	-18	0.572	-17.97	0.317	-18.03	0.415	-17.97	0.394
-18.02	0.581	-18.01	0.532	-17.99	0.569	-17.96	0.313	-18.03	0.409	-17.96	0.391
-18.02	0.578	-18.01	0.529	-17.98	0.567	-17.95	0.31	-18.02	0.403	-17.95	0.389
-18.01	0.574	-18	0.526	-17.98	0.564	-17.95	0.306	-18.01	0.398	-17.95	0.386
-18	0.571	-17.99	0.522	-17.97	0.561	-17.94	0.302	-18	0.392	-17.94	0.383
-17.99	0.567	-17.98	0.518	-17.96	0.557	-17.94	0.298	-18	0.387	-17.93	0.38
-17.99	0.563	-17.98	0.514	-17.95	0.553	-17.93	0.294	-17.99	0.382	-17.93	0.377
-17.98	0.559	-17.97	0.509	-17.94	0.549	-17.92	0.29	-17.98	0.377	-17.92	0.374
-17.97	0.555	-17.96	0.505	-17.94	0.545	-17.92	0.286	-17.98	0.372	-17.91	0.371
-17.96	0.55	-17.95	0.5	-17.93	0.541	-17.91	0.282	-17.97	0.366	-17.9	0.367
-17.96	0.545	-17.95	0.496	-17.92	0.536	-17.9	0.277	-17.96	0.361	-17.9	0.364
-17.95	0.54	-17.94	0.492	-17.91	0.532	-17.9	0.273	-17.96	0.355	-17.89	0.36
-17.94	0.534	-17.93	0.487	-17.91	0.527	-17.89	0.268	-17.95	0.35	-17.88	0.357
-17.93	0.529	-17.92	0.482	-17.9	0.522	-17.88	0.264	-17.94	0.344	-17.87	0.353
-17.92	0.523	-17.91	0.476	-17.89	0.518	-17.87	0.259	-17.93	0.339	-17.86	0.349
-17.92	0.517	-17.9	0.471	-17.88	0.513	-17.87	0.255	-17.92	0.333	-17.86	0.345
-17.91	0.511	-17.9	0.466	-17.87	0.507	-17.86	0.25	-17.92	0.328	-17.85	0.34
-17.9	0.506	-17.89	0.461	-17.86	0.502	-17.85	0.246	-17.91	0.322	-17.84	0.336
-17.89	0.501	-17.88	0.455	-17.86	0.497	-17.84	0.242	-17.9	0.317	-17.83	0.332
-17.88	0.495	-17.87	0.449	-17.85	0.491	-17.84	0.237	-17.89	0.312	-17.82	0.328
-17.87	0.489	-17.86	0.444	-17.84	0.485	-17.83	0.234	-17.88	0.306	-17.81	0.324
-17.86	0.483	-17.85	0.438	-17.83	0.48	-17.82	0.229	-17.87	0.3	-17.81	0.32
-17.85	0.476	-17.84	0.433	-17.82	0.474	-17.81	0.225	-17.87	0.295	-17.8	0.315
-17.84	0.469	-17.83	0.427	-17.81	0.468	-17.8	0.22	-17.86	0.288	-17.79	0.311
-17.83	0.464	-17.83	0.422	-17.8	0.463	-17.79	0.216	-17.85	0.282	-17.78	0.306
-17.83	0.458	-17.82	0.416	-17.79	0.457	-17.79	0.211	-17.84	0.276	-17.77	0.302
-17.82	0.451	-17.81	0.41	-17.78	0.451	-17.78	0.207	-17.83	0.27	-17.76	0.297
-17.81	0.445	-17.8	0.404	-17.77	0.445	-17.77	0.203	-17.82	0.263	-17.75	0.293
-17.8	0.439	-17.79	0.398	-17.77	0.439	-17.76	0.198	-17.81	0.257	-17.75	0.289
-17.79	0.434	-17.78	0.392	-17.76	0.433	-17.75	0.194	-17.8	0.252	-17.74	0.285
-17.78	0.428	-17.77	0.386	-17.75	0.427	-17.74	0.189	-17.79	0.247	-17.73	0.281
-17.77	0.422	-17.76	0.381	-17.74	0.421	-17.73	0.185	-17.78	0.241	-17.72	0.277
-17.76	0.416	-17.75	0.375	-17.73	0.416	-17.72	0.181	-17.77	0.236	-17.71	0.272
-17.75	0.41	-17.74	0.37	-17.72	0.411	-17.72	0.177	-17.76	0.231	-17.7	0.268
-17.74	0.404	-17.73	0.364	-17.71	0.405	-17.71	0.173	-17.75	0.226	-17.69	0.263
-17.73	0.398	-17.72	0.359	-17.7	0.4	-17.7	0.169	-17.74	0.22	-17.68	0.259
-17.72	0.392	-17.71	0.354	-17.69	0.395	-17.69	0.165	-17.74	0.215	-17.67	0.255
-17.71	0.386	-17.7	0.348	-17.68	0.39	-17.68	0.161	-17.73	0.211	-17.66	0.25
-17.7	0.379	-17.69	0.343	-17.67	0.384	-17.67	0.157	-17.71	0.205	-17.65	0.246
-17.69	0.373	-17.68	0.338	-17.66	0.379	-17.66	0.153	-17.7	0.2	-17.64	0.241
-17.68	0.368	-17.67	0.332	-17.65	0.373	-17.65	0.149	-17.69	0.195	-17.63	0.237
-17.67	0.362	-17.66	0.327	-17.64	0.367	-17.64	0.146	-17.68	0.19	-17.62	0.233
-17.65	0.357	-17.65	0.322	-17.63	0.361	-17.63	0.142	-17.67	0.185	-17.61	0.229
-17.64	0.351	-17.64	0.317	-17.62	0.355	-17.62	0.138	-17.66	0.18	-17.6	0.225
-17.63	0.345	-17.63	0.312	-17.61	0.349	-17.61	0.135	-17.65	0.175	-17.59	0.221
-17.62	0.339	-17.62	0.307	-17.59	0.344	-17.6	0.131	-17.64	0.171	-17.58	0.217
-17.61	0.334	-17.61	0.303	-17.58	0.339	-17.59	0.127	-17.63	0.166	-17.57	0.213
-17.6	0.329	-17.59	0.298	-17.57	0.334	-17.58	0.123	-17.62	0.161	-17.56	0.209
-17.59	0.325	-17.58	0.293	-17.56	0.329	-17.57	0.119	-17.61	0.156	-17.55	0.205
-17.58	0.319	-17.57	0.288	-17.55	0.325	-17.56	0.115	-17.6	0.152	-17.54	0.201
-17.57	0.315	-17.56	0.283	-17.54	0.32	-17.55	0.112	-17.59	0.148	-17.53	0.198
-17.56	0.31	-17.55	0.279	-17.53	0.316	-17.54	0.108	-17.58	0.143	-17.52	0.194
-17.55	0.305	-17.54	0.275	-17.52	0.311	-17.53	0.105	-17.57	0.139	-17.51	0.19
-17.54	0.3	-17.53	0.27	-17.51	0.307	-17.52	0.101	-17.55	0.134	-17.5	0.187
-17.52	0.296	-17.52	0.266	-17.5	0.302	-17.51	0.097	-17.54	0.129	-17.49	0.184
-17.51	0.29	-17.5	0.26	-17.49	0.297	-17.5	0.094	-17.53	0.125	-17.48	0.18
-17.5	0.285	-17.49	0.256	-17.48	0.292	-17.49	0.09	-17.52	0.121	-17.47	0.176
-17.49	0.28	-17.48	0.251	-17.46	0.288	-17.48	0.087	-17.51	0.117	-17.46	0.173
-17.48	0.275	-17.47	0.247	-17.45	0.283	-17.47	0.083	-17.5	0.113	-17.44	0.169
-17.46	0.271	-17.46	0.242	-17.44	0.279	-17.46	0.08	-17.49	0.11	-17.43	0.166
-17.45	0.266	-17.45	0.238	-17.43	0.275	-17.44	0.077	-17.47	0.106	-17.42	0.163
-17.44	0.262	-17.44	0.233	-17.42	0.271	-17.43	0.074	-17.46	0.102	-17.41	0.16
-17.43	0.258	-17.42	0.228	-17.41	0.267	-17.42	0.07	-17.45	0.097	-17.4	0.157
-17.42	0.254	-17.41	0.224	-17.39	0.262	-17.41	0.068	-17.44	0.093	-17.39	0.154
-17.41	0.249	-17.4	0.22	-17.38	0.258	-17.4	0.065	-17.43	0.089	-17.38	0.151
-17.39	0.244	-17.39	0.216	-17.37	0.254	-17.39	0.062	-17.41	0.085	-17.36	0.148
-17.38	0.24	-17.38	0.212	-17.36	0.25	-17.38	0.059	-17.4	0.082	-17.35	0.144
-17.37	0.235	-17.36	0.209	-17.35	0.245	-17.36	0.056	-17.39	0.078	-17.34	0.141
-17.36	0.23	-17.35	0.205	-17.34	0.241	-17.35	0.053	-17.38	0.075	-17.33	0.137
-17.35	0.226	-17.34	0.201	-17.32	0.237	-17.34	0.049	-17.37	0.071	-17.32	0.134
-17.33	0.221	-17.33	0.197	-17.31	0.233	-17.33	0.046	-17.35	0.067	-17.31	0.131
-17.32	0.217	-17.31	0.194	-17.3	0.228	-17.32	0.043	-17.34	0.064	-17.3	0.128
-17.31	0.212	-17.3	0.189	-17.29	0.224	-17.31	0.04	-17.33	0.06	-17.28	0.125
-17.29	0.209	-17.29	0.185	-17.28	0.221	-17.29	0.038	-17.32	0.056	-17.27	0.122
-17.28	0.205	-17.28	0.181	-17.26	0.217	-17.28	0.034	-17.3	0.053	-17.26	0.119
-17.27	0.201	-17.26	0.177	-17.25	0.213	-17.27	0.032	-17.29	0.049	-17.25	0.116
-17.26	0.197	-17.25	0.173	-17.24	0.209	-17.26	0.029	-17.28	0.045	-17.24	0.113
-17.24	0.193	-17.24	0.169	-17.23	0.206	-17.25	0.026	-17.27	0.042	-17.22	0.11
-17.23	0.189	-17.23	0.166	-17.22	0.203	-17.23	0.024	-17.25	0.039	-17.21	0.107
-17.22	0.185	-17.22	0.163	-17.2	0.199	-17.22	0.021	-17.24	0.036	-17.2	0.104
-17.21	0.18	-17.2	0.159	-17.19	0.195	-17.21	0.018	-17.23	0.033	-17.19	0.101
-17.19	0.177	-17.19	0.156	-17.18	0.191	-17.2	0.015	-17.21	0.029	-17.17	0.098
-17.18	0.173	-17.18	0.152	-17.16	0.187	-17.18	0.013	-17.2	0.026	-17.16	0.095
-17.17	0.169	-17.16	0.148	-17.15	0.184	-17.17	0.01	-17.19	0.023	-17.15	0.092
-17.15	0.165	-17.15	0.145	-17.14	0.179	-17.16	0.007	-17.18	0.02	-17.14	0.089
-17.14	0.162	-17.14	0.141	-17.12	0.175	-17.15	0.005	-17.16	0.017	-17.12	0.086
-17.13	0.158	-17.12	0.137	-17.11	0.172	-17.13	0.003	-17.15	0.014	-17.11	0.083
-17.11	0.155	-17.11	0.133	-17.1	0.168	-17.12	0	-17.14	0.01	-17.1	0.08
-17.1	0.153	-17.1	0.13	-17.09	0.165	-17.11	-0.002	-17.12	0.008	-17.09	0.077
-17.09	0.149	-17.08	0.127	-17.07	0.161	-17.1	-0.005	-17.11	0.005	-17.07	0.075
-17.08	0.145	-17.07	0.124	-17.06	0.158	-17.08	-0.007	-17.1	0.002	-17.06	0.072
-17.06	0.141	-17.06	0.121	-17.05	0.154	-17.07	-0.01	-17.08	-0.002	-17.05	0.07
-17.05	0.137	-17.04	0.118	-17.03	0.151	-17.06	-0.012	-17.07	-0.005	-17.04	0.067
-17.04	0.134	-17.03	0.116	-17.02	0.148	-17.05	-0.014	-17.06	-0.008	-17.02	0.064
-17.02	0.13	-17.02	0.113	-17.01	0.144	-17.03	-0.017	-17.04	-0.011	-17.01	0.062
-17.01	0.127	-17	0.11	-16.99	0.14	-17.02	-0.019	-17.03	-0.013	-17	0.059
-16.99	0.123	-16.99	0.107	-16.98	0.137	-17.01	-0.021	-17.02	-0.016	-16.98	0.056
-16.98	0.119	-16.98	0.103	-16.97	0.133	-16.99	-0.024	-17	-0.019	-16.97	0.053
-16.97	0.116	-16.96	0.099	-16.95	0.129	-16.98	-0.026	-16.99	-0.022	-16.96	0.051
-16.95	0.113	-16.95	0.096	-16.94	0.126	-16.97	-0.028	-16.98	-0.024	-16.95	0.048
-16.94	0.111	-16.94	0.092	-16.93	0.122	-16.95	-0.031	-16.96	-0.027	-16.93	0.046
-16.93	0.108	-16.92	0.088	-16.91	0.119	-16.94	-0.033	-16.95	-0.029	-16.92	0.044
-16.91	0.104	-16.91	0.085	-16.9	0.116	-16.93	-0.035	-16.94	-0.032	-16.9	0.041
-16.9	0.101	-16.9	0.082	-16.89	0.113	-16.91	-0.037	-16.92	-0.034	-16.89	0.039
-16.89	0.098	-16.88	0.08	-16.87	0.11	-16.9	-0.04	-16.91	-0.037	-16.88	0.037
-16.87	0.095	-16.87	0.077	-16.86	0.107	-16.89	-0.042	-16.89	-0.039	-16.86	0.034
-16.86	0.093	-16.85	0.075	-16.85	0.104	-16.87	-0.044	-16.88	-0.042	-16.85	0.032
-16.84	0.09	-16.84	0.073	-16.83	0.101	-16.86	-0.047	-16.87	-0.045	-16.84	0.03
-16.83	0.087	-16.83	0.07	-16.82	0.098	-16.85	-0.049	-16.85	-0.048	-16.82	0.027
-16.81	0.084	-16.81	0.068	-16.8	0.095	-16.83	-0.051	-16.84	-0.05	-16.81	0.025
-16.8	0.08	-16.8	0.065	-16.79	0.092	-16.82	-0.053	-16.82	-0.053	-16.8	0.023
-16.79	0.077	-16.78	0.062	-16.78	0.089	-16.81	-0.054	-16.81	-0.055	-16.78	0.021
-16.77	0.074	-16.77	0.059	-16.76	0.087	-16.79	-0.056	-16.8	-0.057	-16.77	0.019
-16.76	0.07	-16.76	0.057	-16.75	0.083	-16.78	-0.058	-16.78	-0.059	-16.76	0.016
-16.74	0.067	-16.74	0.054	-16.74	0.081	-16.77	-0.06	-16.77	-0.062	-16.74	0.014
-16.73	0.063	-16.73	0.051	-16.72	0.078	-16.75	-0.062	-16.75	-0.064	-16.73	0.012
-16.72	0.061	-16.71	0.048	-16.71	0.074	-16.74	-0.064	-16.74	-0.066	-16.71	0.009
-16.7	0.059	-16.7	0.046	-16.69	0.072	-16.72	-0.066	-16.72	-0.068	-16.7	0.007
-16.69	0.057	-16.68	0.043	-16.68	0.068	-16.71	-0.068	-16.71	-0.071	-16.69	0.005
-16.67	0.056	-16.67	0.041	-16.67	0.065	-16.7	-0.07	-16.7	-0.073	-16.67	0.003
-16.66	0.054	-16.66	0.038	-16.65	0.063	-16.68	-0.072	-16.68	-0.076	-16.66	0.001
-16.64	0.051	-16.64	0.035	-16.64	0.06	-16.67	-0.074	-16.67	-0.078	-16.65	-0.001
-16.63	0.048	-16.63	0.033	-16.62	0.058	-16.66	-0.076	-16.65	-0.08	-16.63	-0.003
-16.62	0.045	-16.61	0.03	-16.61	0.055	-16.64	-0.078	-16.64	-0.083	-16.62	-0.005
-16.6	0.042	-16.6	0.028	-16.59	0.053	-16.63	-0.08	-16.62	-0.085	-16.6	-0.007
-16.59	0.039	-16.58	0.025	-16.58	0.051	-16.61	-0.082	-16.61	-0.087	-16.59	-0.009
-16.57	0.035	-16.57	0.023	-16.57	0.048	-16.6	-0.083	-16.59	-0.088	-16.57	-0.012
-16.56	0.032	-16.56	0.021	-16.55	0.046	-16.58	-0.084	-16.58	-0.09	-16.56	-0.014
-16.54	0.03	-16.54	0.018	-16.54	0.044	-16.57	-0.086	-16.57	-0.092	-16.55	-0.015
-16.53	0.028	-16.53	0.016	-16.52	0.041	-16.56	-0.087	-16.55	-0.094	-16.53	-0.017
-16.51	0.026	-16.51	0.014	-16.51	0.038	-16.54	-0.089	-16.54	-0.096	-16.52	-0.019
-16.5	0.025	-16.5	0.012	-16.49	0.036	-16.53	-0.09	-16.52	-0.098	-16.5	-0.021
-16.48	0.023	-16.48	0.009	-16.48	0.033	-16.51	-0.092	-16.51	-0.1	-16.49	-0.023
-16.47	0.02	-16.47	0.006	-16.46	0.031	-16.5	-0.093	-16.49	-0.102	-16.48	-0.025
-16.46	0.017	-16.45	0.004	-16.45	0.028	-16.49	-0.095	-16.48	-0.104	-16.46	-0.027
-16.44	0.014	-16.44	0.001	-16.44	0.025	-16.47	-0.097	-16.46	-0.106	-16.45	-0.029
-16.43	0.012	-16.42	-0.001	-16.42	0.023	-16.46	-0.099	-16.45	-0.107	-16.43	-0.031
-16.41	0.01	-16.41	-0.002	-16.41	0.02	-16.44	-0.101	-16.43	-0.109	-16.42	-0.032
-16.4	0.008	-16.39	-0.004	-16.39	0.018	-16.43	-0.103	-16.42	-0.11	-16.41	-0.034
-16.38	0.006	-16.38	-0.006	-16.38	0.016	-16.41	-0.104	-16.4	-0.112	-16.39	-0.036
-16.37	0.003	-16.36	-0.007	-16.36	0.014	-16.4	-0.105	-16.39	-0.114	-16.38	-0.037
-16.35	0.001	-16.35	-0.009	-16.35	0.012	-16.39	-0.107	-16.38	-0.115	-16.36	-0.039
-16.34	0	-16.34	-0.011	-16.33	0.01	-16.37	-0.109	-16.36	-0.117	-16.35	-0.041
-16.32	-0.002	-16.32	-0.012	-16.32	0.008	-16.36	-0.11	-16.35	-0.119	-16.33	-0.043
-16.31	-0.004	-16.31	-0.015	-16.31	0.006	-16.34	-0.111	-16.33	-0.121	-16.32	-0.044
-16.29	-0.006	-16.29	-0.016	-16.29	0.004	-16.33	-0.113	-16.32	-0.122	-16.3	-0.046
-16.28	-0.008	-16.27	-0.019	-16.28	0.002	-16.31	-0.114	-16.3	-0.124	-16.29	-0.048
-16.26	-0.011	-16.26	-0.021	-16.26	-0.001	-16.3	-0.116	-16.29	-0.126	-16.27	-0.049
-16.25	-0.013	-16.25	-0.023	-16.25	-0.003	-16.28	-0.117	-16.27	-0.127	-16.26	-0.05
-16.23	-0.015	-16.23	-0.026	-16.23	-0.004	-16.27	-0.118	-16.26	-0.128	-16.25	-0.052
-16.22	-0.017	-16.22	-0.027	-16.22	-0.006	-16.25	-0.12	-16.24	-0.13	-16.23	-0.054
-16.2	-0.018	-16.2	-0.029	-16.2	-0.008	-16.24	-0.121	-16.23	-0.131	-16.22	-0.056
-16.19	-0.02	-16.19	-0.029	-16.19	-0.009	-16.23	-0.122	-16.21	-0.132	-16.2	-0.058
-16.17	-0.022	-16.17	-0.031	-16.17	-0.011	-16.21	-0.123	-16.2	-0.135	-16.19	-0.06
-16.16	-0.024	-16.16	-0.032	-16.16	-0.013	-16.2	-0.124	-16.18	-0.136	-16.17	-0.061
-16.14	-0.026	-16.14	-0.033	-16.14	-0.015	-16.18	-0.125	-16.17	-0.137	-16.16	-0.063
-16.13	-0.028	-16.13	-0.035	-16.13	-0.017	-16.17	-0.127	-16.15	-0.138	-16.14	-0.064
-16.11	-0.03	-16.11	-0.036	-16.11	-0.018	-16.15	-0.128	-16.14	-0.14	-16.13	-0.065
-16.1	-0.031	-16.1	-0.038	-16.1	-0.021	-16.14	-0.129	-16.12	-0.141	-16.11	-0.066
-16.08	-0.033	-16.08	-0.041	-16.08	-0.023	-16.12	-0.13	-16.11	-0.143	-16.1	-0.066
-16.07	-0.034	-16.07	-0.042	-16.07	-0.026	-16.11	-0.132	-16.09	-0.144	-16.08	-0.067
-16.05	-0.036	-16.05	-0.045	-16.05	-0.028	-16.09	-0.133	-16.08	-0.146	-16.07	-0.069
-16.04	-0.037	-16.04	-0.047	-16.04	-0.03	-16.08	-0.134	-16.06	-0.146	-16.06	-0.07
-16.02	-0.038	-16.02	-0.049	-16.02	-0.032	-16.06	-0.135	-16.04	-0.148	-16.04	-0.072
-16.01	-0.039	-16.01	-0.051	-16.01	-0.033	-16.05	-0.137	-16.03	-0.15	-16.02	-0.073
-15.99	-0.041	-15.99	-0.053	-15.99	-0.035	-16.03	-0.137	-16.01	-0.152	-16.01	-0.075
-15.97	-0.043	-15.98	-0.054	-15.98	-0.037	-16.02	-0.139	-16	-0.153	-15.99	-0.077
-15.96	-0.045	-15.96	-0.055	-15.96	-0.038	-16	-0.14	-15.98	-0.155	-15.98	-0.078
-15.95	-0.047	-15.95	-0.056	-15.95	-0.04	-15.99	-0.141	-15.97	-0.155	-15.97	-0.079
-15.93	-0.049	-15.93	-0.058	-15.93	-0.041	-15.97	-0.142	-15.95	-0.156	-15.95	-0.081
-15.91	-0.051	-15.91	-0.059	-15.92	-0.042	-15.96	-0.143	-15.94	-0.157	-15.94	-0.082
-15.9	-0.052	-15.9	-0.059	-15.9	-0.044	-15.94	-0.144	-15.92	-0.158	-15.92	-0.082
-15.88	-0.054	-15.88	-0.061	-15.89	-0.045	-15.93	-0.145	-15.91	-0.158	-15.91	-0.083
-15.87	-0.056	-15.87	-0.063	-15.87	-0.047	-15.91	-0.146	-15.89	-0.159	-15.89	-0.084
-15.85	-0.057	-15.85	-0.064	-15.86	-0.049	-15.9	-0.147	-15.88	-0.16	-15.88	-0.085
-15.84	-0.058	-15.84	-0.066	-15.84	-0.05	-15.88	-0.148	-15.86	-0.161	-15.86	-0.087
-15.82	-0.059	-15.82	-0.067	-15.83	-0.052	-15.87	-0.149	-15.85	-0.162	-15.84	-0.088
-15.81	-0.06	-15.81	-0.069	-15.81	-0.053	-15.85	-0.15	-15.83	-0.164	-15.83	-0.089
-15.79	-0.061	-15.79	-0.07	-15.79	-0.054	-15.84	-0.15	-15.81	-0.166	-15.81	-0.09
-15.78	-0.062	-15.78	-0.07	-15.78	-0.056	-15.82	-0.151	-15.8	-0.168	-15.8	-0.091
-15.76	-0.064	-15.76	-0.071	-15.76	-0.057	-15.81	-0.153	-15.78	-0.168	-15.78	-0.093
-15.74	-0.065	-15.75	-0.072	-15.75	-0.059	-15.79	-0.153	-15.77	-0.17	-15.77	-0.094
-15.73	-0.066	-15.73	-0.073	-15.73	-0.06	-15.78	-0.155	-15.75	-0.17	-15.75	-0.095
-15.71	-0.068	-15.71	-0.074	-15.72	-0.061	-15.76	-0.155	-15.74	-0.171	-15.74	-0.096
-15.7	-0.069	-15.7	-0.077	-15.7	-0.062	-15.75	-0.156	-15.72	-0.171	-15.72	-0.097
-15.68	-0.071	-15.68	-0.078	-15.69	-0.063	-15.73	-0.157	-15.7	-0.172	-15.71	-0.098
-15.67	-0.072	-15.67	-0.079	-15.67	-0.064	-15.72	-0.158	-15.69	-0.173	-15.69	-0.099
-15.65	-0.073	-15.65	-0.081	-15.66	-0.066	-15.7	-0.159	-15.67	-0.174	-15.68	-0.101
-15.64	-0.075	-15.64	-0.083	-15.64	-0.067	-15.68	-0.16	-15.66	-0.175	-15.66	-0.102
-15.62	-0.076	-15.62	-0.084	-15.63	-0.068	-15.67	-0.161	-15.64	-0.176	-15.65	-0.103
-15.61	-0.078	-15.61	-0.085	-15.61	-0.07	-15.65	-0.162	-15.63	-0.177	-15.63	-0.104
-15.59	-0.079	-15.59	-0.086	-15.59	-0.071	-15.64	-0.163	-15.61	-0.178	-15.62	-0.105
-15.57	-0.08	-15.57	-0.087	-15.58	-0.073	-15.62	-0.163	-15.6	-0.178	-15.6	-0.106
-15.56	-0.081	-15.56	-0.087	-15.56	-0.074	-15.61	-0.164	-15.58	-0.179	-15.59	-0.107
-15.54	-0.082	-15.54	-0.088	-15.55	-0.075	-15.59	-0.164	-15.57	-0.18	-15.57	-0.108
-15.53	-0.083	-15.53	-0.089	-15.53	-0.077	-15.58	-0.165	-15.55	-0.181	-15.56	-0.108
-15.51	-0.083	-15.51	-0.09	-15.52	-0.078	-15.56	-0.166	-15.53	-0.182	-15.54	-0.109
-15.5	-0.083	-15.5	-0.091	-15.5	-0.079	-15.55	-0.167	-15.52	-0.183	-15.53	-0.109
-15.48	-0.084	-15.48	-0.092	-15.49	-0.08	-15.53	-0.167	-15.5	-0.185	-15.51	-0.11
-15.46	-0.085	-15.47	-0.093	-15.47	-0.081	-15.52	-0.169	-15.49	-0.186	-15.49	-0.111
-15.45	-0.087	-15.45	-0.093	-15.46	-0.083	-15.5	-0.17	-15.47	-0.187	-15.48	-0.112
-15.43	-0.088	-15.43	-0.095	-15.44	-0.084	-15.49	-0.171	-15.46	-0.187	-15.46	-0.113
-15.42	-0.089	-15.42	-0.096	-15.43	-0.085	-15.47	-0.172	-15.44	-0.187	-15.45	-0.114
-15.4	-0.09	-15.4	-0.098	-15.41	-0.087	-15.46	-0.173	-15.42	-0.188	-15.43	-0.115
-15.39	-0.09	-15.39	-0.098	-15.39	-0.087	-15.44	-0.173	-15.41	-0.189	-15.42	-0.116
-15.37	-0.091	-15.37	-0.099	-15.38	-0.088	-15.42	-0.174	-15.39	-0.189	-15.4	-0.117
-15.35	-0.093	-15.36	-0.099	-15.36	-0.09	-15.41	-0.175	-15.38	-0.19	-15.38	-0.118
-15.34	-0.094	-15.34	-0.1	-15.35	-0.09	-15.39	-0.176	-15.36	-0.19	-15.37	-0.119
-15.32	-0.095	-15.32	-0.1	-15.33	-0.091	-15.38	-0.176	-15.34	-0.191	-15.35	-0.12
-15.31	-0.096	-15.31	-0.102	-15.32	-0.092	-15.36	-0.177	-15.33	-0.192	-15.34	-0.121
-15.29	-0.096	-15.29	-0.103	-15.3	-0.093	-15.35	-0.178	-15.31	-0.193	-15.32	-0.121
-15.28	-0.098	-15.28	-0.105	-15.28	-0.094	-15.33	-0.178	-15.3	-0.193	-15.31	-0.122
-15.26	-0.099	-15.26	-0.106	-15.27	-0.095	-15.32	-0.179	-15.28	-0.194	-15.29	-0.123
-15.24	-0.1	-15.25	-0.108	-15.25	-0.096	-15.3	-0.179	-15.27	-0.194	-15.28	-0.123
-15.23	-0.1	-15.23	-0.109	-15.24	-0.097	-15.28	-0.18	-15.25	-0.195	-15.26	-0.124
-15.21	-0.1	-15.22	-0.11	-15.22	-0.098	-15.27	-0.18	-15.23	-0.196	-15.24	-0.125
-15.2	-0.101	-15.2	-0.111	-15.21	-0.099	-15.25	-0.181	-15.22	-0.196	-15.23	-0.126
-15.18	-0.101	-15.18	-0.11	-15.19	-0.1	-15.24	-0.181	-15.2	-0.197	-15.21	-0.127
-15.17	-0.102	-15.17	-0.111	-15.18	-0.102	-15.22	-0.181	-15.19	-0.198	-15.2	-0.128
-15.15	-0.104	-15.15	-0.11	-15.16	-0.102	-15.21	-0.182	-15.17	-0.199	-15.18	-0.129
-15.13	-0.104	-15.14	-0.111	-15.14	-0.104	-15.19	-0.183	-15.15	-0.199	-15.17	-0.13
-15.12	-0.105	-15.12	-0.111	-15.13	-0.105	-15.18	-0.183	-15.14	-0.2	-15.15	-0.131
-15.1	-0.106	-15.1	-0.112	-15.11	-0.105	-15.16	-0.184	-15.12	-0.2	-15.14	-0.132
-15.09	-0.107	-15.09	-0.113	-15.1	-0.106	-15.14	-0.186	-15.11	-0.201	-15.12	-0.132
-15.07	-0.108	-15.07	-0.114	-15.08	-0.107	-15.13	-0.186	-15.09	-0.202	-15.1	-0.132
-15.05	-0.109	-15.06	-0.115	-15.06	-0.107	-15.11	-0.187	-15.07	-0.202	-15.09	-0.133
-15.04	-0.111	-15.04	-0.116	-15.05	-0.108	-15.1	-0.187	-15.06	-0.203	-15.07	-0.133
-15.02	-0.111	-15.03	-0.117	-15.03	-0.108	-15.08	-0.188	-15.04	-0.204	-15.06	-0.134
-15.01	-0.112	-15.01	-0.118	-15.02	-0.109	-15.07	-0.188	-15.03	-0.204	-15.04	-0.135
-14.99	-0.112	-14.99	-0.119	-15	-0.11	-15.05	-0.189	-15.01	-0.205	-15.03	-0.135
-14.98	-0.113	-14.98	-0.12	-14.98	-0.111	-15.03	-0.189	-15	-0.206	-15.01	-0.136
-14.96	-0.115	-14.96	-0.12	-14.97	-0.111	-15.02	-0.189	-14.98	-0.206	-15	-0.138
-14.94	-0.115	-14.94	-0.12	-14.95	-0.113	-15	-0.19	-14.96	-0.207	-14.98	-0.139
-14.93	-0.116	-14.93	-0.121	-14.94	-0.114	-14.99	-0.19	-14.95	-0.207	-14.96	-0.139
-14.91	-0.116	-14.91	-0.122	-14.92	-0.114	-14.97	-0.191	-14.93	-0.207	-14.95	-0.139
-14.9	-0.116	-14.9	-0.122	-14.91	-0.116	-14.95	-0.192	-14.92	-0.208	-14.93	-0.14
-14.88	-0.116	-14.88	-0.122	-14.89	-0.116	-14.94	-0.192	-14.9	-0.208	-14.92	-0.14
-14.86	-0.117	-14.86	-0.123	-14.88	-0.117	-14.92	-0.193	-14.88	-0.208	-14.9	-0.141
-14.85	-0.118	-14.85	-0.123	-14.86	-0.117	-14.91	-0.193	-14.87	-0.209	-14.88	-0.141
-14.83	-0.118	-14.83	-0.123	-14.84	-0.118	-14.89	-0.194	-14.85	-0.21	-14.87	-0.142
-14.82	-0.119	-14.82	-0.123	-14.83	-0.119	-14.88	-0.195	-14.84	-0.21	-14.85	-0.142
-14.8	-0.12	-14.8	-0.125	-14.81	-0.119	-14.86	-0.195	-14.82	-0.211	-14.84	-0.143
-14.78	-0.12	-14.78	-0.126	-14.8	-0.12	-14.84	-0.196	-14.8	-0.211	-14.82	-0.144
-14.77	-0.121	-14.77	-0.127	-14.78	-0.121	-14.83	-0.196	-14.79	-0.212	-14.81	-0.144
-14.75	-0.121	-14.75	-0.128	-14.76	-0.123	-14.81	-0.197	-14.77	-0.212	-14.79	-0.145
-14.73	-0.122	-14.74	-0.129	-14.75	-0.124	-14.8	-0.197	-14.76	-0.212	-14.77	-0.145
-14.72	-0.122	-14.72	-0.13	-14.73	-0.124	-14.78	-0.198	-14.74	-0.213	-14.76	-0.146
-14.7	-0.122	-14.7	-0.13	-14.72	-0.124	-14.76	-0.198	-14.72	-0.213	-14.74	-0.147
-14.69	-0.122	-14.69	-0.13	-14.7	-0.125	-14.75	-0.198	-14.71	-0.213	-14.73	-0.147
-14.67	-0.123	-14.67	-0.13	-14.68	-0.125	-14.73	-0.198	-14.69	-0.214	-14.71	-0.148
-14.65	-0.123	-14.66	-0.13	-14.67	-0.125	-14.72	-0.199	-14.68	-0.214	-14.69	-0.149
-14.64	-0.124	-14.64	-0.13	-14.65	-0.126	-14.7	-0.199	-14.66	-0.215	-14.68	-0.149
-14.62	-0.125	-14.63	-0.131	-14.64	-0.127	-14.69	-0.199	-14.64	-0.215	-14.66	-0.149
-14.61	-0.127	-14.61	-0.131	-14.62	-0.128	-14.67	-0.2	-14.63	-0.216	-14.65	-0.149
-14.59	-0.127	-14.59	-0.131	-14.6	-0.129	-14.65	-0.2	-14.61	-0.216	-14.63	-0.15
-14.57	-0.128	-14.58	-0.132	-14.59	-0.13	-14.64	-0.201	-14.59	-0.216	-14.62	-0.15
-14.56	-0.128	-14.56	-0.133	-14.57	-0.131	-14.62	-0.201	-14.58	-0.217	-14.6	-0.15
-14.54	-0.129	-14.54	-0.133	-14.56	-0.132	-14.61	-0.202	-14.56	-0.217	-14.58	-0.151
-14.53	-0.129	-14.53	-0.134	-14.54	-0.132	-14.59	-0.202	-14.55	-0.218	-14.57	-0.152
-14.51	-0.13	-14.51	-0.135	-14.52	-0.133	-14.57	-0.203	-14.53	-0.218	-14.55	-0.152
-14.49	-0.13	-14.5	-0.136	-14.51	-0.133	-14.56	-0.203	-14.51	-0.218	-14.53	-0.153
-14.48	-0.131	-14.48	-0.137	-14.49	-0.133	-14.54	-0.203	-14.5	-0.219	-14.52	-0.153
-14.46	-0.131	-14.46	-0.138	-14.48	-0.133	-14.52	-0.204	-14.48	-0.219	-14.5	-0.154
-14.44	-0.131	-14.45	-0.138	-14.46	-0.134	-14.51	-0.204	-14.47	-0.219	-14.49	-0.154
-14.43	-0.132	-14.43	-0.139	-14.44	-0.135	-14.5	-0.205	-14.45	-0.219	-14.47	-0.154
-14.41	-0.132	-14.42	-0.14	-14.43	-0.135	-14.48	-0.205	-14.43	-0.219	-14.45	-0.155
-14.4	-0.133	-14.4	-0.14	-14.41	-0.136	-14.46	-0.206	-14.42	-0.219	-14.44	-0.155
-14.38	-0.133	-14.38	-0.14	-14.39	-0.136	-14.45	-0.206	-14.4	-0.22	-14.42	-0.155
-14.36	-0.133	-14.37	-0.141	-14.38	-0.137	-14.43	-0.206	-14.39	-0.22	-14.41	-0.156
-14.35	-0.134	-14.35	-0.141	-14.36	-0.137	-14.41	-0.207	-14.37	-0.221	-14.39	-0.156
-14.33	-0.134	-14.34	-0.141	-14.35	-0.137	-14.4	-0.207	-14.35	-0.221	-14.37	-0.157
-14.32	-0.135	-14.32	-0.141	-14.33	-0.138	-14.38	-0.207	-14.34	-0.222	-14.36	-0.158
-14.3	-0.136	-14.3	-0.142	-14.32	-0.138	-14.37	-0.208	-14.32	-0.222	-14.34	-0.159
-14.28	-0.137	-14.29	-0.142	-14.3	-0.139	-14.35	-0.208	-14.31	-0.223	-14.33	-0.159
-14.27	-0.137	-14.27	-0.143	-14.28	-0.14	-14.33	-0.209	-14.29	-0.223	-14.31	-0.16
-14.25	-0.138	-14.26	-0.144	-14.27	-0.141	-14.32	-0.209	-14.27	-0.224	-14.29	-0.16
-14.24	-0.139	-14.24	-0.144	-14.25	-0.141	-14.3	-0.209	-14.26	-0.224	-14.28	-0.16
-14.22	-0.139	-14.22	-0.144	-14.23	-0.142	-14.29	-0.21	-14.24	-0.225	-14.26	-0.16
-14.2	-0.139	-14.21	-0.144	-14.22	-0.142	-14.27	-0.21	-14.22	-0.225	-14.25	-0.161
-14.19	-0.139	-14.19	-0.144	-14.2	-0.143	-14.25	-0.21	-14.21	-0.225	-14.23	-0.161
-14.17	-0.139	-14.17	-0.144	-14.19	-0.143	-14.24	-0.211	-14.19	-0.225	-14.21	-0.161
-14.15	-0.14	-14.16	-0.144	-14.17	-0.143	-14.22	-0.211	-14.17	-0.225	-14.2	-0.162
-14.14	-0.14	-14.14	-0.145	-14.15	-0.143	-14.2	-0.211	-14.16	-0.225	-14.18	-0.162
-14.12	-0.14	-14.12	-0.145	-14.14	-0.144	-14.19	-0.212	-14.14	-0.225	-14.17	-0.162
-14.1	-0.141	-14.11	-0.146	-14.12	-0.144	-14.17	-0.212	-14.13	-0.226	-14.15	-0.163
-14.09	-0.141	-14.09	-0.146	-14.11	-0.144	-14.16	-0.212	-14.11	-0.226	-14.13	-0.163
-14.07	-0.141	-14.08	-0.147	-14.09	-0.145	-14.14	-0.212	-14.09	-0.226	-14.12	-0.163
-14.06	-0.142	-14.06	-0.148	-14.07	-0.145	-14.13	-0.212	-14.08	-0.226	-14.1	-0.164
-14.04	-0.142	-14.04	-0.148	-14.06	-0.146	-14.11	-0.213	-14.06	-0.226	-14.09	-0.164
-14.02	-0.142	-14.03	-0.149	-14.04	-0.146	-14.09	-0.213	-14.05	-0.226	-14.07	-0.165
-14.01	-0.143	-14.01	-0.15	-14.02	-0.147	-14.08	-0.213	-14.03	-0.226	-14.05	-0.165
-13.99	-0.143	-14	-0.15	-14.01	-0.148	-14.06	-0.213	-14.01	-0.227	-14.04	-0.166
-13.98	-0.143	-13.98	-0.15	-13.99	-0.149	-14.04	-0.214	-14	-0.227	-14.02	-0.166
-13.96	-0.143	-13.96	-0.151	-13.98	-0.149	-14.03	-0.214	-13.98	-0.227	-14.01	-0.166
-13.94	-0.144	-13.95	-0.151	-13.96	-0.149	-14.01	-0.214	-13.96	-0.227	-13.99	-0.167
-13.93	-0.145	-13.93	-0.151	-13.94	-0.149	-14	-0.214	-13.95	-0.228	-13.97	-0.167
-13.91	-0.145	-13.92	-0.151	-13.93	-0.15	-13.98	-0.215	-13.93	-0.228	-13.96	-0.167
-13.89	-0.146	-13.9	-0.151	-13.91	-0.15	-13.96	-0.215	-13.92	-0.228	-13.94	-0.167
-13.88	-0.146	-13.88	-0.151	-13.9	-0.15	-13.95	-0.215	-13.9	-0.228	-13.92	-0.167
-13.86	-0.146	-13.87	-0.151	-13.88	-0.15	-13.93	-0.215	-13.88	-0.229	-13.91	-0.168
-13.85	-0.147	-13.85	-0.152	-13.86	-0.15	-13.92	-0.216	-13.87	-0.229	-13.89	-0.168
-13.83	-0.147	-13.83	-0.152	-13.85	-0.15	-13.9	-0.216	-13.85	-0.229	-13.88	-0.168
-13.81	-0.147	-13.82	-0.152	-13.83	-0.151	-13.88	-0.216	-13.84	-0.229	-13.86	-0.168
-13.8	-0.147	-13.8	-0.152	-13.81	-0.151	-13.87	-0.216	-13.82	-0.23	-13.84	-0.169
-13.78	-0.147	-13.79	-0.153	-13.8	-0.152	-13.85	-0.217	-13.8	-0.23	-13.83	-0.169
-13.76	-0.148	-13.77	-0.153	-13.78	-0.152	-13.83	-0.217	-13.79	-0.23	-13.81	-0.169
-13.75	-0.148	-13.75	-0.153	-13.77	-0.152	-13.82	-0.217	-13.77	-0.23	-13.79	-0.17
-13.73	-0.148	-13.74	-0.154	-13.75	-0.153	-13.8	-0.217	-13.75	-0.23	-13.78	-0.17
-13.72	-0.149	-13.72	-0.154	-13.73	-0.153	-13.79	-0.218	-13.74	-0.23	-13.76	-0.17
-13.7	-0.149	-13.7	-0.154	-13.72	-0.154	-13.77	-0.218	-13.72	-0.23	-13.75	-0.171
-13.68	-0.149	-13.69	-0.154	-13.7	-0.154	-13.75	-0.218	-13.7	-0.23	-13.73	-0.172
-13.67	-0.15	-13.67	-0.154	-13.69	-0.155	-13.74	-0.218	-13.69	-0.23	-13.71	-0.172
-13.65	-0.15	-13.66	-0.154	-13.67	-0.155	-13.72	-0.219	-13.67	-0.231	-13.7	-0.173
-13.63	-0.15	-13.64	-0.154	-13.65	-0.156	-13.71	-0.219	-13.65	-0.231	-13.68	-0.173
-13.62	-0.15	-13.62	-0.154	-13.64	-0.156	-13.69	-0.219	-13.64	-0.231	-13.66	-0.173
-13.6	-0.15	-13.6	-0.154	-13.62	-0.157	-13.67	-0.219	-13.62	-0.232	-13.65	-0.174
-13.58	-0.15	-13.59	-0.154	-13.6	-0.157	-13.66	-0.22	-13.61	-0.232	-13.63	-0.174
-13.57	-0.15	-13.57	-0.155	-13.59	-0.157	-13.64	-0.22	-13.59	-0.233	-13.62	-0.174
-13.55	-0.151	-13.56	-0.155	-13.57	-0.158	-13.62	-0.22	-13.57	-0.233	-13.6	-0.174
-13.54	-0.151	-13.54	-0.155	-13.56	-0.158	-13.61	-0.22	-13.56	-0.233	-13.58	-0.174
-13.52	-0.151	-13.53	-0.155	-13.54	-0.158	-13.59	-0.22	-13.54	-0.233	-13.57	-0.174
-13.5	-0.152	-13.51	-0.155	-13.52	-0.158	-13.58	-0.221	-13.52	-0.233	-13.55	-0.175
-13.49	-0.152	-13.49	-0.155	-13.51	-0.159	-13.56	-0.221	-13.51	-0.233	-13.54	-0.175
-13.47	-0.152	-13.48	-0.156	-13.49	-0.159	-13.54	-0.221	-13.49	-0.233	-13.52	-0.175
-13.46	-0.153	-13.46	-0.157	-13.47	-0.159	-13.53	-0.221	-13.48	-0.233	-13.5	-0.175
-13.44	-0.153	-13.44	-0.157	-13.46	-0.159	-13.51	-0.222	-13.46	-0.233	-13.49	-0.175
-13.42	-0.153	-13.43	-0.158	-13.44	-0.159	-13.49	-0.222	-13.44	-0.234	-13.47	-0.175
-13.41	-0.154	-13.41	-0.158	-13.43	-0.159	-13.48	-0.222	-13.43	-0.234	-13.45	-0.175
-13.39	-0.154	-13.39	-0.158	-13.41	-0.159	-13.46	-0.222	-13.41	-0.234	-13.44	-0.176
-13.37	-0.154	-13.38	-0.158	-13.39	-0.16	-13.45	-0.222	-13.39	-0.234	-13.42	-0.176
-13.36	-0.155	-13.36	-0.158	-13.38	-0.16	-13.43	-0.222	-13.38	-0.235	-13.4	-0.176
-13.34	-0.155	-13.34	-0.158	-13.36	-0.16	-13.41	-0.223	-13.36	-0.235	-13.39	-0.177
-13.32	-0.155	-13.33	-0.158	-13.34	-0.161	-13.4	-0.223	-13.34	-0.235	-13.37	-0.177
-13.31	-0.155	-13.31	-0.159	-13.33	-0.162	-13.38	-0.223	-13.33	-0.236	-13.36	-0.177
-13.29	-0.155	-13.3	-0.159	-13.31	-0.162	-13.37	-0.223	-13.31	-0.236	-13.34	-0.178
-13.27	-0.155	-13.28	-0.159	-13.3	-0.163	-13.35	-0.223	-13.29	-0.236	-13.33	-0.178
-13.26	-0.155	-13.26	-0.159	-13.28	-0.163	-13.33	-0.223	-13.28	-0.236	-13.31	-0.178
-13.24	-0.155	-13.25	-0.159	-13.26	-0.164	-13.32	-0.224	-13.26	-0.236	-13.29	-0.178
-13.23	-0.155	-13.23	-0.16	-13.25	-0.164	-13.3	-0.224	-13.25	-0.236	-13.27	-0.178
-13.21	-0.155	-13.21	-0.16	-13.23	-0.164	-13.28	-0.224	-13.23	-0.236	-13.26	-0.178
-13.19	-0.156	-13.2	-0.16	-13.21	-0.164	-13.27	-0.225	-13.21	-0.236	-13.24	-0.179
-13.18	-0.156	-13.18	-0.16	-13.2	-0.164	-13.25	-0.225	-13.2	-0.236	-13.23	-0.179
-13.16	-0.156	-13.16	-0.16	-13.18	-0.164	-13.24	-0.225	-13.18	-0.236	-13.21	-0.179
-13.14	-0.156	-13.15	-0.161	-13.16	-0.164	-13.22	-0.225	-13.17	-0.236	-13.19	-0.18
-13.13	-0.156	-13.13	-0.161	-13.15	-0.164	-13.2	-0.225	-13.15	-0.236	-13.18	-0.18
-13.11	-0.156	-13.12	-0.161	-13.13	-0.165	-13.19	-0.225	-13.13	-0.237	-13.16	-0.18
-13.09	-0.156	-13.1	-0.161	-13.12	-0.165	-13.17	-0.225	-13.12	-0.237	-13.15	-0.18
-13.08	-0.156	-13.08	-0.161	-13.1	-0.165	-13.15	-0.225	-13.1	-0.237	-13.13	-0.18
-13.06	-0.156	-13.07	-0.162	-13.08	-0.165	-13.14	-0.226	-13.08	-0.237	-13.11	-0.18
-13.05	-0.156	-13.05	-0.162	-13.07	-0.165	-13.12	-0.226	-13.07	-0.237	-13.1	-0.181
-13.03	-0.157	-13.03	-0.162	-13.05	-0.166	-13.1	-0.226	-13.05	-0.237	-13.08	-0.181
-13.01	-0.157	-13.02	-0.162	-13.03	-0.166	-13.09	-0.226	-13.03	-0.237	-13.06	-0.181
-13	-0.157	-13	-0.162	-13.02	-0.166	-13.07	-0.226	-13.02	-0.237	-13.05	-0.181
-12.98	-0.157	-12.98	-0.163	-13	-0.166	-13.06	-0.226	-13	-0.237	-13.03	-0.181
-12.96	-0.158	-12.97	-0.163	-12.99	-0.166	-13.04	-0.226	-12.98	-0.237	-13.01	-0.181
-12.95	-0.158	-12.95	-0.163	-12.97	-0.166	-13.02	-0.227	-12.97	-0.237	-13	-0.181
-12.93	-0.158	-12.94	-0.164	-12.95	-0.166	-13.01	-0.227	-12.95	-0.237	-12.98	-0.181
-12.91	-0.158	-12.92	-0.164	-12.94	-0.166	-12.99	-0.227	-12.93	-0.237	-12.96	-0.181
-12.9	-0.158	-12.9	-0.164	-12.92	-0.166	-12.98	-0.227	-12.92	-0.237	-12.95	-0.182
-12.88	-0.158	-12.89	-0.164	-12.9	-0.167	-12.96	-0.227	-12.9	-0.237	-12.93	-0.182
-12.87	-0.158	-12.87	-0.164	-12.89	-0.167	-12.94	-0.227	-12.89	-0.238	-12.92	-0.182
-12.85	-0.158	-12.85	-0.164	-12.87	-0.168	-12.93	-0.227	-12.87	-0.238	-12.9	-0.182
-12.83	-0.158	-12.84	-0.164	-12.85	-0.168	-12.91	-0.227	-12.85	-0.238	-12.88	-0.182
-12.82	-0.158	-12.82	-0.164	-12.84	-0.169	-12.89	-0.227	-12.84	-0.238	-12.87	-0.182
-12.8	-0.159	-12.81	-0.165	-12.82	-0.169	-12.88	-0.227	-12.82	-0.238	-12.85	-0.183
-12.78	-0.159	-12.79	-0.165	-12.81	-0.169	-12.86	-0.227	-12.8	-0.238	-12.83	-0.183
-12.77	-0.159	-12.77	-0.165	-12.79	-0.169	-12.84	-0.228	-12.79	-0.238	-12.82	-0.183
-12.75	-0.159	-12.76	-0.165	-12.77	-0.169	-12.83	-0.228	-12.77	-0.238	-12.8	-0.183
-12.74	-0.159	-12.74	-0.165	-12.76	-0.169	-12.81	-0.228	-12.75	-0.238	-12.78	-0.183
-12.72	-0.16	-12.72	-0.165	-12.74	-0.169	-12.8	-0.228	-12.74	-0.238	-12.77	-0.183
-12.7	-0.16	-12.71	-0.165	-12.72	-0.169	-12.78	-0.228	-12.72	-0.238	-12.75	-0.183
-12.68	-0.16	-12.69	-0.166	-12.71	-0.169	-12.76	-0.229	-12.71	-0.238	-12.74	-0.183
-12.67	-0.16	-12.67	-0.166	-12.69	-0.169	-12.74	-0.229	-12.69	-0.238	-12.72	-0.184
-12.65	-0.16	-12.66	-0.166	-12.67	-0.17	-12.73	-0.229	-12.67	-0.238	-12.7	-0.184
-12.64	-0.16	-12.64	-0.166	-12.66	-0.17	-12.71	-0.229	-12.66	-0.238	-12.69	-0.184
-12.62	-0.16	-12.62	-0.166	-12.64	-0.17	-12.7	-0.229	-12.64	-0.239	-12.67	-0.184
-12.6	-0.161	-12.61	-0.166	-12.62	-0.17	-12.68	-0.229	-12.62	-0.239	-12.65	-0.184
-12.59	-0.161	-12.59	-0.167	-12.61	-0.17	-12.67	-0.229	-12.61	-0.239	-12.64	-0.184
-12.57	-0.161	-12.58	-0.167	-12.59	-0.17	-12.65	-0.229	-12.59	-0.239	-12.62	-0.184
-12.55	-0.161	-12.56	-0.167	-12.58	-0.171	-12.63	-0.229	-12.57	-0.239	-12.6	-0.185
-12.54	-0.161	-12.54	-0.167	-12.56	-0.171	-12.62	-0.23	-12.56	-0.239	-12.59	-0.185
-12.52	-0.161	-12.53	-0.167	-12.54	-0.171	-12.6	-0.23	-12.54	-0.239	-12.57	-0.185
-12.51	-0.161	-12.51	-0.167	-12.53	-0.171	-12.58	-0.23	-12.52	-0.239	-12.56	-0.185
-12.49	-0.161	-12.49	-0.167	-12.51	-0.171	-12.57	-0.23	-12.51	-0.239	-12.54	-0.185
-12.47	-0.162	-12.48	-0.167	-12.49	-0.171	-12.55	-0.23	-12.49	-0.239	-12.52	-0.185
-12.46	-0.162	-12.46	-0.167	-12.48	-0.171	-12.53	-0.23	-12.48	-0.239	-12.51	-0.185
-12.44	-0.162	-12.45	-0.167	-12.46	-0.172	-12.52	-0.23	-12.46	-0.239	-12.49	-0.185
-12.42	-0.162	-12.43	-0.167	-12.44	-0.172	-12.5	-0.23	-12.44	-0.239	-12.47	-0.186
-12.41	-0.162	-12.41	-0.167	-12.43	-0.172	-12.49	-0.23	-12.43	-0.239	-12.46	-0.186
-12.39	-0.162	-12.4	-0.168	-12.41	-0.173	-12.47	-0.23	-12.41	-0.239	-12.44	-0.186
-12.37	-0.162	-12.38	-0.168	-12.4	-0.173	-12.45	-0.231	-12.39	-0.24	-12.43	-0.186
-12.36	-0.163	-12.36	-0.168	-12.38	-0.173	-12.44	-0.231	-12.38	-0.24	-12.41	-0.186
-12.34	-0.163	-12.35	-0.168	-12.36	-0.173	-12.42	-0.231	-12.36	-0.24	-12.39	-0.186
-12.32	-0.163	-12.33	-0.168	-12.35	-0.173	-12.4	-0.231	-12.34	-0.24	-12.38	-0.186
-12.31	-0.163	-12.31	-0.168	-12.33	-0.173	-12.39	-0.231	-12.33	-0.24	-12.36	-0.186
-12.29	-0.163	-12.3	-0.168	-12.31	-0.173	-12.37	-0.231	-12.31	-0.24	-12.34	-0.186
-12.27	-0.163	-12.28	-0.168	-12.3	-0.173	-12.35	-0.231	-12.29	-0.24	-12.33	-0.186
-12.26	-0.163	-12.26	-0.168	-12.28	-0.173	-12.34	-0.231	-12.28	-0.24	-12.31	-0.186
-12.24	-0.163	-12.25	-0.168	-12.26	-0.173	-12.32	-0.231	-12.26	-0.24	-12.29	-0.187
-12.22	-0.163	-12.23	-0.168	-12.25	-0.173	-12.3	-0.231	-12.24	-0.24	-12.28	-0.187
-12.21	-0.163	-12.22	-0.168	-12.23	-0.174	-12.29	-0.231	-12.23	-0.24	-12.26	-0.187
-12.19	-0.163	-12.2	-0.168	-12.21	-0.174	-12.27	-0.231	-12.21	-0.24	-12.24	-0.187
-12.18	-0.163	-12.18	-0.169	-12.2	-0.174	-12.25	-0.232	-12.2	-0.24	-12.23	-0.187
-12.16	-0.164	-12.17	-0.169	-12.18	-0.174	-12.24	-0.232	-12.18	-0.24	-12.21	-0.187
-12.14	-0.164	-12.15	-0.169	-12.16	-0.174	-12.22	-0.232	-12.16	-0.24	-12.2	-0.187
-12.13	-0.164	-12.13	-0.169	-12.15	-0.174	-12.21	-0.232	-12.15	-0.24	-12.18	-0.187
-12.11	-0.164	-12.12	-0.169	-12.13	-0.174	-12.19	-0.233	-12.13	-0.24	-12.16	-0.188
-12.09	-0.164	-12.1	-0.169	-12.11	-0.174	-12.17	-0.233	-12.11	-0.24	-12.15	-0.188
-12.08	-0.164	-12.08	-0.169	-12.1	-0.174	-12.16	-0.233	-12.1	-0.24	-12.13	-0.188
-12.06	-0.164	-12.07	-0.169	-12.08	-0.175	-12.14	-0.233	-12.08	-0.241	-12.11	-0.188
-12.04	-0.164	-12.05	-0.169	-12.07	-0.175	-12.12	-0.233	-12.06	-0.241	-12.1	-0.188
-12.03	-0.164	-12.03	-0.169	-12.05	-0.175	-12.11	-0.233	-12.05	-0.241	-12.08	-0.188
-12.01	-0.164	-12.02	-0.169	-12.03	-0.175	-12.09	-0.233	-12.03	-0.241	-12.06	-0.188
-11.99	-0.164	-12	-0.169	-12.02	-0.175	-12.07	-0.233	-12.02	-0.241	-12.05	-0.188
-11.98	-0.164	-11.98	-0.169	-12	-0.175	-12.06	-0.233	-12	-0.241	-12.03	-0.188
-11.96	-0.165	-11.97	-0.169	-11.98	-0.175	-12.04	-0.233	-11.98	-0.241	-12.02	-0.188
-11.94	-0.165	-11.95	-0.169	-11.97	-0.175	-12.03	-0.233	-11.96	-0.241	-12	-0.188
-11.93	-0.165	-11.94	-0.169	-11.95	-0.175	-12.01	-0.233	-11.95	-0.241	-11.98	-0.188
-11.91	-0.165	-11.92	-0.169	-11.93	-0.176	-11.99	-0.233	-11.93	-0.241	-11.97	-0.188
-11.9	-0.165	-11.9	-0.169	-11.92	-0.176	-11.98	-0.233	-11.92	-0.241	-11.95	-0.188
-11.88	-0.165	-11.89	-0.17	-11.9	-0.176	-11.96	-0.233	-11.9	-0.241	-11.93	-0.189
-11.86	-0.165	-11.87	-0.17	-11.89	-0.176	-11.94	-0.233	-11.88	-0.241	-11.92	-0.189
-11.85	-0.165	-11.85	-0.17	-11.87	-0.176	-11.93	-0.233	-11.87	-0.241	-11.9	-0.189
-11.83	-0.165	-11.83	-0.17	-11.85	-0.176	-11.91	-0.234	-11.85	-0.241	-11.88	-0.189
-11.81	-0.165	-11.82	-0.17	-11.84	-0.176	-11.89	-0.234	-11.83	-0.241	-11.87	-0.189
-11.8	-0.166	-11.8	-0.17	-11.82	-0.176	-11.88	-0.234	-11.82	-0.241	-11.85	-0.189
-11.78	-0.166	-11.79	-0.17	-11.8	-0.176	-11.86	-0.234	-11.8	-0.241	-11.83	-0.189
-11.76	-0.166	-11.77	-0.17	-11.79	-0.176	-11.85	-0.234	-11.78	-0.241	-11.82	-0.189
-11.75	-0.166	-11.75	-0.17	-11.77	-0.177	-11.83	-0.234	-11.77	-0.241	-11.8	-0.189
-11.73	-0.166	-11.74	-0.17	-11.75	-0.177	-11.81	-0.234	-11.75	-0.241	-11.78	-0.189
-11.71	-0.166	-11.72	-0.17	-11.74	-0.177	-11.8	-0.234	-11.73	-0.241	-11.77	-0.189
-11.7	-0.166	-11.7	-0.17	-11.72	-0.177	-11.78	-0.234	-11.72	-0.242	-11.75	-0.189
-11.68	-0.166	-11.69	-0.17	-11.7	-0.177	-11.76	-0.234	-11.7	-0.242	-11.73	-0.189
-11.67	-0.166	-11.67	-0.171	-11.69	-0.177	-11.75	-0.234	-11.68	-0.242	-11.72	-0.19
-11.65	-0.166	-11.65	-0.171	-11.67	-0.177	-11.73	-0.234	-11.67	-0.242	-11.7	-0.19
-11.63	-0.167	-11.64	-0.171	-11.65	-0.177	-11.71	-0.234	-11.65	-0.242	-11.68	-0.19
-11.62	-0.167	-11.62	-0.171	-11.64	-0.177	-11.7	-0.234	-11.64	-0.242	-11.67	-0.19
-11.6	-0.167	-11.61	-0.171	-11.62	-0.177	-11.68	-0.234	-11.62	-0.242	-11.65	-0.19
-11.58	-0.167	-11.59	-0.171	-11.61	-0.177	-11.66	-0.235	-11.6	-0.242	-11.64	-0.19
-11.57	-0.167	-11.57	-0.171	-11.59	-0.177	-11.65	-0.235	-11.59	-0.242	-11.62	-0.19
-11.55	-0.167	-11.56	-0.171	-11.57	-0.177	-11.63	-0.235	-11.57	-0.242	-11.6	-0.19
-11.53	-0.167	-11.54	-0.171	-11.56	-0.178	-11.61	-0.235	-11.55	-0.242	-11.59	-0.19
-11.52	-0.167	-11.52	-0.171	-11.54	-0.178	-11.6	-0.235	-11.54	-0.242	-11.57	-0.19
-11.5	-0.167	-11.51	-0.171	-11.52	-0.178	-11.58	-0.235	-11.52	-0.242	-11.55	-0.19
-11.48	-0.167	-11.49	-0.171	-11.51	-0.178	-11.57	-0.235	-11.5	-0.242	-11.54	-0.19
-11.47	-0.167	-11.47	-0.171	-11.49	-0.178	-11.55	-0.235	-11.49	-0.242	-11.52	-0.19
-11.45	-0.167	-11.46	-0.171	-11.47	-0.178	-11.53	-0.235	-11.47	-0.242	-11.5	-0.19
-11.43	-0.167	-11.44	-0.171	-11.46	-0.178	-11.52	-0.235	-11.46	-0.242	-11.49	-0.191
-11.42	-0.167	-11.42	-0.171	-11.44	-0.178	-11.5	-0.235	-11.44	-0.243	-11.47	-0.191
-11.4	-0.167	-11.41	-0.171	-11.42	-0.179	-11.48	-0.235	-11.42	-0.243	-11.45	-0.191
-11.38	-0.167	-11.39	-0.171	-11.41	-0.179	-11.47	-0.236	-11.41	-0.243	-11.44	-0.191
-11.37	-0.167	-11.37	-0.171	-11.39	-0.179	-11.45	-0.236	-11.39	-0.243	-11.42	-0.191
-11.35	-0.167	-11.36	-0.171	-11.38	-0.179	-11.43	-0.236	-11.37	-0.243	-11.41	-0.191
-11.33	-0.168	-11.34	-0.172	-11.36	-0.179	-11.42	-0.236	-11.36	-0.243	-11.39	-0.191
-11.32	-0.168	-11.33	-0.172	-11.34	-0.179	-11.4	-0.236	-11.34	-0.243	-11.37	-0.191
-11.3	-0.168	-11.31	-0.172	-11.32	-0.179	-11.38	-0.236	-11.32	-0.243	-11.35	-0.191
-11.29	-0.168	-11.29	-0.172	-11.31	-0.18	-11.37	-0.236	-11.31	-0.243	-11.34	-0.191
-11.27	-0.168	-11.27	-0.172	-11.29	-0.18	-11.35	-0.236	-11.29	-0.243	-11.32	-0.191
-11.25	-0.168	-11.26	-0.172	-11.28	-0.18	-11.33	-0.236	-11.27	-0.243	-11.31	-0.191
-11.24	-0.168	-11.24	-0.172	-11.26	-0.18	-11.32	-0.236	-11.26	-0.243	-11.29	-0.192
-11.22	-0.168	-11.23	-0.172	-11.24	-0.18	-11.3	-0.236	-11.24	-0.243	-11.27	-0.192
-11.2	-0.168	-11.21	-0.172	-11.23	-0.18	-11.29	-0.236	-11.22	-0.243	-11.26	-0.192
-11.19	-0.168	-11.19	-0.172	-11.21	-0.18	-11.27	-0.236	-11.21	-0.243	-11.24	-0.192
-11.17	-0.168	-11.18	-0.172	-11.19	-0.18	-11.25	-0.236	-11.19	-0.243	-11.22	-0.192
-11.15	-0.168	-11.16	-0.172	-11.18	-0.18	-11.24	-0.236	-11.17	-0.243	-11.21	-0.192
-11.14	-0.168	-11.14	-0.172	-11.16	-0.18	-11.22	-0.236	-11.16	-0.243	-11.19	-0.192
-11.12	-0.168	-11.13	-0.172	-11.14	-0.18	-11.2	-0.236	-11.14	-0.243	-11.17	-0.192
-11.1	-0.168	-11.11	-0.172	-11.13	-0.18	-11.19	-0.237	-11.12	-0.244	-11.16	-0.192
-11.09	-0.168	-11.09	-0.172	-11.11	-0.18	-11.17	-0.237	-11.11	-0.244	-11.14	-0.192
-11.07	-0.168	-11.08	-0.172	-11.09	-0.18	-11.16	-0.237	-11.09	-0.244	-11.12	-0.192
-11.06	-0.168	-11.06	-0.172	-11.08	-0.18	-11.14	-0.237	-11.08	-0.244	-11.11	-0.192
-11.04	-0.168	-11.05	-0.172	-11.06	-0.18	-11.12	-0.237	-11.06	-0.244	-11.09	-0.193
-11.02	-0.168	-11.03	-0.173	-11.05	-0.18	-11.1	-0.237	-11.04	-0.244	-11.08	-0.193
-11	-0.168	-11.01	-0.173	-11.03	-0.18	-11.09	-0.237	-11.02	-0.244	-11.06	-0.193
-10.99	-0.168	-11	-0.173	-11.01	-0.181	-11.07	-0.237	-11.01	-0.244	-11.04	-0.193
-10.97	-0.168	-10.98	-0.173	-11	-0.181	-11.05	-0.237	-10.99	-0.244	-11.03	-0.193
-10.96	-0.168	-10.96	-0.173	-10.98	-0.181	-11.04	-0.237	-10.97	-0.244	-11.01	-0.193
-10.94	-0.168	-10.95	-0.173	-10.96	-0.181	-11.02	-0.237	-10.96	-0.244	-10.99	-0.193
-10.92	-0.168	-10.93	-0.173	-10.95	-0.181	-11.01	-0.237	-10.94	-0.244	-10.98	-0.193
-10.91	-0.169	-10.91	-0.173	-10.93	-0.181	-10.99	-0.237	-10.92	-0.244	-10.96	-0.193
-10.89	-0.169	-10.9	-0.173	-10.91	-0.181	-10.97	-0.237	-10.91	-0.244	-10.94	-0.193
-10.87	-0.169	-10.88	-0.173	-10.9	-0.181	-10.96	-0.237	-10.89	-0.244	-10.93	-0.193
-10.86	-0.169	-10.86	-0.173	-10.88	-0.181	-10.94	-0.237	-10.88	-0.244	-10.91	-0.193
-10.84	-0.169	-10.85	-0.173	-10.86	-0.181	-10.92	-0.237	-10.86	-0.244	-10.89	-0.193
-10.82	-0.169	-10.83	-0.173	-10.85	-0.181	-10.91	-0.237	-10.84	-0.244	-10.88	-0.193
-10.81	-0.169	-10.81	-0.173	-10.83	-0.181	-10.89	-0.237	-10.83	-0.244	-10.86	-0.193
-10.79	-0.169	-10.8	-0.173	-10.81	-0.181	-10.87	-0.238	-10.81	-0.244	-10.84	-0.193
-10.77	-0.169	-10.78	-0.174	-10.8	-0.181	-10.86	-0.238	-10.79	-0.244	-10.83	-0.193
-10.76	-0.169	-10.76	-0.174	-10.78	-0.181	-10.84	-0.238	-10.78	-0.244	-10.81	-0.193
-10.74	-0.169	-10.75	-0.174	-10.76	-0.181	-10.82	-0.238	-10.76	-0.244	-10.79	-0.193
-10.72	-0.169	-10.73	-0.174	-10.75	-0.181	-10.81	-0.238	-10.74	-0.244	-10.78	-0.193
-10.71	-0.169	-10.72	-0.174	-10.73	-0.181	-10.79	-0.238	-10.73	-0.244	-10.76	-0.193
-10.69	-0.169	-10.7	-0.174	-10.71	-0.181	-10.77	-0.238	-10.71	-0.244	-10.74	-0.193
-10.67	-0.169	-10.68	-0.174	-10.7	-0.181	-10.76	-0.238	-10.69	-0.244	-10.73	-0.193
-10.66	-0.169	-10.66	-0.174	-10.68	-0.181	-10.74	-0.238	-10.68	-0.244	-10.71	-0.193
-10.64	-0.169	-10.65	-0.174	-10.67	-0.181	-10.73	-0.238	-10.66	-0.245	-10.69	-0.193
-10.62	-0.169	-10.63	-0.174	-10.65	-0.181	-10.71	-0.238	-10.64	-0.245	-10.68	-0.193
-10.61	-0.169	-10.61	-0.174	-10.63	-0.181	-10.69	-0.238	-10.63	-0.245	-10.66	-0.194
-10.59	-0.169	-10.6	-0.174	-10.62	-0.181	-10.68	-0.238	-10.61	-0.245	-10.65	-0.194
-10.58	-0.17	-10.58	-0.174	-10.6	-0.181	-10.66	-0.238	-10.59	-0.245	-10.63	-0.194
-10.56	-0.17	-10.57	-0.174	-10.58	-0.181	-10.64	-0.238	-10.58	-0.245	-10.61	-0.194
-10.54	-0.17	-10.55	-0.174	-10.57	-0.181	-10.63	-0.238	-10.56	-0.245	-10.6	-0.194
-10.53	-0.17	-10.53	-0.174	-10.55	-0.181	-10.61	-0.238	-10.55	-0.245	-10.58	-0.194
-10.51	-0.17	-10.52	-0.174	-10.53	-0.182	-10.59	-0.238	-10.53	-0.245	-10.56	-0.194
-10.49	-0.17	-10.5	-0.174	-10.52	-0.182	-10.58	-0.239	-10.51	-0.245	-10.55	-0.194
-10.48	-0.17	-10.48	-0.174	-10.5	-0.182	-10.56	-0.239	-10.5	-0.245	-10.53	-0.194
-10.46	-0.17	-10.47	-0.174	-10.48	-0.182	-10.54	-0.239	-10.48	-0.245	-10.51	-0.194
-10.44	-0.17	-10.45	-0.174	-10.47	-0.182	-10.53	-0.239	-10.46	-0.245	-10.5	-0.194
-10.43	-0.17	-10.43	-0.174	-10.45	-0.182	-10.51	-0.239	-10.45	-0.245	-10.48	-0.194
-10.41	-0.17	-10.42	-0.174	-10.43	-0.182	-10.49	-0.239	-10.43	-0.245	-10.46	-0.194
-10.39	-0.17	-10.4	-0.174	-10.42	-0.182	-10.48	-0.239	-10.41	-0.245	-10.45	-0.194
-10.38	-0.17	-10.38	-0.174	-10.4	-0.182	-10.46	-0.239	-10.4	-0.245	-10.43	-0.194
-10.36	-0.17	-10.37	-0.175	-10.38	-0.182	-10.44	-0.239	-10.38	-0.245	-10.41	-0.194
-10.34	-0.17	-10.35	-0.175	-10.37	-0.182	-10.43	-0.239	-10.36	-0.245	-10.4	-0.194
-10.33	-0.17	-10.33	-0.175	-10.35	-0.182	-10.41	-0.239	-10.35	-0.245	-10.38	-0.194
-10.31	-0.17	-10.32	-0.175	-10.33	-0.182	-10.4	-0.239	-10.33	-0.245	-10.36	-0.194
-10.29	-0.17	-10.3	-0.175	-10.32	-0.182	-10.38	-0.239	-10.31	-0.245	-10.35	-0.194
-10.28	-0.171	-10.28	-0.175	-10.3	-0.182	-10.36	-0.239	-10.3	-0.245	-10.33	-0.194
-10.26	-0.171	-10.27	-0.175	-10.28	-0.182	-10.35	-0.239	-10.28	-0.245	-10.31	-0.194
-10.24	-0.171	-10.25	-0.175	-10.27	-0.182	-10.33	-0.239	-10.26	-0.245	-10.3	-0.194
-10.23	-0.171	-10.23	-0.175	-10.25	-0.182	-10.31	-0.239	-10.25	-0.245	-10.28	-0.194
-10.21	-0.171	-10.22	-0.175	-10.23	-0.182	-10.3	-0.239	-10.23	-0.245	-10.27	-0.194
-10.2	-0.171	-10.2	-0.175	-10.22	-0.182	-10.28	-0.239	-10.21	-0.245	-10.25	-0.194
-10.18	-0.171	-10.19	-0.175	-10.2	-0.182	-10.26	-0.239	-10.2	-0.245	-10.23	-0.195
-10.16	-0.171	-10.17	-0.175	-10.18	-0.182	-10.25	-0.239	-10.18	-0.245	-10.22	-0.195
-10.14	-0.171	-10.15	-0.175	-10.17	-0.183	-10.23	-0.239	-10.17	-0.245	-10.2	-0.195
-10.13	-0.171	-10.14	-0.175	-10.15	-0.183	-10.21	-0.239	-10.15	-0.246	-10.18	-0.195
-10.11	-0.171	-10.12	-0.175	-10.14	-0.183	-10.2	-0.24	-10.13	-0.246	-10.17	-0.195
-10.1	-0.171	-10.1	-0.175	-10.12	-0.183	-10.18	-0.24	-10.12	-0.246	-10.15	-0.195
-10.08	-0.171	-10.09	-0.175	-10.1	-0.183	-10.16	-0.24	-10.1	-0.246	-10.13	-0.195
-10.06	-0.171	-10.07	-0.175	-10.08	-0.183	-10.15	-0.24	-10.08	-0.246	-10.12	-0.195
-10.04	-0.171	-10.05	-0.175	-10.07	-0.183	-10.13	-0.24	-10.07	-0.246	-10.1	-0.195
-10.03	-0.171	-10.04	-0.175	-10.05	-0.183	-10.11	-0.24	-10.05	-0.246	-10.08	-0.195
-10.01	-0.171	-10.02	-0.175	-10.04	-0.183	-10.1	-0.24	-10.03	-0.246	-10.07	-0.195
-10	-0.171	-10	-0.175	-10.02	-0.183	-10.08	-0.24	-10.02	-0.246	-10.05	-0.195
-9.98	-0.171	-9.99	-0.175	-10	-0.183	-10.06	-0.24	-10	-0.246	-10.03	-0.195
-9.96	-0.172	-9.97	-0.175	-9.99	-0.183	-10.05	-0.24	-9.98	-0.246	-10.02	-0.195
-9.95	-0.172	-9.96	-0.175	-9.97	-0.183	-10.03	-0.24	-9.97	-0.246	-10	-0.195
-9.93	-0.172	-9.94	-0.175	-9.95	-0.183	-10.01	-0.24	-9.95	-0.246	-9.98	-0.195
-9.91	-0.172	-9.92	-0.175	-9.94	-0.183	-10	-0.24	-9.93	-0.246	-9.97	-0.195
-9.9	-0.172	-9.9	-0.176	-9.92	-0.183	-9.98	-0.24	-9.92	-0.246	-9.95	-0.195
-9.88	-0.172	-9.89	-0.176	-9.9	-0.183	-9.97	-0.24	-9.9	-0.246	-9.93	-0.195
-9.86	-0.172	-9.87	-0.176	-9.89	-0.183	-9.95	-0.24	-9.88	-0.246	-9.92	-0.195
-9.85	-0.172	-9.86	-0.176	-9.87	-0.183	-9.93	-0.24	-9.87	-0.246	-9.9	-0.195
-9.83	-0.172	-9.84	-0.176	-9.85	-0.183	-9.92	-0.24	-9.85	-0.246	-9.88	-0.195
-9.81	-0.172	-9.82	-0.176	-9.84	-0.183	-9.9	-0.24	-9.83	-0.246	-9.87	-0.195
-9.8	-0.172	-9.81	-0.176	-9.82	-0.183	-9.88	-0.24	-9.82	-0.246	-9.85	-0.195
-9.78	-0.172	-9.79	-0.176	-9.81	-0.183	-9.87	-0.24	-9.8	-0.246	-9.84	-0.195
-9.77	-0.172	-9.77	-0.176	-9.79	-0.183	-9.85	-0.24	-9.78	-0.246	-9.82	-0.195
-9.75	-0.172	-9.76	-0.176	-9.77	-0.183	-9.83	-0.24	-9.77	-0.246	-9.8	-0.195
-9.73	-0.172	-9.74	-0.176	-9.75	-0.183	-9.82	-0.24	-9.75	-0.246	-9.79	-0.195
-9.72	-0.172	-9.72	-0.176	-9.74	-0.183	-9.8	-0.24	-9.73	-0.246	-9.77	-0.195
-9.7	-0.172	-9.71	-0.176	-9.72	-0.183	-9.78	-0.241	-9.72	-0.246	-9.75	-0.195
-9.68	-0.172	-9.69	-0.176	-9.7	-0.183	-9.77	-0.241	-9.7	-0.247	-9.74	-0.195
-9.66	-0.172	-9.67	-0.176	-9.69	-0.184	-9.75	-0.241	-9.68	-0.247	-9.72	-0.195
-9.65	-0.172	-9.66	-0.176	-9.67	-0.184	-9.73	-0.241	-9.67	-0.247	-9.7	-0.195
-9.63	-0.172	-9.64	-0.176	-9.65	-0.184	-9.72	-0.241	-9.65	-0.247	-9.69	-0.196
-9.61	-0.172	-9.62	-0.176	-9.64	-0.184	-9.7	-0.241	-9.63	-0.247	-9.67	-0.196
-9.6	-0.172	-9.61	-0.176	-9.62	-0.184	-9.69	-0.241	-9.62	-0.247	-9.65	-0.196
-9.58	-0.173	-9.59	-0.176	-9.61	-0.184	-9.67	-0.241	-9.6	-0.247	-9.64	-0.196
-9.56	-0.173	-9.57	-0.176	-9.59	-0.184	-9.65	-0.241	-9.58	-0.247	-9.62	-0.196
-9.55	-0.173	-9.56	-0.176	-9.57	-0.184	-9.64	-0.241	-9.57	-0.247	-9.6	-0.196
-9.53	-0.173	-9.54	-0.176	-9.56	-0.184	-9.62	-0.241	-9.55	-0.247	-9.59	-0.196
-9.52	-0.173	-9.52	-0.176	-9.54	-0.184	-9.6	-0.241	-9.54	-0.247	-9.57	-0.196
-9.5	-0.173	-9.51	-0.176	-9.52	-0.184	-9.59	-0.241	-9.52	-0.247	-9.55	-0.196
-9.48	-0.173	-9.49	-0.176	-9.51	-0.184	-9.57	-0.241	-9.5	-0.247	-9.54	-0.196
-9.47	-0.173	-9.47	-0.177	-9.49	-0.184	-9.55	-0.241	-9.49	-0.247	-9.52	-0.196
-9.45	-0.173	-9.46	-0.177	-9.47	-0.184	-9.54	-0.241	-9.47	-0.247	-9.5	-0.196
-9.43	-0.173	-9.44	-0.177	-9.46	-0.184	-9.52	-0.241	-9.45	-0.247	-9.49	-0.196
-9.42	-0.173	-9.42	-0.177	-9.44	-0.184	-9.5	-0.241	-9.44	-0.247	-9.47	-0.196
-9.4	-0.173	-9.41	-0.177	-9.42	-0.184	-9.49	-0.241	-9.42	-0.247	-9.45	-0.196
-9.38	-0.173	-9.39	-0.177	-9.41	-0.184	-9.47	-0.241	-9.4	-0.247	-9.44	-0.196
-9.37	-0.173	-9.37	-0.177	-9.39	-0.184	-9.45	-0.241	-9.39	-0.247	-9.42	-0.196
-9.35	-0.173	-9.36	-0.177	-9.38	-0.184	-9.44	-0.241	-9.37	-0.247	-9.4	-0.196
-9.33	-0.173	-9.34	-0.177	-9.36	-0.184	-9.42	-0.241	-9.35	-0.247	-9.39	-0.196
-9.32	-0.173	-9.32	-0.177	-9.34	-0.184	-9.4	-0.241	-9.34	-0.247	-9.37	-0.196
-9.3	-0.173	-9.31	-0.177	-9.32	-0.184	-9.39	-0.241	-9.32	-0.247	-9.36	-0.196
-9.28	-0.173	-9.29	-0.177	-9.31	-0.184	-9.37	-0.241	-9.3	-0.247	-9.34	-0.196
-9.27	-0.174	-9.27	-0.177	-9.29	-0.184	-9.35	-0.241	-9.29	-0.247	-9.32	-0.196
-9.25	-0.174	-9.26	-0.177	-9.27	-0.184	-9.34	-0.241	-9.27	-0.247	-9.31	-0.196
-9.23	-0.174	-9.24	-0.177	-9.26	-0.185	-9.32	-0.241	-9.25	-0.247	-9.29	-0.196
-9.22	-0.174	-9.23	-0.177	-9.24	-0.185	-9.3	-0.241	-9.24	-0.247	-9.27	-0.196
-9.2	-0.174	-9.21	-0.177	-9.22	-0.185	-9.29	-0.241	-9.22	-0.248	-9.25	-0.196
-9.18	-0.174	-9.19	-0.177	-9.21	-0.185	-9.27	-0.241	-9.2	-0.248	-9.24	-0.196
-9.17	-0.174	-9.18	-0.177	-9.19	-0.185	-9.25	-0.241	-9.19	-0.248	-9.22	-0.196
-9.15	-0.174	-9.16	-0.177	-9.18	-0.185	-9.24	-0.241	-9.17	-0.248	-9.21	-0.196
-9.13	-0.174	-9.14	-0.177	-9.16	-0.185	-9.22	-0.241	-9.15	-0.248	-9.19	-0.196
-9.12	-0.174	-9.12	-0.177	-9.14	-0.185	-9.2	-0.241	-9.14	-0.248	-9.17	-0.196
-9.1	-0.174	-9.11	-0.177	-9.12	-0.185	-9.19	-0.241	-9.12	-0.248	-9.16	-0.196
-9.09	-0.174	-9.09	-0.177	-9.11	-0.185	-9.17	-0.242	-9.1	-0.248	-9.14	-0.196
-9.07	-0.174	-9.08	-0.177	-9.09	-0.185	-9.15	-0.242	-9.09	-0.248	-9.12	-0.196
-9.05	-0.174	-9.06	-0.177	-9.07	-0.185	-9.14	-0.242	-9.07	-0.248	-9.11	-0.196
-9.04	-0.174	-9.04	-0.177	-9.06	-0.185	-9.12	-0.242	-9.06	-0.248	-9.09	-0.197
-9.02	-0.174	-9.03	-0.177	-9.04	-0.185	-9.1	-0.242	-9.04	-0.248	-9.07	-0.197
-9	-0.174	-9.01	-0.177	-9.03	-0.185	-9.09	-0.242	-9.02	-0.248	-9.06	-0.197
-8.98	-0.174	-8.99	-0.177	-9.01	-0.185	-9.07	-0.242	-9	-0.248	-9.04	-0.197
-8.97	-0.174	-8.98	-0.177	-8.99	-0.185	-9.06	-0.242	-8.99	-0.248	-9.02	-0.197
-8.95	-0.174	-8.96	-0.177	-8.98	-0.185	-9.04	-0.242	-8.97	-0.248	-9.01	-0.197
-8.94	-0.174	-8.94	-0.177	-8.96	-0.185	-9.02	-0.242	-8.95	-0.248	-8.99	-0.197
-8.92	-0.174	-8.93	-0.177	-8.94	-0.185	-9.01	-0.242	-8.94	-0.248	-8.97	-0.197
-8.9	-0.174	-8.91	-0.178	-8.93	-0.185	-8.99	-0.242	-8.92	-0.248	-8.96	-0.197
-8.89	-0.174	-8.89	-0.178	-8.91	-0.185	-8.97	-0.242	-8.91	-0.248	-8.94	-0.197
-8.87	-0.174	-8.88	-0.178	-8.89	-0.185	-8.96	-0.242	-8.89	-0.248	-8.92	-0.197
-8.85	-0.175	-8.86	-0.178	-8.88	-0.185	-8.94	-0.242	-8.87	-0.248	-8.91	-0.197
-8.84	-0.175	-8.84	-0.178	-8.86	-0.185	-8.92	-0.242	-8.85	-0.248	-8.89	-0.197
-8.82	-0.175	-8.83	-0.178	-8.84	-0.185	-8.91	-0.242	-8.84	-0.248	-8.87	-0.197
-8.8	-0.175	-8.81	-0.178	-8.83	-0.186	-8.89	-0.242	-8.82	-0.248	-8.86	-0.197
-8.79	-0.175	-8.79	-0.178	-8.81	-0.186	-8.87	-0.242	-8.81	-0.248	-8.84	-0.197
-8.77	-0.175	-8.78	-0.178	-8.79	-0.186	-8.86	-0.242	-8.79	-0.248	-8.82	-0.197
-8.75	-0.175	-8.76	-0.178	-8.77	-0.186	-8.84	-0.242	-8.77	-0.248	-8.81	-0.197
-8.74	-0.175	-8.74	-0.178	-8.76	-0.186	-8.82	-0.242	-8.76	-0.248	-8.79	-0.197
-8.72	-0.175	-8.73	-0.178	-8.74	-0.186	-8.81	-0.242	-8.74	-0.248	-8.77	-0.197
-8.7	-0.175	-8.71	-0.178	-8.73	-0.186	-8.79	-0.242	-8.72	-0.248	-8.76	-0.197
-8.69	-0.175	-8.69	-0.178	-8.71	-0.186	-8.77	-0.242	-8.71	-0.248	-8.74	-0.197
-8.67	-0.175	-8.68	-0.178	-8.69	-0.186	-8.76	-0.242	-8.69	-0.248	-8.73	-0.197
-8.65	-0.175	-8.66	-0.178	-8.68	-0.186	-8.74	-0.242	-8.67	-0.248	-8.71	-0.197
-8.64	-0.175	-8.64	-0.178	-8.66	-0.186	-8.72	-0.242	-8.66	-0.248	-8.69	-0.197
-8.62	-0.175	-8.63	-0.178	-8.64	-0.186	-8.71	-0.242	-8.64	-0.248	-8.67	-0.197
-8.6	-0.175	-8.61	-0.178	-8.63	-0.186	-8.69	-0.242	-8.62	-0.248	-8.66	-0.197
-8.59	-0.175	-8.59	-0.178	-8.61	-0.186	-8.67	-0.242	-8.61	-0.248	-8.64	-0.197
-8.57	-0.175	-8.58	-0.178	-8.59	-0.186	-8.66	-0.242	-8.59	-0.249	-8.62	-0.197
-8.55	-0.175	-8.56	-0.178	-8.58	-0.186	-8.64	-0.243	-8.57	-0.249	-8.61	-0.197
-8.54	-0.175	-8.54	-0.178	-8.56	-0.186	-8.62	-0.243	-8.56	-0.249	-8.59	-0.197
-8.52	-0.175	-8.53	-0.178	-8.54	-0.186	-8.61	-0.243	-8.54	-0.249	-8.58	-0.197
-8.5	-0.175	-8.51	-0.178	-8.53	-0.186	-8.59	-0.243	-8.52	-0.249	-8.56	-0.197
-8.49	-0.175	-8.5	-0.178	-8.51	-0.186	-8.57	-0.243	-8.51	-0.249	-8.54	-0.197
-8.47	-0.175	-8.48	-0.178	-8.49	-0.186	-8.56	-0.243	-8.49	-0.249	-8.53	-0.197
-8.45	-0.175	-8.46	-0.178	-8.48	-0.186	-8.54	-0.243	-8.47	-0.249	-8.51	-0.197
-8.44	-0.176	-8.44	-0.179	-8.46	-0.186	-8.53	-0.243	-8.46	-0.249	-8.49	-0.197
-8.42	-0.176	-8.43	-0.179	-8.44	-0.186	-8.51	-0.243	-8.44	-0.249	-8.48	-0.198
-8.4	-0.176	-8.41	-0.179	-8.43	-0.186	-8.49	-0.243	-8.43	-0.249	-8.46	-0.198
-8.39	-0.176	-8.4	-0.179	-8.41	-0.186	-8.47	-0.243	-8.41	-0.249	-8.44	-0.198
-8.37	-0.176	-8.38	-0.179	-8.39	-0.187	-8.46	-0.243	-8.39	-0.249	-8.43	-0.198
-8.35	-0.176	-8.36	-0.179	-8.38	-0.187	-8.44	-0.243	-8.37	-0.249	-8.41	-0.198
-8.34	-0.176	-8.35	-0.179	-8.36	-0.187	-8.43	-0.243	-8.36	-0.249	-8.39	-0.198
-8.32	-0.176	-8.33	-0.179	-8.34	-0.187	-8.41	-0.243	-8.34	-0.249	-8.38	-0.198
-8.31	-0.176	-8.31	-0.179	-8.33	-0.187	-8.39	-0.243	-8.32	-0.249	-8.36	-0.198
-8.29	-0.176	-8.3	-0.179	-8.31	-0.187	-8.38	-0.243	-8.31	-0.249	-8.34	-0.198
-8.27	-0.176	-8.28	-0.179	-8.3	-0.187	-8.36	-0.243	-8.29	-0.249	-8.33	-0.198
-8.26	-0.176	-8.26	-0.179	-8.28	-0.187	-8.34	-0.243	-8.28	-0.249	-8.31	-0.198
-8.24	-0.176	-8.25	-0.179	-8.26	-0.187	-8.33	-0.243	-8.26	-0.249	-8.29	-0.198
-8.22	-0.176	-8.23	-0.179	-8.24	-0.187	-8.31	-0.243	-8.24	-0.249	-8.28	-0.198
-8.21	-0.176	-8.21	-0.179	-8.23	-0.187	-8.29	-0.243	-8.23	-0.249	-8.26	-0.198
-8.19	-0.176	-8.2	-0.179	-8.21	-0.187	-8.28	-0.243	-8.21	-0.249	-8.24	-0.198
-8.17	-0.176	-8.18	-0.179	-8.2	-0.187	-8.26	-0.243	-8.19	-0.249	-8.23	-0.198
-8.16	-0.176	-8.16	-0.179	-8.18	-0.187	-8.24	-0.243	-8.18	-0.249	-8.21	-0.198
-8.14	-0.176	-8.15	-0.179	-8.16	-0.187	-8.23	-0.243	-8.16	-0.249	-8.19	-0.198
-8.12	-0.176	-8.13	-0.179	-8.15	-0.187	-8.21	-0.243	-8.14	-0.249	-8.18	-0.198
-8.11	-0.176	-8.11	-0.179	-8.13	-0.187	-8.19	-0.243	-8.13	-0.249	-8.16	-0.198
-8.09	-0.176	-8.1	-0.179	-8.11	-0.187	-8.18	-0.243	-8.11	-0.249	-8.14	-0.198
-8.07	-0.176	-8.08	-0.179	-8.1	-0.187	-8.16	-0.243	-8.09	-0.249	-8.13	-0.198
-8.06	-0.176	-8.06	-0.179	-8.08	-0.187	-8.14	-0.243	-8.07	-0.249	-8.11	-0.198
-8.04	-0.177	-8.05	-0.179	-8.06	-0.187	-8.13	-0.243	-8.06	-0.249	-8.09	-0.198
-8.02	-0.177	-8.03	-0.179	-8.05	-0.187	-8.11	-0.243	-8.04	-0.249	-8.08	-0.198
-8.01	-0.177	-8.01	-0.179	-8.03	-0.187	-8.09	-0.243	-8.03	-0.249	-8.06	-0.198
-7.99	-0.177	-8	-0.179	-8.01	-0.187	-8.08	-0.243	-8.01	-0.249	-8.04	-0.198
-7.97	-0.177	-7.98	-0.179	-8	-0.187	-8.06	-0.244	-7.99	-0.249	-8.03	-0.198
-7.96	-0.177	-7.96	-0.179	-7.98	-0.188	-8.05	-0.244	-7.98	-0.249	-8.01	-0.198
-7.94	-0.177	-7.95	-0.179	-7.96	-0.188	-8.03	-0.244	-7.96	-0.249	-7.99	-0.198
-7.92	-0.177	-7.93	-0.179	-7.95	-0.188	-8.01	-0.244	-7.94	-0.249	-7.98	-0.198
-7.91	-0.177	-7.91	-0.179	-7.93	-0.188	-7.99	-0.244	-7.93	-0.249	-7.96	-0.198
-7.89	-0.177	-7.9	-0.179	-7.91	-0.188	-7.98	-0.244	-7.91	-0.249	-7.94	-0.198
-7.87	-0.177	-7.88	-0.179	-7.9	-0.188	-7.96	-0.244	-7.89	-0.25	-7.93	-0.198
-7.86	-0.177	-7.86	-0.179	-7.88	-0.188	-7.95	-0.244	-7.88	-0.25	-7.91	-0.198
-7.84	-0.177	-7.85	-0.179	-7.86	-0.188	-7.93	-0.244	-7.86	-0.25	-7.89	-0.198
-7.82	-0.177	-7.83	-0.179	-7.85	-0.188	-7.91	-0.244	-7.84	-0.25	-7.88	-0.198
-7.81	-0.177	-7.81	-0.179	-7.83	-0.188	-7.9	-0.244	-7.83	-0.25	-7.86	-0.198
-7.79	-0.177	-7.8	-0.179	-7.81	-0.188	-7.88	-0.244	-7.81	-0.25	-7.84	-0.198
-7.77	-0.177	-7.78	-0.18	-7.8	-0.188	-7.86	-0.244	-7.79	-0.25	-7.83	-0.198
-7.76	-0.177	-7.76	-0.18	-7.78	-0.188	-7.85	-0.244	-7.78	-0.25	-7.81	-0.198
-7.74	-0.177	-7.75	-0.18	-7.76	-0.188	-7.83	-0.244	-7.76	-0.25	-7.79	-0.198
-7.72	-0.177	-7.73	-0.18	-7.75	-0.188	-7.81	-0.244	-7.74	-0.25	-7.78	-0.198
-7.71	-0.177	-7.71	-0.18	-7.73	-0.188	-7.8	-0.244	-7.73	-0.25	-7.76	-0.198
-7.69	-0.177	-7.7	-0.18	-7.71	-0.188	-7.78	-0.244	-7.71	-0.25	-7.74	-0.198
-7.67	-0.177	-7.68	-0.18	-7.7	-0.188	-7.76	-0.244	-7.69	-0.25	-7.73	-0.199
-7.66	-0.177	-7.67	-0.18	-7.68	-0.188	-7.75	-0.244	-7.68	-0.25	-7.71	-0.199
-7.64	-0.177	-7.65	-0.18	-7.66	-0.188	-7.73	-0.244	-7.66	-0.25	-7.7	-0.199
-7.62	-0.177	-7.63	-0.18	-7.65	-0.188	-7.71	-0.244	-7.64	-0.25	-7.68	-0.199
-7.61	-0.178	-7.62	-0.18	-7.63	-0.188	-7.7	-0.244	-7.63	-0.25	-7.66	-0.199
-7.59	-0.178	-7.6	-0.18	-7.61	-0.189	-7.68	-0.244	-7.61	-0.25	-7.65	-0.199
-7.57	-0.178	-7.58	-0.18	-7.6	-0.189	-7.66	-0.244	-7.59	-0.25	-7.63	-0.199
-7.56	-0.178	-7.57	-0.18	-7.58	-0.189	-7.65	-0.244	-7.58	-0.25	-7.61	-0.199
-7.54	-0.178	-7.55	-0.18	-7.57	-0.189	-7.63	-0.244	-7.56	-0.25	-7.6	-0.199
-7.52	-0.178	-7.53	-0.18	-7.55	-0.189	-7.61	-0.244	-7.55	-0.25	-7.58	-0.199
-7.51	-0.178	-7.51	-0.18	-7.53	-0.189	-7.6	-0.244	-7.53	-0.25	-7.56	-0.199
-7.49	-0.178	-7.5	-0.18	-7.51	-0.189	-7.58	-0.244	-7.51	-0.25	-7.55	-0.199
-7.47	-0.178	-7.48	-0.18	-7.5	-0.189	-7.56	-0.244	-7.49	-0.25	-7.53	-0.199
-7.46	-0.178	-7.47	-0.18	-7.48	-0.189	-7.55	-0.244	-7.48	-0.25	-7.51	-0.199
-7.44	-0.178	-7.45	-0.18	-7.46	-0.189	-7.53	-0.244	-7.46	-0.25	-7.5	-0.199
-7.42	-0.178	-7.43	-0.18	-7.45	-0.189	-7.52	-0.244	-7.44	-0.25	-7.48	-0.199
-7.41	-0.178	-7.42	-0.18	-7.43	-0.189	-7.5	-0.244	-7.43	-0.25	-7.46	-0.199
-7.39	-0.178	-7.4	-0.18	-7.41	-0.189	-7.48	-0.244	-7.41	-0.25	-7.44	-0.199
-7.37	-0.178	-7.38	-0.18	-7.4	-0.189	-7.46	-0.244	-7.39	-0.25	-7.43	-0.199
-7.36	-0.178	-7.37	-0.18	-7.38	-0.189	-7.45	-0.244	-7.38	-0.25	-7.41	-0.199
-7.34	-0.178	-7.35	-0.18	-7.37	-0.189	-7.43	-0.244	-7.36	-0.25	-7.4	-0.199
-7.32	-0.178	-7.33	-0.18	-7.35	-0.189	-7.41	-0.244	-7.35	-0.25	-7.38	-0.199
-7.31	-0.178	-7.32	-0.18	-7.33	-0.189	-7.4	-0.245	-7.33	-0.25	-7.36	-0.199
-7.29	-0.178	-7.3	-0.18	-7.32	-0.189	-7.38	-0.245	-7.31	-0.25	-7.35	-0.199
-7.27	-0.178	-7.28	-0.18	-7.3	-0.189	-7.36	-0.245	-7.3	-0.25	-7.33	-0.199
-7.26	-0.178	-7.27	-0.18	-7.28	-0.189	-7.35	-0.245	-7.28	-0.25	-7.31	-0.199
-7.24	-0.178	-7.25	-0.18	-7.26	-0.189	-7.33	-0.245	-7.26	-0.25	-7.3	-0.199
-7.22	-0.178	-7.23	-0.18	-7.25	-0.189	-7.31	-0.245	-7.24	-0.25	-7.28	-0.199
-7.21	-0.178	-7.22	-0.18	-7.23	-0.189	-7.3	-0.245	-7.23	-0.25	-7.26	-0.199
-7.19	-0.178	-7.2	-0.18	-7.21	-0.189	-7.28	-0.245	-7.21	-0.25	-7.25	-0.199
-7.17	-0.179	-7.18	-0.18	-7.2	-0.189	-7.26	-0.245	-7.19	-0.25	-7.23	-0.199
-7.16	-0.179	-7.17	-0.18	-7.18	-0.189	-7.25	-0.245	-7.18	-0.25	-7.21	-0.199
-7.14	-0.179	-7.15	-0.18	-7.16	-0.189	-7.23	-0.245	-7.16	-0.25	-7.2	-0.199
-7.13	-0.179	-7.13	-0.181	-7.15	-0.189	-7.21	-0.245	-7.15	-0.25	-7.18	-0.199
-7.11	-0.179	-7.12	-0.181	-7.13	-0.189	-7.2	-0.245	-7.13	-0.25	-7.16	-0.199
-7.09	-0.179	-7.1	-0.181	-7.12	-0.189	-7.18	-0.245	-7.11	-0.25	-7.15	-0.199
-7.08	-0.179	-7.08	-0.181	-7.1	-0.189	-7.16	-0.245	-7.09	-0.25	-7.13	-0.199
-7.06	-0.179	-7.07	-0.181	-7.08	-0.189	-7.15	-0.245	-7.08	-0.251	-7.11	-0.199
-7.04	-0.179	-7.05	-0.181	-7.07	-0.189	-7.13	-0.245	-7.06	-0.251	-7.1	-0.199
-7.03	-0.179	-7.03	-0.181	-7.05	-0.189	-7.12	-0.245	-7.05	-0.251	-7.08	-0.199
-7.01	-0.179	-7.02	-0.181	-7.03	-0.189	-7.1	-0.245	-7.03	-0.251	-7.06	-0.199
-6.99	-0.179	-7	-0.181	-7.02	-0.19	-7.08	-0.245	-7.01	-0.251	-7.05	-0.199
-6.98	-0.179	-6.98	-0.181	-7	-0.19	-7.07	-0.245	-7	-0.251	-7.03	-0.199
-6.96	-0.179	-6.97	-0.181	-6.98	-0.19	-7.05	-0.245	-6.98	-0.251	-7.01	-0.199
-6.94	-0.179	-6.95	-0.181	-6.97	-0.19	-7.03	-0.245	-6.96	-0.251	-7	-0.199
-6.93	-0.179	-6.93	-0.181	-6.95	-0.19	-7.02	-0.245	-6.95	-0.251	-6.98	-0.199
-6.91	-0.179	-6.92	-0.181	-6.93	-0.19	-7	-0.245	-6.93	-0.251	-6.96	-0.199
-6.89	-0.179	-6.9	-0.181	-6.92	-0.19	-6.98	-0.245	-6.91	-0.251	-6.95	-0.199
-6.88	-0.179	-6.88	-0.181	-6.9	-0.19	-6.97	-0.245	-6.9	-0.251	-6.93	-0.2
-6.86	-0.179	-6.87	-0.181	-6.88	-0.19	-6.95	-0.245	-6.88	-0.251	-6.91	-0.2
-6.84	-0.179	-6.85	-0.181	-6.87	-0.19	-6.93	-0.245	-6.86	-0.251	-6.9	-0.2
-6.83	-0.179	-6.83	-0.181	-6.85	-0.19	-6.92	-0.245	-6.85	-0.251	-6.88	-0.2
-6.81	-0.179	-6.82	-0.181	-6.83	-0.19	-6.9	-0.245	-6.83	-0.251	-6.86	-0.2
-6.79	-0.179	-6.8	-0.181	-6.82	-0.19	-6.88	-0.245	-6.81	-0.251	-6.85	-0.2
-6.78	-0.179	-6.78	-0.181	-6.8	-0.19	-6.87	-0.246	-6.8	-0.251	-6.83	-0.2
-6.76	-0.179	-6.77	-0.181	-6.78	-0.19	-6.85	-0.246	-6.78	-0.251	-6.81	-0.2
-6.74	-0.179	-6.75	-0.181	-6.77	-0.19	-6.83	-0.246	-6.76	-0.251	-6.8	-0.2
-6.73	-0.18	-6.73	-0.181	-6.75	-0.19	-6.82	-0.246	-6.75	-0.251	-6.78	-0.2
-6.71	-0.18	-6.72	-0.181	-6.73	-0.19	-6.8	-0.246	-6.73	-0.251	-6.76	-0.2
-6.69	-0.18	-6.7	-0.181	-6.72	-0.19	-6.78	-0.246	-6.71	-0.251	-6.75	-0.2
-6.68	-0.18	-6.68	-0.181	-6.7	-0.19	-6.77	-0.246	-6.7	-0.251	-6.73	-0.2
-6.66	-0.18	-6.67	-0.181	-6.68	-0.19	-6.75	-0.246	-6.68	-0.251	-6.71	-0.2
-6.64	-0.18	-6.65	-0.181	-6.67	-0.19	-6.73	-0.246	-6.66	-0.251	-6.7	-0.2
-6.63	-0.18	-6.63	-0.181	-6.65	-0.19	-6.72	-0.246	-6.65	-0.251	-6.68	-0.2
-6.61	-0.18	-6.62	-0.181	-6.63	-0.19	-6.7	-0.246	-6.63	-0.251	-6.66	-0.2
-6.59	-0.18	-6.6	-0.181	-6.62	-0.19	-6.68	-0.246	-6.61	-0.251	-6.65	-0.2
-6.58	-0.18	-6.58	-0.181	-6.6	-0.19	-6.67	-0.246	-6.6	-0.251	-6.63	-0.2
-6.56	-0.18	-6.57	-0.181	-6.58	-0.19	-6.65	-0.246	-6.58	-0.251	-6.61	-0.2
-6.54	-0.18	-6.55	-0.181	-6.57	-0.19	-6.63	-0.246	-6.56	-0.251	-6.6	-0.2
-6.53	-0.18	-6.53	-0.181	-6.55	-0.19	-6.62	-0.246	-6.55	-0.251	-6.58	-0.2
-6.51	-0.18	-6.52	-0.181	-6.53	-0.19	-6.6	-0.246	-6.53	-0.251	-6.57	-0.2
-6.49	-0.18	-6.5	-0.181	-6.52	-0.19	-6.58	-0.246	-6.51	-0.251	-6.55	-0.2
-6.48	-0.18	-6.48	-0.181	-6.5	-0.19	-6.57	-0.246	-6.5	-0.251	-6.53	-0.2
-6.46	-0.18	-6.47	-0.181	-6.48	-0.19	-6.55	-0.246	-6.48	-0.251	-6.51	-0.2
-6.44	-0.18	-6.45	-0.181	-6.47	-0.191	-6.53	-0.246	-6.46	-0.251	-6.5	-0.2
-6.43	-0.18	-6.43	-0.181	-6.45	-0.191	-6.52	-0.246	-6.45	-0.251	-6.48	-0.2
-6.41	-0.18	-6.42	-0.181	-6.43	-0.191	-6.5	-0.246	-6.43	-0.251	-6.47	-0.2
-6.39	-0.18	-6.4	-0.181	-6.42	-0.191	-6.48	-0.246	-6.41	-0.251	-6.45	-0.2
-6.38	-0.18	-6.38	-0.181	-6.4	-0.191	-6.47	-0.246	-6.4	-0.251	-6.43	-0.2
-6.36	-0.18	-6.37	-0.181	-6.38	-0.191	-6.45	-0.246	-6.38	-0.251	-6.41	-0.2
-6.34	-0.18	-6.35	-0.181	-6.37	-0.191	-6.43	-0.246	-6.36	-0.251	-6.4	-0.2
-6.33	-0.18	-6.33	-0.181	-6.35	-0.191	-6.42	-0.246	-6.35	-0.251	-6.38	-0.2
-6.31	-0.18	-6.32	-0.181	-6.33	-0.191	-6.4	-0.246	-6.33	-0.251	-6.36	-0.2
-6.29	-0.18	-6.3	-0.181	-6.32	-0.191	-6.38	-0.246	-6.31	-0.251	-6.35	-0.2
-6.28	-0.18	-6.28	-0.181	-6.3	-0.191	-6.37	-0.246	-6.3	-0.251	-6.33	-0.2
-6.26	-0.181	-6.27	-0.181	-6.28	-0.191	-6.35	-0.246	-6.28	-0.251	-6.31	-0.2
-6.24	-0.181	-6.25	-0.182	-6.27	-0.191	-6.33	-0.246	-6.26	-0.251	-6.3	-0.2
-6.23	-0.181	-6.24	-0.182	-6.25	-0.191	-6.32	-0.246	-6.25	-0.251	-6.28	-0.2
-6.21	-0.181	-6.22	-0.182	-6.24	-0.191	-6.3	-0.246	-6.23	-0.251	-6.26	-0.2
-6.19	-0.181	-6.2	-0.182	-6.22	-0.191	-6.28	-0.246	-6.21	-0.251	-6.25	-0.2
-6.18	-0.181	-6.18	-0.182	-6.2	-0.191	-6.27	-0.246	-6.2	-0.251	-6.23	-0.2
-6.16	-0.181	-6.17	-0.182	-6.19	-0.191	-6.25	-0.246	-6.18	-0.251	-6.21	-0.2
-6.14	-0.181	-6.15	-0.182	-6.17	-0.191	-6.23	-0.246	-6.16	-0.251	-6.2	-0.2
-6.13	-0.181	-6.14	-0.182	-6.15	-0.191	-6.22	-0.246	-6.15	-0.251	-6.18	-0.2
-6.11	-0.181	-6.12	-0.182	-6.13	-0.191	-6.2	-0.246	-6.13	-0.251	-6.17	-0.2
-6.09	-0.181	-6.1	-0.182	-6.12	-0.191	-6.18	-0.246	-6.11	-0.251	-6.15	-0.2
-6.08	-0.181	-6.09	-0.182	-6.1	-0.191	-6.17	-0.246	-6.1	-0.251	-6.13	-0.2
-6.06	-0.181	-6.07	-0.182	-6.08	-0.191	-6.15	-0.247	-6.08	-0.251	-6.11	-0.2
-6.04	-0.181	-6.05	-0.182	-6.07	-0.191	-6.13	-0.247	-6.06	-0.251	-6.1	-0.2
-6.03	-0.181	-6.03	-0.182	-6.05	-0.191	-6.12	-0.247	-6.05	-0.252	-6.08	-0.2
-6.01	-0.181	-6.02	-0.182	-6.04	-0.191	-6.1	-0.247	-6.03	-0.252	-6.07	-0.2
-5.99	-0.181	-6	-0.182	-6.02	-0.191	-6.08	-0.247	-6.01	-0.252	-6.05	-0.201
-5.98	-0.181	-5.98	-0.182	-6	-0.191	-6.07	-0.247	-6	-0.252	-6.03	-0.201
-5.96	-0.181	-5.97	-0.182	-5.99	-0.191	-6.05	-0.247	-5.98	-0.252	-6.02	-0.201
-5.94	-0.181	-5.95	-0.182	-5.97	-0.191	-6.03	-0.247	-5.97	-0.252	-6	-0.201
-5.93	-0.181	-5.93	-0.182	-5.95	-0.191	-6.02	-0.247	-5.95	-0.252	-5.98	-0.201
-5.91	-0.181	-5.92	-0.182	-5.94	-0.191	-6	-0.247	-5.93	-0.252	-5.97	-0.201
-5.89	-0.181	-5.9	-0.182	-5.92	-0.191	-5.98	-0.247	-5.91	-0.252	-5.95	-0.201
-5.88	-0.181	-5.89	-0.182	-5.9	-0.191	-5.97	-0.247	-5.9	-0.252	-5.93	-0.201
-5.86	-0.181	-5.87	-0.182	-5.89	-0.191	-5.95	-0.247	-5.88	-0.252	-5.92	-0.201
-5.85	-0.181	-5.85	-0.182	-5.87	-0.191	-5.93	-0.247	-5.87	-0.252	-5.9	-0.201
-5.83	-0.181	-5.84	-0.182	-5.85	-0.191	-5.92	-0.247	-5.85	-0.252	-5.88	-0.201
-5.81	-0.181	-5.82	-0.182	-5.84	-0.192	-5.9	-0.247	-5.83	-0.252	-5.87	-0.201
-5.8	-0.181	-5.8	-0.182	-5.82	-0.192	-5.88	-0.247	-5.82	-0.252	-5.85	-0.201
-5.78	-0.181	-5.79	-0.182	-5.8	-0.192	-5.87	-0.247	-5.8	-0.252	-5.83	-0.201
-5.76	-0.181	-5.77	-0.182	-5.79	-0.192	-5.85	-0.247	-5.78	-0.252	-5.81	-0.201
-5.75	-0.181	-5.75	-0.182	-5.77	-0.192	-5.83	-0.247	-5.76	-0.252	-5.8	-0.201
-5.73	-0.181	-5.74	-0.182	-5.75	-0.192	-5.82	-0.247	-5.75	-0.252	-5.78	-0.201
-5.71	-0.181	-5.72	-0.182	-5.74	-0.192	-5.8	-0.247	-5.73	-0.252	-5.77	-0.201
-5.7	-0.182	-5.7	-0.182	-5.72	-0.192	-5.78	-0.247	-5.72	-0.252	-5.75	-0.201
-5.68	-0.182	-5.69	-0.182	-5.7	-0.192	-5.77	-0.247	-5.7	-0.252	-5.73	-0.201
-5.66	-0.182	-5.67	-0.182	-5.69	-0.192	-5.75	-0.247	-5.68	-0.252	-5.72	-0.201
-5.64	-0.182	-5.65	-0.182	-5.67	-0.192	-5.74	-0.247	-5.67	-0.252	-5.7	-0.201
-5.63	-0.182	-5.64	-0.182	-5.65	-0.192	-5.72	-0.247	-5.65	-0.252	-5.68	-0.201
-5.61	-0.182	-5.62	-0.182	-5.64	-0.192	-5.7	-0.247	-5.63	-0.252	-5.67	-0.201
-5.59	-0.182	-5.6	-0.182	-5.62	-0.192	-5.68	-0.247	-5.61	-0.252	-5.65	-0.201
-5.58	-0.182	-5.59	-0.182	-5.6	-0.192	-5.67	-0.247	-5.6	-0.252	-5.63	-0.201
-5.56	-0.182	-5.57	-0.182	-5.59	-0.192	-5.65	-0.247	-5.58	-0.252	-5.62	-0.201
-5.55	-0.182	-5.55	-0.182	-5.57	-0.192	-5.63	-0.247	-5.56	-0.252	-5.6	-0.201
-5.53	-0.182	-5.54	-0.182	-5.55	-0.192	-5.62	-0.247	-5.55	-0.252	-5.58	-0.201
-5.51	-0.182	-5.52	-0.182	-5.54	-0.192	-5.6	-0.247	-5.53	-0.252	-5.57	-0.201
-5.5	-0.182	-5.5	-0.182	-5.52	-0.192	-5.58	-0.247	-5.51	-0.252	-5.55	-0.201
-5.48	-0.182	-5.49	-0.182	-5.5	-0.192	-5.57	-0.247	-5.5	-0.252	-5.53	-0.201
-5.46	-0.182	-5.47	-0.182	-5.49	-0.192	-5.55	-0.247	-5.48	-0.252	-5.52	-0.201
-5.45	-0.182	-5.45	-0.182	-5.47	-0.192	-5.54	-0.247	-5.47	-0.252	-5.5	-0.201
-5.43	-0.182	-5.44	-0.182	-5.45	-0.192	-5.52	-0.247	-5.45	-0.252	-5.48	-0.201
-5.41	-0.182	-5.42	-0.182	-5.44	-0.192	-5.5	-0.247	-5.43	-0.252	-5.47	-0.201
-5.4	-0.182	-5.4	-0.182	-5.42	-0.192	-5.49	-0.247	-5.42	-0.252	-5.45	-0.201
-5.38	-0.182	-5.39	-0.182	-5.4	-0.192	-5.47	-0.247	-5.4	-0.252	-5.43	-0.201
-5.36	-0.182	-5.37	-0.182	-5.39	-0.192	-5.45	-0.247	-5.38	-0.252	-5.42	-0.201
-5.35	-0.182	-5.35	-0.182	-5.37	-0.192	-5.43	-0.247	-5.37	-0.252	-5.4	-0.201
-5.33	-0.182	-5.34	-0.182	-5.35	-0.192	-5.42	-0.247	-5.35	-0.252	-5.38	-0.201
-5.31	-0.182	-5.32	-0.182	-5.34	-0.192	-5.4	-0.248	-5.33	-0.252	-5.37	-0.201
-5.3	-0.182	-5.3	-0.182	-5.32	-0.192	-5.38	-0.248	-5.32	-0.252	-5.35	-0.201
-5.28	-0.182	-5.29	-0.182	-5.3	-0.193	-5.37	-0.248	-5.3	-0.252	-5.33	-0.201
-5.26	-0.182	-5.27	-0.182	-5.29	-0.193	-5.35	-0.248	-5.28	-0.252	-5.32	-0.201
-5.25	-0.182	-5.25	-0.182	-5.27	-0.193	-5.34	-0.248	-5.27	-0.252	-5.3	-0.201
-5.23	-0.182	-5.24	-0.182	-5.25	-0.193	-5.32	-0.248	-5.25	-0.252	-5.28	-0.201
-5.21	-0.182	-5.22	-0.182	-5.24	-0.193	-5.3	-0.248	-5.23	-0.252	-5.27	-0.201
-5.2	-0.182	-5.2	-0.182	-5.22	-0.193	-5.29	-0.248	-5.22	-0.252	-5.25	-0.201
-5.18	-0.182	-5.19	-0.182	-5.2	-0.193	-5.27	-0.248	-5.2	-0.252	-5.23	-0.201
-5.16	-0.182	-5.17	-0.182	-5.19	-0.193	-5.25	-0.248	-5.18	-0.252	-5.22	-0.201
-5.15	-0.182	-5.15	-0.182	-5.17	-0.193	-5.24	-0.248	-5.17	-0.252	-5.2	-0.201
-5.13	-0.182	-5.14	-0.182	-5.15	-0.193	-5.22	-0.248	-5.15	-0.252	-5.18	-0.201
-5.11	-0.182	-5.12	-0.182	-5.14	-0.193	-5.2	-0.248	-5.13	-0.252	-5.17	-0.201
-5.1	-0.182	-5.1	-0.182	-5.12	-0.193	-5.19	-0.248	-5.12	-0.252	-5.15	-0.201
-5.08	-0.182	-5.09	-0.182	-5.1	-0.193	-5.17	-0.248	-5.1	-0.252	-5.13	-0.201
-5.06	-0.182	-5.07	-0.182	-5.09	-0.193	-5.15	-0.248	-5.08	-0.252	-5.12	-0.201
-5.05	-0.182	-5.05	-0.182	-5.07	-0.193	-5.14	-0.248	-5.07	-0.252	-5.1	-0.201
-5.03	-0.183	-5.04	-0.182	-5.05	-0.193	-5.12	-0.248	-5.05	-0.252	-5.08	-0.201
-5.01	-0.183	-5.02	-0.182	-5.04	-0.193	-5.1	-0.248	-5.03	-0.252	-5.07	-0.201
-5	-0.183	-5	-0.182	-5.02	-0.193	-5.09	-0.248	-5.02	-0.252	-5.05	-0.201
-4.98	-0.183	-4.99	-0.182	-5	-0.193	-5.07	-0.248	-5	-0.252	-5.03	-0.201
-4.96	-0.183	-4.97	-0.182	-4.99	-0.193	-5.05	-0.248	-4.98	-0.252	-5.02	-0.201
-4.95	-0.183	-4.95	-0.182	-4.97	-0.193	-5.04	-0.248	-4.97	-0.252	-5	-0.201
-4.93	-0.183	-4.94	-0.182	-4.95	-0.193	-5.02	-0.248	-4.95	-0.252	-4.98	-0.201
-4.91	-0.183	-4.92	-0.182	-4.94	-0.193	-5	-0.248	-4.93	-0.252	-4.97	-0.201
-4.9	-0.183	-4.9	-0.182	-4.92	-0.193	-4.99	-0.248	-4.92	-0.252	-4.95	-0.201
-4.88	-0.183	-4.89	-0.182	-4.9	-0.193	-4.97	-0.248	-4.9	-0.252	-4.93	-0.201
-4.86	-0.183	-4.87	-0.182	-4.89	-0.193	-4.95	-0.248	-4.88	-0.252	-4.92	-0.201
-4.85	-0.183	-4.85	-0.182	-4.87	-0.193	-4.94	-0.248	-4.87	-0.253	-4.9	-0.201
-4.83	-0.183	-4.84	-0.182	-4.85	-0.193	-4.92	-0.248	-4.85	-0.253	-4.88	-0.202
-4.81	-0.183	-4.82	-0.182	-4.84	-0.193	-4.9	-0.248	-4.83	-0.253	-4.87	-0.202
-4.8	-0.183	-4.8	-0.182	-4.82	-0.193	-4.89	-0.248	-4.82	-0.253	-4.85	-0.202
-4.78	-0.183	-4.79	-0.182	-4.8	-0.193	-4.87	-0.248	-4.8	-0.253	-4.83	-0.202
-4.76	-0.183	-4.77	-0.182	-4.79	-0.193	-4.85	-0.248	-4.78	-0.253	-4.82	-0.202
-4.75	-0.183	-4.75	-0.182	-4.77	-0.194	-4.84	-0.248	-4.77	-0.253	-4.8	-0.202
-4.73	-0.183	-4.74	-0.182	-4.75	-0.194	-4.82	-0.248	-4.75	-0.253	-4.78	-0.202
-4.71	-0.183	-4.72	-0.182	-4.74	-0.194	-4.8	-0.248	-4.73	-0.253	-4.77	-0.202
-4.7	-0.183	-4.7	-0.182	-4.72	-0.194	-4.79	-0.248	-4.72	-0.253	-4.75	-0.202
-4.68	-0.183	-4.69	-0.182	-4.7	-0.194	-4.77	-0.248	-4.7	-0.253	-4.73	-0.202
-4.66	-0.183	-4.67	-0.182	-4.69	-0.194	-4.75	-0.248	-4.68	-0.253	-4.72	-0.202
-4.65	-0.183	-4.65	-0.182	-4.67	-0.194	-4.74	-0.248	-4.67	-0.253	-4.7	-0.202
-4.63	-0.183	-4.64	-0.182	-4.65	-0.194	-4.72	-0.248	-4.65	-0.253	-4.68	-0.202
-4.61	-0.183	-4.62	-0.182	-4.64	-0.194	-4.7	-0.248	-4.63	-0.253	-4.67	-0.202
-4.6	-0.183	-4.6	-0.182	-4.62	-0.194	-4.69	-0.248	-4.62	-0.253	-4.65	-0.202
-4.58	-0.183	-4.59	-0.182	-4.6	-0.194	-4.67	-0.248	-4.6	-0.253	-4.63	-0.202
-4.56	-0.183	-4.57	-0.182	-4.59	-0.194	-4.65	-0.248	-4.58	-0.253	-4.62	-0.202
-4.55	-0.183	-4.55	-0.182	-4.57	-0.194	-4.64	-0.248	-4.57	-0.253	-4.6	-0.202
-4.53	-0.183	-4.54	-0.182	-4.55	-0.194	-4.62	-0.248	-4.55	-0.253	-4.58	-0.202
-4.51	-0.183	-4.52	-0.182	-4.54	-0.194	-4.61	-0.248	-4.53	-0.253	-4.57	-0.202
-4.5	-0.183	-4.5	-0.182	-4.52	-0.194	-4.59	-0.248	-4.52	-0.253	-4.55	-0.202
-4.48	-0.183	-4.49	-0.182	-4.51	-0.194	-4.57	-0.248	-4.5	-0.253	-4.53	-0.202
-4.46	-0.183	-4.47	-0.183	-4.49	-0.194	-4.55	-0.248	-4.48	-0.253	-4.52	-0.202
-4.45	-0.183	-4.45	-0.183	-4.47	-0.194	-4.54	-0.248	-4.47	-0.253	-4.5	-0.202
-4.43	-0.183	-4.44	-0.183	-4.45	-0.194	-4.52	-0.248	-4.45	-0.253	-4.48	-0.202
-4.41	-0.183	-4.42	-0.183	-4.44	-0.194	-4.5	-0.248	-4.43	-0.253	-4.47	-0.202
-4.4	-0.183	-4.4	-0.182	-4.42	-0.194	-4.49	-0.248	-4.42	-0.253	-4.45	-0.202
-4.38	-0.183	-4.39	-0.182	-4.4	-0.194	-4.47	-0.248	-4.4	-0.253	-4.43	-0.202
-4.36	-0.183	-4.37	-0.182	-4.39	-0.194	-4.45	-0.248	-4.38	-0.253	-4.42	-0.202
-4.35	-0.183	-4.35	-0.182	-4.37	-0.194	-4.44	-0.248	-4.37	-0.253	-4.4	-0.202
-4.33	-0.184	-4.34	-0.182	-4.35	-0.194	-4.42	-0.249	-4.35	-0.253	-4.38	-0.202
-4.31	-0.184	-4.32	-0.182	-4.34	-0.194	-4.4	-0.249	-4.33	-0.253	-4.37	-0.202
-4.3	-0.184	-4.3	-0.182	-4.32	-0.194	-4.39	-0.249	-4.32	-0.253	-4.35	-0.202
-4.28	-0.184	-4.29	-0.183	-4.3	-0.194	-4.37	-0.249	-4.3	-0.253	-4.33	-0.202
-4.27	-0.184	-4.27	-0.183	-4.29	-0.194	-4.35	-0.249	-4.28	-0.253	-4.32	-0.202
-4.25	-0.184	-4.25	-0.183	-4.27	-0.194	-4.34	-0.249	-4.27	-0.253	-4.3	-0.202
-4.23	-0.184	-4.24	-0.183	-4.26	-0.194	-4.32	-0.249	-4.25	-0.253	-4.28	-0.202
-4.21	-0.184	-4.22	-0.183	-4.24	-0.195	-4.3	-0.249	-4.23	-0.253	-4.27	-0.202
-4.2	-0.184	-4.2	-0.183	-4.22	-0.195	-4.29	-0.249	-4.22	-0.253	-4.25	-0.202
-4.18	-0.184	-4.19	-0.183	-4.21	-0.195	-4.27	-0.249	-4.2	-0.253	-4.23	-0.202
-4.17	-0.184	-4.17	-0.183	-4.19	-0.195	-4.25	-0.249	-4.18	-0.253	-4.22	-0.202
-4.15	-0.184	-4.15	-0.183	-4.17	-0.195	-4.24	-0.249	-4.17	-0.253	-4.2	-0.202
-4.13	-0.184	-4.14	-0.183	-4.16	-0.195	-4.22	-0.249	-4.15	-0.253	-4.18	-0.202
-4.11	-0.184	-4.12	-0.183	-4.14	-0.195	-4.2	-0.249	-4.13	-0.253	-4.17	-0.202
-4.1	-0.184	-4.1	-0.183	-4.12	-0.195	-4.19	-0.249	-4.12	-0.253	-4.15	-0.202
-4.08	-0.184	-4.09	-0.183	-4.1	-0.195	-4.17	-0.249	-4.1	-0.253	-4.13	-0.202
-4.07	-0.184	-4.07	-0.183	-4.09	-0.195	-4.15	-0.249	-4.08	-0.253	-4.12	-0.202
-4.05	-0.184	-4.05	-0.183	-4.07	-0.195	-4.14	-0.249	-4.07	-0.253	-4.1	-0.202
-4.03	-0.184	-4.04	-0.183	-4.05	-0.195	-4.12	-0.249	-4.05	-0.253	-4.08	-0.202
-4.01	-0.184	-4.02	-0.183	-4.04	-0.195	-4.1	-0.249	-4.03	-0.253	-4.07	-0.202
-4	-0.184	-4	-0.183	-4.02	-0.195	-4.09	-0.249	-4.02	-0.253	-4.05	-0.202
-3.98	-0.184	-3.99	-0.183	-4	-0.195	-4.07	-0.249	-4	-0.253	-4.03	-0.202
-3.96	-0.184	-3.97	-0.183	-3.99	-0.195	-4.05	-0.249	-3.98	-0.253	-4.02	-0.202
-3.95	-0.184	-3.95	-0.183	-3.97	-0.195	-4.04	-0.249	-3.97	-0.253	-4	-0.202
-3.93	-0.184	-3.94	-0.183	-3.96	-0.195	-4.02	-0.249	-3.95	-0.253	-3.98	-0.202
-3.91	-0.184	-3.92	-0.183	-3.94	-0.195	-4	-0.249	-3.93	-0.253	-3.97	-0.202
-3.9	-0.184	-3.9	-0.183	-3.92	-0.195	-3.99	-0.249	-3.92	-0.253	-3.95	-0.202
-3.88	-0.184	-3.89	-0.183	-3.91	-0.195	-3.97	-0.249	-3.9	-0.253	-3.93	-0.202
-3.86	-0.184	-3.87	-0.183	-3.89	-0.195	-3.95	-0.249	-3.88	-0.253	-3.92	-0.202
-3.85	-0.184	-3.85	-0.183	-3.87	-0.195	-3.94	-0.249	-3.87	-0.253	-3.9	-0.202
-3.83	-0.184	-3.84	-0.183	-3.86	-0.195	-3.92	-0.249	-3.85	-0.253	-3.88	-0.202
-3.82	-0.184	-3.82	-0.183	-3.84	-0.195	-3.9	-0.249	-3.83	-0.253	-3.87	-0.202
-3.8	-0.184	-3.81	-0.183	-3.82	-0.195	-3.89	-0.249	-3.82	-0.253	-3.85	-0.202
-3.78	-0.184	-3.79	-0.183	-3.81	-0.195	-3.87	-0.249	-3.8	-0.253	-3.83	-0.202
-3.77	-0.184	-3.77	-0.183	-3.79	-0.195	-3.85	-0.249	-3.78	-0.253	-3.82	-0.202
-3.75	-0.184	-3.75	-0.183	-3.77	-0.196	-3.84	-0.249	-3.77	-0.253	-3.8	-0.202
-3.73	-0.184	-3.74	-0.183	-3.76	-0.196	-3.82	-0.249	-3.75	-0.253	-3.78	-0.202
-3.72	-0.184	-3.72	-0.183	-3.74	-0.196	-3.8	-0.249	-3.73	-0.253	-3.77	-0.202
-3.7	-0.184	-3.7	-0.183	-3.72	-0.196	-3.79	-0.249	-3.72	-0.253	-3.75	-0.202
-3.68	-0.184	-3.69	-0.183	-3.71	-0.196	-3.77	-0.249	-3.7	-0.253	-3.73	-0.202
-3.67	-0.184	-3.67	-0.183	-3.69	-0.196	-3.75	-0.249	-3.68	-0.253	-3.72	-0.202
-3.65	-0.184	-3.65	-0.183	-3.67	-0.196	-3.74	-0.249	-3.67	-0.253	-3.7	-0.202
-3.63	-0.184	-3.64	-0.183	-3.66	-0.196	-3.72	-0.249	-3.65	-0.253	-3.68	-0.202
-3.61	-0.184	-3.62	-0.183	-3.64	-0.196	-3.7	-0.249	-3.63	-0.253	-3.67	-0.202
-3.6	-0.184	-3.6	-0.183	-3.62	-0.196	-3.69	-0.249	-3.62	-0.253	-3.65	-0.202
-3.58	-0.184	-3.59	-0.183	-3.61	-0.196	-3.67	-0.249	-3.6	-0.253	-3.63	-0.202
-3.57	-0.184	-3.57	-0.183	-3.59	-0.196	-3.65	-0.249	-3.58	-0.253	-3.62	-0.203
-3.55	-0.185	-3.55	-0.183	-3.57	-0.196	-3.64	-0.249	-3.57	-0.253	-3.6	-0.203
-3.53	-0.185	-3.54	-0.183	-3.56	-0.196	-3.62	-0.249	-3.55	-0.253	-3.58	-0.203
-3.52	-0.185	-3.52	-0.183	-3.54	-0.196	-3.6	-0.249	-3.53	-0.253	-3.57	-0.203
-3.5	-0.185	-3.5	-0.183	-3.52	-0.196	-3.59	-0.249	-3.52	-0.253	-3.55	-0.203
-3.48	-0.185	-3.49	-0.183	-3.51	-0.196	-3.57	-0.249	-3.5	-0.253	-3.53	-0.203
-3.46	-0.185	-3.47	-0.183	-3.49	-0.196	-3.55	-0.249	-3.48	-0.253	-3.52	-0.203
-3.45	-0.185	-3.45	-0.183	-3.47	-0.196	-3.54	-0.249	-3.47	-0.253	-3.5	-0.203
-3.43	-0.185	-3.44	-0.183	-3.46	-0.196	-3.52	-0.249	-3.45	-0.253	-3.48	-0.203
-3.42	-0.185	-3.42	-0.183	-3.44	-0.196	-3.5	-0.249	-3.43	-0.253	-3.47	-0.203
-3.4	-0.185	-3.4	-0.183	-3.42	-0.196	-3.49	-0.249	-3.42	-0.253	-3.45	-0.203
-3.38	-0.185	-3.39	-0.183	-3.4	-0.196	-3.47	-0.249	-3.4	-0.253	-3.43	-0.203
-3.37	-0.185	-3.37	-0.183	-3.39	-0.196	-3.45	-0.249	-3.38	-0.253	-3.42	-0.203
-3.35	-0.185	-3.35	-0.183	-3.37	-0.196	-3.44	-0.249	-3.37	-0.253	-3.4	-0.203
-3.33	-0.185	-3.34	-0.183	-3.36	-0.196	-3.42	-0.249	-3.35	-0.253	-3.38	-0.203
-3.32	-0.185	-3.32	-0.183	-3.34	-0.196	-3.4	-0.249	-3.33	-0.253	-3.37	-0.203
-3.3	-0.185	-3.3	-0.183	-3.32	-0.196	-3.39	-0.249	-3.32	-0.253	-3.35	-0.203
-3.28	-0.185	-3.29	-0.183	-3.31	-0.196	-3.37	-0.249	-3.3	-0.253	-3.33	-0.203
-3.26	-0.185	-3.27	-0.183	-3.29	-0.196	-3.35	-0.249	-3.28	-0.253	-3.32	-0.203
-3.25	-0.185	-3.25	-0.183	-3.27	-0.197	-3.34	-0.249	-3.27	-0.253	-3.3	-0.203
-3.23	-0.185	-3.24	-0.183	-3.25	-0.197	-3.32	-0.249	-3.25	-0.253	-3.28	-0.203
-3.21	-0.185	-3.22	-0.183	-3.24	-0.197	-3.3	-0.249	-3.23	-0.253	-3.27	-0.203
-3.2	-0.185	-3.2	-0.183	-3.22	-0.197	-3.29	-0.25	-3.22	-0.253	-3.25	-0.203
-3.18	-0.185	-3.19	-0.183	-3.2	-0.197	-3.27	-0.25	-3.2	-0.253	-3.23	-0.203
-3.16	-0.185	-3.17	-0.183	-3.19	-0.197	-3.25	-0.25	-3.18	-0.253	-3.22	-0.203
-3.15	-0.185	-3.15	-0.183	-3.17	-0.197	-3.24	-0.25	-3.17	-0.253	-3.2	-0.203
-3.13	-0.185	-3.14	-0.183	-3.16	-0.197	-3.22	-0.25	-3.15	-0.253	-3.18	-0.203
-3.12	-0.185	-3.12	-0.183	-3.14	-0.197	-3.2	-0.25	-3.13	-0.253	-3.17	-0.203
-3.1	-0.185	-3.1	-0.183	-3.12	-0.197	-3.19	-0.25	-3.12	-0.253	-3.15	-0.203
-3.08	-0.185	-3.09	-0.183	-3.11	-0.197	-3.17	-0.25	-3.1	-0.253	-3.13	-0.203
-3.06	-0.185	-3.07	-0.183	-3.09	-0.197	-3.15	-0.25	-3.08	-0.253	-3.12	-0.203
-3.05	-0.185	-3.05	-0.183	-3.07	-0.197	-3.14	-0.25	-3.07	-0.253	-3.1	-0.203
-3.03	-0.185	-3.04	-0.183	-3.06	-0.197	-3.12	-0.25	-3.05	-0.253	-3.08	-0.203
-3.02	-0.185	-3.02	-0.183	-3.04	-0.197	-3.1	-0.25	-3.03	-0.253	-3.07	-0.203
-3	-0.185	-3	-0.183	-3.02	-0.197	-3.09	-0.25	-3.02	-0.253	-3.05	-0.203
-2.98	-0.185	-2.99	-0.183	-3.01	-0.197	-3.07	-0.25	-3	-0.253	-3.03	-0.203
-2.97	-0.185	-2.97	-0.183	-2.99	-0.197	-3.05	-0.25	-2.98	-0.253	-3.02	-0.203
-2.95	-0.185	-2.95	-0.183	-2.97	-0.197	-3.04	-0.25	-2.97	-0.253	-3	-0.203
-2.93	-0.185	-2.94	-0.183	-2.96	-0.197	-3.02	-0.25	-2.95	-0.253	-2.98	-0.203
-2.92	-0.185	-2.92	-0.183	-2.94	-0.197	-3	-0.25	-2.93	-0.253	-2.97	-0.203
-2.9	-0.185	-2.9	-0.183	-2.92	-0.197	-2.99	-0.25	-2.92	-0.253	-2.95	-0.203
-2.88	-0.185	-2.89	-0.183	-2.91	-0.197	-2.97	-0.25	-2.9	-0.253	-2.93	-0.203
-2.86	-0.185	-2.87	-0.183	-2.89	-0.197	-2.95	-0.25	-2.88	-0.253	-2.92	-0.203
-2.85	-0.185	-2.85	-0.183	-2.87	-0.197	-2.94	-0.25	-2.87	-0.253	-2.9	-0.203
-2.83	-0.185	-2.84	-0.183	-2.86	-0.197	-2.92	-0.25	-2.85	-0.254	-2.88	-0.203
-2.82	-0.186	-2.82	-0.183	-2.84	-0.197	-2.9	-0.25	-2.83	-0.254	-2.87	-0.203
-2.8	-0.186	-2.8	-0.183	-2.82	-0.197	-2.89	-0.25	-2.82	-0.254	-2.85	-0.203
-2.78	-0.186	-2.79	-0.183	-2.81	-0.197	-2.87	-0.25	-2.8	-0.254	-2.83	-0.203
-2.76	-0.186	-2.77	-0.183	-2.79	-0.197	-2.85	-0.25	-2.78	-0.254	-2.82	-0.203
-2.75	-0.186	-2.75	-0.183	-2.77	-0.197	-2.84	-0.25	-2.77	-0.254	-2.8	-0.203
-2.73	-0.186	-2.74	-0.183	-2.76	-0.197	-2.82	-0.25	-2.75	-0.254	-2.78	-0.203
-2.71	-0.186	-2.72	-0.183	-2.74	-0.198	-2.8	-0.25	-2.73	-0.254	-2.77	-0.203
-2.7	-0.186	-2.7	-0.183	-2.72	-0.198	-2.79	-0.25	-2.72	-0.254	-2.75	-0.203
-2.68	-0.186	-2.69	-0.183	-2.71	-0.198	-2.77	-0.25	-2.7	-0.254	-2.73	-0.203
-2.67	-0.186	-2.67	-0.183	-2.69	-0.198	-2.76	-0.25	-2.68	-0.254	-2.72	-0.203
-2.65	-0.186	-2.65	-0.183	-2.67	-0.198	-2.74	-0.25	-2.67	-0.254	-2.7	-0.203
-2.63	-0.186	-2.64	-0.183	-2.66	-0.198	-2.72	-0.25	-2.65	-0.254	-2.68	-0.203
-2.62	-0.186	-2.62	-0.183	-2.64	-0.198	-2.71	-0.25	-2.63	-0.254	-2.67	-0.203
-2.6	-0.186	-2.6	-0.183	-2.62	-0.198	-2.69	-0.25	-2.62	-0.254	-2.65	-0.203
-2.58	-0.186	-2.59	-0.183	-2.61	-0.198	-2.67	-0.25	-2.6	-0.254	-2.63	-0.203
-2.57	-0.186	-2.57	-0.183	-2.59	-0.198	-2.65	-0.25	-2.58	-0.254	-2.62	-0.203
-2.55	-0.186	-2.55	-0.183	-2.57	-0.198	-2.64	-0.25	-2.57	-0.254	-2.6	-0.203
-2.53	-0.186	-2.54	-0.183	-2.56	-0.198	-2.62	-0.25	-2.55	-0.254	-2.58	-0.203
-2.52	-0.186	-2.52	-0.183	-2.54	-0.198	-2.6	-0.25	-2.53	-0.254	-2.57	-0.203
-2.5	-0.186	-2.5	-0.183	-2.52	-0.198	-2.59	-0.25	-2.52	-0.254	-2.55	-0.203
-2.48	-0.186	-2.49	-0.183	-2.51	-0.198	-2.57	-0.25	-2.5	-0.254	-2.53	-0.203
-2.46	-0.186	-2.47	-0.183	-2.49	-0.198	-2.55	-0.25	-2.48	-0.254	-2.52	-0.203
-2.45	-0.186	-2.45	-0.183	-2.47	-0.198	-2.54	-0.25	-2.47	-0.254	-2.5	-0.203
-2.43	-0.186	-2.44	-0.183	-2.46	-0.198	-2.52	-0.25	-2.45	-0.254	-2.48	-0.203
-2.42	-0.186	-2.42	-0.183	-2.44	-0.198	-2.5	-0.25	-2.43	-0.254	-2.47	-0.203
-2.4	-0.186	-2.4	-0.183	-2.42	-0.198	-2.49	-0.25	-2.42	-0.254	-2.45	-0.203
-2.38	-0.186	-2.39	-0.183	-2.41	-0.198	-2.47	-0.25	-2.4	-0.254	-2.43	-0.203
-2.37	-0.186	-2.37	-0.183	-2.39	-0.198	-2.46	-0.25	-2.38	-0.254	-2.42	-0.203
-2.35	-0.186	-2.35	-0.183	-2.37	-0.198	-2.44	-0.25	-2.37	-0.254	-2.4	-0.203
-2.33	-0.186	-2.34	-0.183	-2.36	-0.198	-2.42	-0.25	-2.35	-0.254	-2.38	-0.203
-2.32	-0.186	-2.32	-0.183	-2.34	-0.198	-2.41	-0.25	-2.33	-0.254	-2.37	-0.203
-2.3	-0.186	-2.3	-0.183	-2.32	-0.199	-2.39	-0.25	-2.32	-0.254	-2.35	-0.203
-2.28	-0.186	-2.29	-0.183	-2.31	-0.199	-2.37	-0.25	-2.3	-0.254	-2.33	-0.203
-2.27	-0.186	-2.27	-0.183	-2.29	-0.199	-2.35	-0.25	-2.28	-0.254	-2.32	-0.203
-2.25	-0.186	-2.25	-0.183	-2.27	-0.199	-2.34	-0.25	-2.27	-0.254	-2.3	-0.203
-2.23	-0.186	-2.24	-0.183	-2.26	-0.199	-2.32	-0.25	-2.25	-0.254	-2.28	-0.203
-2.22	-0.186	-2.22	-0.183	-2.24	-0.199	-2.3	-0.25	-2.23	-0.254	-2.27	-0.203
-2.2	-0.186	-2.2	-0.183	-2.22	-0.199	-2.29	-0.25	-2.22	-0.254	-2.25	-0.203
-2.18	-0.186	-2.19	-0.183	-2.21	-0.199	-2.27	-0.25	-2.2	-0.254	-2.23	-0.203
-2.17	-0.186	-2.17	-0.183	-2.19	-0.199	-2.26	-0.25	-2.18	-0.254	-2.22	-0.203
-2.15	-0.186	-2.16	-0.183	-2.17	-0.199	-2.24	-0.25	-2.17	-0.254	-2.2	-0.203
-2.13	-0.186	-2.14	-0.183	-2.16	-0.199	-2.22	-0.25	-2.15	-0.254	-2.18	-0.203
-2.12	-0.186	-2.12	-0.183	-2.14	-0.199	-2.21	-0.25	-2.13	-0.254	-2.17	-0.203
-2.1	-0.186	-2.11	-0.183	-2.12	-0.199	-2.19	-0.25	-2.12	-0.254	-2.15	-0.203
-2.08	-0.186	-2.09	-0.183	-2.11	-0.199	-2.17	-0.25	-2.1	-0.254	-2.13	-0.203
-2.07	-0.186	-2.07	-0.183	-2.09	-0.199	-2.16	-0.25	-2.08	-0.254	-2.12	-0.203
-2.05	-0.186	-2.05	-0.182	-2.07	-0.199	-2.14	-0.25	-2.07	-0.254	-2.1	-0.203
-2.03	-0.186	-2.04	-0.182	-2.06	-0.199	-2.12	-0.25	-2.05	-0.254	-2.08	-0.203
-2.02	-0.186	-2.02	-0.182	-2.04	-0.199	-2.11	-0.25	-2.03	-0.254	-2.07	-0.203
-2	-0.186	-2	-0.182	-2.02	-0.199	-2.09	-0.25	-2.02	-0.254	-2.05	-0.203
-1.98	-0.186	-1.99	-0.182	-2.01	-0.199	-2.07	-0.25	-2	-0.254	-2.04	-0.203
-1.97	-0.186	-1.97	-0.182	-1.99	-0.199	-2.06	-0.25	-1.98	-0.254	-2.02	-0.203
-1.95	-0.186	-1.95	-0.182	-1.97	-0.199	-2.04	-0.25	-1.97	-0.254	-2	-0.203
-1.93	-0.187	-1.94	-0.182	-1.96	-0.199	-2.02	-0.25	-1.95	-0.254	-1.98	-0.203
-1.92	-0.187	-1.92	-0.182	-1.94	-0.199	-2.01	-0.25	-1.93	-0.254	-1.97	-0.203
-1.9	-0.187	-1.9	-0.182	-1.93	-0.199	-1.99	-0.25	-1.92	-0.254	-1.95	-0.203
-1.88	-0.187	-1.89	-0.182	-1.91	-0.199	-1.97	-0.25	-1.9	-0.254	-1.93	-0.203
-1.87	-0.187	-1.87	-0.182	-1.89	-0.199	-1.96	-0.25	-1.88	-0.254	-1.92	-0.203
-1.85	-0.187	-1.85	-0.182	-1.87	-0.199	-1.94	-0.25	-1.87	-0.254	-1.9	-0.203
-1.83	-0.187	-1.84	-0.182	-1.86	-0.199	-1.92	-0.25	-1.85	-0.254	-1.88	-0.203
-1.81	-0.187	-1.82	-0.182	-1.84	-0.199	-1.91	-0.25	-1.83	-0.254	-1.87	-0.203
-1.8	-0.187	-1.8	-0.182	-1.82	-0.199	-1.89	-0.25	-1.82	-0.254	-1.85	-0.203
-1.78	-0.187	-1.79	-0.182	-1.81	-0.2	-1.87	-0.25	-1.8	-0.254	-1.84	-0.203
-1.76	-0.187	-1.77	-0.182	-1.79	-0.2	-1.86	-0.25	-1.78	-0.254	-1.82	-0.204
-1.75	-0.187	-1.75	-0.182	-1.78	-0.2	-1.84	-0.25	-1.77	-0.254	-1.8	-0.204
-1.73	-0.187	-1.74	-0.182	-1.76	-0.2	-1.82	-0.25	-1.75	-0.254	-1.78	-0.204
-1.72	-0.187	-1.72	-0.182	-1.74	-0.2	-1.81	-0.25	-1.74	-0.254	-1.77	-0.204
-1.7	-0.187	-1.7	-0.182	-1.72	-0.2	-1.79	-0.25	-1.72	-0.254	-1.75	-0.204
-1.68	-0.187	-1.69	-0.182	-1.71	-0.2	-1.77	-0.25	-1.7	-0.254	-1.73	-0.204
-1.67	-0.187	-1.67	-0.182	-1.69	-0.2	-1.76	-0.25	-1.69	-0.254	-1.72	-0.204
-1.65	-0.187	-1.65	-0.182	-1.67	-0.2	-1.74	-0.25	-1.67	-0.254	-1.7	-0.204
-1.63	-0.187	-1.64	-0.182	-1.66	-0.2	-1.72	-0.251	-1.65	-0.254	-1.69	-0.204
-1.62	-0.187	-1.62	-0.182	-1.64	-0.2	-1.71	-0.251	-1.64	-0.254	-1.67	-0.204
-1.6	-0.187	-1.61	-0.182	-1.63	-0.2	-1.69	-0.251	-1.62	-0.254	-1.65	-0.204
-1.58	-0.187	-1.59	-0.182	-1.61	-0.2	-1.67	-0.251	-1.6	-0.254	-1.64	-0.204
-1.57	-0.187	-1.57	-0.182	-1.59	-0.201	-1.66	-0.251	-1.58	-0.254	-1.62	-0.204
-1.55	-0.187	-1.56	-0.182	-1.57	-0.201	-1.64	-0.251	-1.57	-0.254	-1.6	-0.204
-1.53	-0.187	-1.54	-0.182	-1.56	-0.201	-1.62	-0.251	-1.55	-0.254	-1.58	-0.204
-1.51	-0.187	-1.52	-0.182	-1.54	-0.201	-1.61	-0.251	-1.53	-0.254	-1.57	-0.204
-1.5	-0.187	-1.5	-0.182	-1.52	-0.201	-1.59	-0.251	-1.52	-0.254	-1.55	-0.204
-1.48	-0.187	-1.49	-0.182	-1.51	-0.201	-1.57	-0.251	-1.5	-0.254	-1.53	-0.204
-1.47	-0.187	-1.47	-0.182	-1.49	-0.201	-1.56	-0.251	-1.48	-0.254	-1.52	-0.204
-1.45	-0.187	-1.45	-0.182	-1.48	-0.201	-1.54	-0.251	-1.47	-0.254	-1.5	-0.204
-1.43	-0.187	-1.44	-0.182	-1.46	-0.201	-1.52	-0.251	-1.45	-0.254	-1.48	-0.204
-1.42	-0.187	-1.42	-0.182	-1.44	-0.201	-1.51	-0.251	-1.43	-0.254	-1.47	-0.204
-1.4	-0.187	-1.4	-0.182	-1.43	-0.201	-1.49	-0.251	-1.42	-0.254	-1.45	-0.204
-1.38	-0.187	-1.39	-0.182	-1.41	-0.201	-1.47	-0.251	-1.4	-0.254	-1.43	-0.204
-1.37	-0.187	-1.37	-0.182	-1.39	-0.201	-1.46	-0.251	-1.39	-0.254	-1.42	-0.204
-1.35	-0.187	-1.35	-0.182	-1.38	-0.201	-1.44	-0.251	-1.37	-0.254	-1.4	-0.204
-1.33	-0.187	-1.34	-0.182	-1.36	-0.201	-1.42	-0.251	-1.35	-0.254	-1.38	-0.204
-1.32	-0.187	-1.32	-0.182	-1.34	-0.201	-1.41	-0.251	-1.33	-0.254	-1.37	-0.204
-1.3	-0.187	-1.3	-0.182	-1.33	-0.201	-1.39	-0.251	-1.32	-0.254	-1.35	-0.204
-1.28	-0.187	-1.29	-0.182	-1.31	-0.201	-1.37	-0.251	-1.3	-0.254	-1.33	-0.204
-1.27	-0.187	-1.27	-0.182	-1.29	-0.201	-1.36	-0.251	-1.29	-0.254	-1.32	-0.204
-1.25	-0.187	-1.25	-0.182	-1.28	-0.201	-1.34	-0.251	-1.27	-0.254	-1.3	-0.204
-1.23	-0.187	-1.24	-0.182	-1.26	-0.201	-1.32	-0.251	-1.25	-0.254	-1.28	-0.204
-1.22	-0.187	-1.22	-0.182	-1.24	-0.201	-1.31	-0.251	-1.24	-0.254	-1.27	-0.204
-1.2	-0.187	-1.2	-0.182	-1.22	-0.201	-1.29	-0.251	-1.22	-0.254	-1.25	-0.204
[truncated: 11,970 more rows]
