# Supplementary material for: The link of carbon catabolite repression elements, small RNAs CrcY and CrcZ and polyhydroxyalkanoate metabolism in Pseudomonas putida KT2440
Source: Biotechnol Biofuels Bioprod. 2025 Oct 17;18:107. doi: 10.1186/s13068-025-02707-5 (PMC12533007; doi:10.1186/s13068-025-02707-5)
Supplement: Supplementary file 2 — Additional file 2. [file 13068_2025_2707_MOESM2_ESM.xlsx]

## Sheet: Table S1A Strains
Table S1A Strains created and use in this study
Abbreviation	Strain	Description	Source
	E.coli DH5α	General cloning strain, endA1, recA1, φ80dlacZΔM15	Novagen
	E. coli DH5α λ pir	supE44, ΔlacU169 (ΦlacZΔM15), recA1, endA1, hsdR17, thi-1, gyrA96, relA1, λpir phage lysogen	Novagen
	E. coli HB101/pRK 600	helper strain in a tripartite conjugation, ChlR	Novagen
WT	P. putida KT2440	Cured, restriction-deficient derivative of Pseudomonas putida mt-2	Bagdasarian et al., 1981
Y	KT ΔcrcY	Deletion of crcY(PP_mr44) in Pseudomonas putida KT2440	This work.
Z	KT ΔcrcZ	Deletion of crcZ(PP_mr53) in Pseudomonas putida KT2440	This work.
YZ	KT ΔΔcrcYcrcZ	Deletion of crcY and crcZ in Pseudomonas putida KT2440	This work.
C	KT Δcrc	Deletion of crc(PP_5292) in Pseudomonas putida KT2440	This work.
H	KT Δhfq	Deletion of hfq(PP_4894) in Pseudomonas putida KT2440	This work.
Con	KT2440-pBT'Tmcs	Pseudomonas putida KT2440 carry pBT'Tmcs empty plasmid	This work.
pCrcY	KT2440-pBT'T-crcY	Pseudomonas putida KT2440 carry pBT'T-crcY plasmid	This work.
pCrcZ	KT2440-pBT'T-crcZ	Pseudomonas putida KT2440 carry pBT'T-crcZ empty plasmid	This work.
ΔYZ-pE	ΔΔcrcY:crcZ-pBT'Tmcs	Deletion of crcY and crcZ in Pseudomonas putida KT2440 carry pBT'Tmcs empty plasmid	This work.
ΔYZ-pCrcY	ΔΔcrcY:crcZ-pBT'T-crcY	Deletion of crcY and crcZ in Pseudomonas putida KT2440 carry pBT'T-crcY plasmid	This work.
ΔYZ-pCrcZ	ΔΔcrcY:crcZ-pBT'T-crcZ	Deletion of crcY and crcZ in Pseudomonas putida KT2440 carry pBT'T-crcZ plasmid	This work.
ΔC-pE	Δcrc-pBT'Tmcs	Deletion of crc in Pseudomonas putida KT2440 carry pBT'Tmcs empty plasmid	This work.
ΔC-pCrcY	Δcrc-pBT'T-crcY	Deletion of crc in Pseudomonas putida KT2440 carry pBT'T-crcY plasmid	This work.
ΔC-pCrcZ	Δcrc-pBT'T-crcZ	Deletion of crc in Pseudomonas putida KT2440 carry pBT'T-crcZ plasmid	This work.
ΔH-pE	Δhfq-pBT'Tmcs	Deletion of hfq in Pseudomonas putida KT2440 carry pBT'Tmcs empty plasmid	This work.
ΔH-pCrcY	Δhfq-pBT'T-crcY	Deletion of hfq in Pseudomonas putida KT2440 carry pBT'T-crcY plasmid	This work.
ΔH-pCrcZ	Δhfq-pBT'T-crcZ	Deletion of hfq in Pseudomonas putida KT2440 carry pBT'T-crcZ plasmid	This work.

## Sheet: Table S1B plasmids
Table S1B Plasmids used in this study
Plasmid names	Genotype/Description	Reference
pCas9/λRed	Recombineering plasmid with constitutively expressed Cas9 and the araBAD promoter expressing αβγ, GentR .	Cook et al., 2018
pKnock	Suicide plasmid for gene knockout, KmR.	Addgene
pgRNA	Guide RNA plasmid, TetR.	Cook et al., 2018
pBT'Tmcs	expression vector with the constitutive tac promoter. Derived from pBBR1mcs, KmR .	This work.
pBT'T-crcY	pBT'Tmcs plasmid with crcY (PP_mr44) from KT2440	This work.
pBT'T-crcZ	pBT'Tmcs plasmid with crcZ (PP_mr53) from KT2440	This work.
pKnock-hfq	pKnock bearing flanking sequences of hfq, hfq deletion delivery vector	This work.
pKnock-crc	pKnock bearing flanking sequences of crc, crc deletion delivery vector	This work.
pKnock-crcY	pKnock bearing flanking sequences of crcY, crcY deletion delivery vector	This work.
pKnock-crcZ	pKnock bearing flanking sequences of crcZ, crcZ deletion delivery vector	This work.
pgRNA-hfq	pgRNA with target the sequence of hfq	This work.
pgRNA-crc	pgRNA with target the sequence of crc	This work.
pgRNA-crcY	pgRNA with target the sequence of crcY	This work.
pgRNA-crcZ	pgRNA with target the sequence of crcZ	This work.

## Sheet: Table S3C Oligonucleotides used
Table S1C Oligonucleotides used in this study
Name	Sequence (5' to 3')
pknock-F	ctgcaggaattcgatatcaagc
pknock-R	ggatccactagttctagagcgg
mr53-US-F	gctctagaactagtggatccAAGGCCGGCCAGTTCCGT
mr53-US-R	aggcgggtagAACTTTTCAAAACCCATTAAAATCAAGGGGTTGAAC
mr53-DS-F	ttgaaaagttCTACCCGCCTACACCATTCCCC
mr53-DS-R	ttgatatcgaattcctgcagCAGCATCGGGGCCAGGCC
Mr44-US-F	gctctagaactagtggatccCAGATGGCCGGCTCTGCC
Mr44-US-R	GCCTGCTCTTTTTTTATTATTGTTACCCGATTTTTTGCTGTGAAAT
Mr44-DS-F	CAGCAAAAAATCGGGTAACAATAATAAAAAAAGAGCAGGCAACAAC
Mr44-DS-R	ttgatatcgaattcctgcagATGCGCAGGTCTTCGCCG
Crc-US_F	gctctagaactagtggatccCGCGAAAGGGCCAGATCAG
Crc-US_R	TGCAGCCCCAATGGCCTTAAATGGCCCCATAAATCTCG
Crc-DS_F	CGCACGAGATTTATGGGGCCATTTAAGGCCATTGGGGCTGCATT
Crc-DS_R	ttgatatcgaattcctgcagTGCGACGTGATCCAGGCC
Hfq-US-F	ctctagaactagtggatccCTTGTGCGGCAGGTGGCGAAT
Hfq-US-R	TATTGAGCTGAGTCCCTGCTTAGGAGCCTGCATTGTTCTTTG
Hfq-DS-F	AAGAACAATGCAGGCTCCTAAGCAGGGACTCAGCTCAATAT
Hfq-DS-R	ttgatatcgaattcctgcagCCGCACCGGCTGATCGACATTC
pgRna vector F2	actcaaaggcggtaatacggcctttctg
pgRna vector R2	actagtattatacctaggactgagctagctgtcaaagatc
pgRNA IN 500bp R	gccgtattaccgcctttgagtgagc
Hfq-gR1-76bp-F	gtcctaggtataatactagtTTTGACATATGCCGCACTCCgttttagagctagaaatagcaagttaaaataaggct
Crc-gRNA	gtcctaggtataatactagtGATTTATGGGGCCATTTATGgttttagagctagaaatagcaagttaaaataaggct
Mr44-gRNA	gtcctaggtataatactagtCGATACCCAATAAAAACAACgttttagagctagaaatagcaagttaaaataaggct
Mr53-gRNA	gtcctaggtataatactagtAGAATAAGAACAAGACGAAAgttttagagctagaaatagcaagttaaaataaggct
pBT_For	cctatagtgagtcgtattacgcgc
pBT_Rev	ttcggtacctcctgtttcctg
Mr53-pBTT-F	aggaaacaggaggtaccgaaGTACAAGAACAATAACAAGCACTG
Mr53-pBTT-R	gtaatacgactcactataggCAGGATGCCTGCCAGAAG
Mr44-BT-F	aggaaacaggaggtaccgaaGGTACAACAACAAAAAAAACGC
Mr44-BT-R	gtaatacgactcactataggAGCAGAAGGAGGAAGAGG
