# Supplementary material for: The link of carbon catabolite repression elements, small RNAs CrcY and CrcZ and polyhydroxyalkanoate metabolism in Pseudomonas putida KT2440
Source: Biotechnol Biofuels Bioprod. 2025 Oct 17;18:107. doi: 10.1186/s13068-025-02707-5 (PMC12533007; doi:10.1186/s13068-025-02707-5)
Supplement: Supplementary file 3 — Additional file 3. [file 13068_2025_2707_MOESM3_ESM.xlsx]

## Sheet: Sheet1
Table name:	The differentially expressed transporters in pCrcY and pCrcZ compared to the control strain under GNL, ONL and ONF conditions.
	the Log Fold Change of pCrcY/pCrcZ vs Con is shown in the cells
		media	GNL			ONL			ONF
protein IDs	gene names	kegg ID	exclusive detection	pCrcY vs Con	pCrcZ vs Con	exclusive detection	pCrcY vs Con	pCrcZ vs Con	exclusive detection	pCrcY vs Con	pCrcZ vs Con	Description
Nitrogen uptake
Q88R52	artJ	PP_0282		1.5645	2.5994		4.7362	4.6743				L-arginine ABC transporter-periplasmic binding subunit (EC 3.6.3.21)
Q88RA6	fliY	PP_0227					2.4724	2.8681		1.8247	2.2779	Periplasmic cystine-binding protein
Q88RL7	metQ	PP_0112					4.5522	5.0473		3.2576	3.187	Methionine ABC transporter, periplasmic binding protein
Q88CL5	plpB	PP_5165					2.8618	3.3889		2.1387	2.0095	d-methionine-binding lipoprotein metQ
Q88PG5	dppA-III	PP_0885		2.2746	2.334		2.9792	3.184		2.3963	2.8318	Dipeptide ABC transporter-periplasmic binding protein (EC 3.6.3.23)
Q88PG6	dppA-II	PP_0884					2.3449	2.1388				Dipeptide ABC transporter-periplasmic binding protein (EC 3.6.3.23)
Q88PG8	dppA-I	PP_0882		2.2067	2.4721		3.7642	4.0185				Dipeptide ABC transporter-periplasmic binding protein (EC 3.6.3.23)
Q88NR4	livK	PP_1141					2.0089	2.2615		2.3664	2.5699	Branched-chain amino acids ABC transporter-periplasmic leucine binding subunit
Q88DF8		PP_4867								3.5827	3.4018	Branched-chain amino acid ABC transporter, periplasmic amino acid-binding protein (BraC-like)
Q88Q76		PP_0619		1.9871	2.1038							Branched-chain amino acid ABC transporter, periplasmic amino acid-binding protein
Q88EM6		PP_4428								5.0964	4.7751	Amino acid ABC transporter, periplasmic amino acid-binding protein
Q88H07		PP_3558					3.9492	4.0571				Amino acid transporter, periplasmic amino acid-binding protein
Q88DS5		PP_4748				in pCrcZ and pCrcY			in pCrcZ and pCrcY			Amino acid ABC transporter, periplasmic amino acid-binding protein
Q88DI4	urtA	PP_4841					1.9239	3.7907				Urea ABC transporter, periplasmic protein
Q88MT2	ydcS	PP_1486					4.0644	4.4528		3.8786	4.3162	Polyamine ABC transporter, periplasmic polyamine-binding protein
Q88QS6		PP_0412				in pCrcZ and pCrcY						Polyamine ABC transporter, periplasmic polyamine-binding protein
Q88KU4		PP_2195					3.6319	3.7952		3.1669	2.9889	Putrescine-binding periplasmic protein
Crabon uptake
Q88KM6		PP_2264		2.3269	2.6862		7.7467	8.6473		8.6031	9.1903	Sugar ABC transporter, periplasmic sugar-binding protein
Q88K38	rbsB	PP_2454					2.7576	2.9419		1.895	2.5906	Ribose ABC transporter, periplasmic ribose-binding subunit
Q88P38	gtsA	PP_1015					2.4238	2.0643		3.3	1.1506	Mannose/glucose ABC transporter, glucose-binding periplasmic protein
Q88NY2	gltI	PP_1071					2.2062	2.392				Glutamate / aspartate ABC transporter-periplasmic binding protein (EC 3.6.3.21)
Trace elements uptake
Q88EZ5	sbp-I	PP_4305								3.606	4.1178	Sulfate ABC transporter
Q88CK9	sbp-II	PP_5171		3.0975	3.2305					2.9817	2.7264	Sulfate ABC transporter
Q88H37		PP_3528	pCrcZ						pCrcZ			ABC transporter, periplasmic substrate-binding protein
Q88GT2		PP_3636					3.141	4.2647		2.5934	3.0524	Sulfonate ABC transporter, periplasmic sulfonate-binding protein
Q88JJ3	pstS	PP_2656	in pCrcZ and pCrcY									Phosphate-binding protein PstS
Q88PM6	ptxB	PP_0824					2.7279	2.8215		2.2883	2.2801	Phosphonate transport system-binding protein
Q88P91	ttg2D	PP_0961								2.2265	2.29	Toluene tolerance protein
Q88R38	cbcX	PP_0296					4.6372	5.4742		5.3292	4.7897	Choline / betaine / carnitine ABC transporter-substrate binding protein (EC 3.6.3.32)
Q88M34	betX	PP_1741		1.0494	2.2687							Choline / betaine / carnitine ABC transporter-substrate binding protein BetX (EC 3.6.3.32)
Q88CI5_PSEPKPutativeiron(III)	fbpA	PP_5196					3.1678	3.1115		2.1004	2.0532	Iron(III) iron ABC transporter, periplasmic iron-binding protein
Q88RK9		PP_0120				in pCrcZ and pCrcY				3.6632	2.4018	High-affinity zinc uptake system protein ZnuA
Others
Q88DX9		PP_4689								5.0838	5.5986	Heme/hemin ABC transporter, periplasmic heme/hemin-binding protein
Q88GB0		PP_3814					2.1653	3.3087		3.1594	3.7545	Polyamine ABC transporter, periplasmic polyamine-binding protein
Q88K73		PP_2418				pCrcZ						Cobalamin ABC transporter, periplasmic
Q88M48	NA	PP_1726					3.5455	3.8905		3.4507	2.7893	ABC transporter, periplasmic binding protein
Q88Q15		PP_0683		3.7705	3.9358		2.9864	3.8036	in pCrcZ and pCrcY			Cation transporter
Q88CK0	spuE	PP_5180					2.8374	3.4537		2.0188	2.0097	Spermidine/putrescine ABC transporter-periplasmic subunit
