# Supplementary material for: The link of carbon catabolite repression elements, small RNAs CrcY and CrcZ and polyhydroxyalkanoate metabolism in Pseudomonas putida KT2440
Source: Biotechnol Biofuels Bioprod. 2025 Oct 17;18:107. doi: 10.1186/s13068-025-02707-5 (PMC12533007; doi:10.1186/s13068-025-02707-5)
Supplement: Supplementary file 4 — Additional file 4. [file 13068_2025_2707_MOESM4_ESM.xlsx]

## Sheet: GNL
Majority protein IDs	Gene Names (primary)	Gene Names (ordered locus)	GL_Con_01	GL_Con_02	GL_Con_03	GL_pCrcY_01	GL_pCrcY_02	GL_pCrcY_03	GL_pCrcZ_01	GL_pCrcZ_02	GL_pCrcZ_03	exclusiveness	logFC_GL_pCrcY__vs__GL_Con	P.Value_GL_pCrcY__vs__GL_Con	adj.P.Val_GL_pCrcY__vs__GL_Con	significance_GL_pCrcY__vs__GL_Con_t-test	logFC_GL_pCrcZ__vs__GL_Con	P.Value_GL_pCrcZ__vs__GL_Con	adj.P.Val_GL_pCrcZ__vs__GL_Con	significance_GL_pCrcZ__vs__GL_Con_t-test	Protein names	Gene Ontology (GO)
P0A151	parB	PP_0001	19.5182	19.2135	18.8467	20.0421	18.9257	19.6698	19.6293	18.8209	19.598	NA	0.3531	0.4103	0.6176	Not_Significant	0.1566	0.6565	0.7706	Not_Significant	Probable chromosome-partitioning protein ParB	chromosome [GO:0005694]; DNA binding [GO:0003677]; chromosome segregation [GO:0007059]; positive regulation of sporulation resulting in formation of a cellular spore [GO:0045881]
P0A149		PP_0002	16.0525	16.8894	15.7082	16.1856	15.9847	15.3681	16.3011	16.1139	16.2071	NA	-0.3706	0.4194	0.6231	Not_Significant	-0.0094	0.9797	0.9875	Not_Significant	Uncharacterized protein PP_0002
P0A124	rsmG	PP_0003	17.748	18.0033	NaN	16.2599	14.5593	18.4395	18.3579	17.8927	18.2106	NA	0.792	0.7055	0.8402	Not_Significant	2.5261	0.2213	0.3859	Not_Significant	Ribosomal RNA small subunit methyltransferase G (EC 2.1.1.170) (16S rRNA 7-methylguanosine methyltransferase) (16S rRNA m7G methyltransferase)	cytosol [GO:0005829]; rRNA (guanine-N7-)-methyltransferase activity [GO:0070043]
Q88RW8	mnmG	PP_0004	17.4614	17.5148	17.4652	17.0163	17.077	17.6876	17.1764	17.3808	16.9005	NA	-0.2202	0.5083	0.6999	Not_Significant	-0.3279	0.2061	0.3699	Not_Significant	tRNA uridine 5-carboxymethylaminomethyl modification enzyme MnmG (Glucose-inhibited division protein A)	cytosol [GO:0005829]; flavin adenine dinucleotide binding [GO:0050660]; tRNA methylation [GO:0030488]; tRNA wobble uridine modification [GO:0002098]
P0A175	mnmE	PP_0005	19.6189	18.4664	19.513	17.8416	18.4041	17.9934	18.4278	18.1302	18.3624	NA	-1.1197	0.03336	0.1655	Down	-0.8926	0.05184	0.1614	Not_Significant	tRNA modification GTPase MnmE (EC 3.6.-.-)	cytosol [GO:0005829]; GTP binding [GO:0005525]; GTPase activity [GO:0003924]; metal ion binding [GO:0046872]; tRNA methylation [GO:0030488]; tRNA wobble uridine modification [GO:0002098]
P0A140	yidC	PP_0006	19.7495	19.0105	19.1835	18.4825	18.7233	17.3774	17.3099	18.479	16.9229	NA	-1.1201	0.04693	0.1935	Down	-1.7439	0.009821	0.07113	Down	Membrane protein insertase YidC (Foldase YidC) (Membrane integrase YidC) (Membrane protein YidC)	plasma membrane [GO:0005886]; membrane insertase activity [GO:0032977]; protein insertion into membrane [GO:0051205]; protein transport [GO:0015031]
P0A116	dnaA	PP_0010	17.9084	17.9829	17.2008	16.9707	17.6223	17.0946	17.7622	17.2168	17.4811	NA	-0.4682	0.2447	0.4591	Not_Significant	-0.2107	0.5267	0.6755	Not_Significant	Chromosomal replication initiator protein DnaA	cytoplasm [GO:0005737]; plasma membrane [GO:0005886]; ATP binding [GO:0005524]; ATP hydrolysis activity [GO:0016887]; DNA replication origin binding [GO:0003688]; DNA replication initiation [GO:0006270]; regulation of DNA replication [GO:0006275]
P0A120	dnaN	PP_0011	20.9476	20.3929	20.4574	21.4181	19.7637	20.0419	20.5888	19.651	21.0219	NA	-0.1914	0.7155	0.8457	Not_Significant	-0.1788	0.6798	0.7904	Not_Significant	Beta sliding clamp (Beta clamp) (Sliding clamp) (Beta-clamp processivity factor) (DNA polymerase III beta sliding clamp subunit) (DNA polymerase III subunit beta)	cytoplasm [GO:0005737]; DNA polymerase III complex [GO:0009360]; 3'-5' exonuclease activity [GO:0008408]; DNA binding [GO:0003677]; DNA-directed DNA polymerase activity [GO:0003887]; DNA strand elongation involved in DNA replication [GO:0006271]
Q88RW6	gyrB	PP_0013	17.8001	17.6427	18.3214	16.9886	18.5364	16.9816	17.7102	18.8353	17.6566	NA	-0.4192	0.4431	0.6436	Not_Significant	0.146	0.7331	0.8361	Not_Significant	DNA gyrase subunit B (EC 5.6.2.2)	chromosome [GO:0005694]; cytoplasm [GO:0005737]; ATP binding [GO:0005524]; DNA binding [GO:0003677]; DNA negative supercoiling activity [GO:0034335]; metal ion binding [GO:0046872]; DNA topological change [GO:0006265]; DNA-templated DNA replication [GO:0006261]
Q88RW2		PP_0017	19.7905	19.8302	19.4495	20.3591	19.6643	20.2759	20.2637	20.1735	19.9429	NA	0.4097	0.2582	0.4717	Not_Significant	0.4367	0.1151	0.2576	Not_Significant	Transcriptional regulator
Q88RW1		PP_0018	19.893	19.9491	19.4089	19.5458	18.3576	18.4136	18.4873	18.1487	18.326	NA	-0.978	0.0589	0.2192	Not_Significant	-1.4297	0.001448	0.0349	Down	TIGR04255 family protein
Q88RW0		PP_0019	NaN	NaN	NaN	NaN	14.675	14.7847	NaN	NaN	NaN	only_in_B4	NA	NA	NA	NA	NA	NA	NA	NA	Transcriptional regulator	DNA binding [GO:0003677]
Q88RV9		PP_0020	11.7272	17.0684	16.7398	18.1422	17.5561	17.362	17.9635	17.6976	17.071	NA	2.5083	0.1209	0.3127	Not_Significant	2.3989	0.1472	0.3016	Not_Significant	Uncharacterized protein
Q88RV0	czcR-I	PP_0029	14.7025	17.8686	17.7393	17.8727	17.7357	17.9956	17.8678	17.9084	17.9905	NA	1.0978	0.2466	0.4598	Not_Significant	1.1521	0.233	0.3996	Not_Significant	Two component heavy metal response regulator	cytosol [GO:0005829]; protein-DNA complex [GO:0032993]; phosphorelay response regulator activity [GO:0000156]; transcription cis-regulatory region binding [GO:0000976]; regulation of DNA-templated transcription [GO:0006355]
Q88RT3	opdT-I	PP_0046	13.687	13.6089	16.5176	16.4028	NaN	15.0319	NaN	14.8247	15.0241	NA	-0.0793	0.9523	0.9783	Not_Significant	-0.5803	0.6143	0.7421	Not_Significant	Tyrosine-specific outer membrane porin D (EC 3.4.21.-)	membrane [GO:0016020]; hydrolase activity [GO:0016787]; porin activity [GO:0015288]
Q88RS7		PP_0052	17.137	17.7269	17.388	17.8492	NaN	18.6369	17.9272	18.5529	18.4749	NA	-0.7218	0.5894	0.7664	Not_Significant	0.901	0.02174	0.1147	Not_Significant	Beta-lactamase domain protein, putative hydrolase	hydrolase activity [GO:0016787]; metal ion binding [GO:0046872]; sulfur dioxygenase activity [GO:0050313]; glutathione metabolic process [GO:0006749]; hydrogen sulfide metabolic process [GO:0070813]
Q88RS3	betA-I	PP_0056	17.8001	15.6132	16.79	NaN	16.4756	16.2553	NaN	16.0754	16.1491	NA	-0.9845	0.2327	0.4453	Not_Significant	-1.4491	0.1481	0.3021	Not_Significant	Choline dehydrogenase (EC 1.1.99.1)	choline dehydrogenase activity [GO:0008812]; flavin adenine dinucleotide binding [GO:0050660]
Q88RS1		PP_0058	NaN	NaN	NaN	14.2095	13.2082	NaN	NaN	NaN	NaN	only_in_B4	NA	NA	NA	NA	NA	NA	NA	NA	1-acyl-sn-glycerol-3-phosphate acyltransferase	membrane [GO:0016020]; 1-acylglycerol-3-phosphate O-acyltransferase activity [GO:0003841]; phosphatidic acid biosynthetic process [GO:0006654]
Q88RS0	gmhB	PP_0059	23.221	22.162	19.9236	20.4856	22.0188	20.8736	22.4271	22.078	22.6719	NA	-0.6428	0.4955	0.6906	Not_Significant	0.6235	0.4813	0.6352	Not_Significant	D-glycero-beta-D-manno-heptose-1,7-bisphosphate 7-phosphatase (EC 3.1.3.82) (D,D-heptose 1,7-bisphosphate phosphatase) (HBP phosphatase)	cytoplasm [GO:0005737]; D-glycero-beta-D-manno-heptose 1,7-bisphosphate 7-phosphatase activity [GO:0034200]; metal ion binding [GO:0046872]; ADP-L-glycero-beta-D-manno-heptose biosynthetic process [GO:0097171]; lipopolysaccharide core region biosynthetic process [GO:0009244]
Q88RR9	glyS	PP_0060	19.881	19.487	19.2692	18.706	18.4217	16.6429	17.1201	16.6422	17.3346	NA	-1.6222	0.03148	0.1632	Down	-2.5134	0.0001559	0.01365	Down	Glycine--tRNA ligase beta subunit (EC 6.1.1.14) (Glycyl-tRNA synthetase beta subunit) (GlyRS)	cytosol [GO:0005829]; arginine-tRNA ligase activity [GO:0004814]; ATP binding [GO:0005524]; glycine-tRNA ligase activity [GO:0004820]; arginyl-tRNA aminoacylation [GO:0006420]; glycyl-tRNA aminoacylation [GO:0006426]
Q88RR8	glyQ	PP_0061	19.5972	19.6049	19.3131	18.9757	18.4506	18.7355	18.3617	18.3565	18.3914	NA	-0.7844	0.03761	0.174	Not_Significant	-1.1352	0.001908	0.03715	Down	Glycine--tRNA ligase alpha subunit (EC 6.1.1.14) (Glycyl-tRNA synthetase alpha subunit) (GlyRS)	cytosol [GO:0005829]; ATP binding [GO:0005524]; glycine-tRNA ligase activity [GO:0004820]; glycyl-tRNA aminoacylation [GO:0006426]
Q88RR5		PP_0064	NaN	18.3798	17.5808	17.8398	17.5862	17.9732	18.646	18.2012	16.8729	NA	0.8248	0.373	0.5843	Not_Significant	0.9318	0.3733	0.5409	Not_Significant	Uncharacterized protein
Q88RR2	fmt	PP_0067	19.1302	18.5508	18.791	18.8796	18.2963	19.0441	18.634	18.5261	18.5853	NA	-0.084	0.8157	0.902	Not_Significant	-0.2422	0.3606	0.5284	Not_Significant	Methionyl-tRNA formyltransferase (EC 2.1.2.9)	cytosol [GO:0005829]; methionyl-tRNA formyltransferase activity [GO:0004479]
Q88RR1	def1	PP_0068	18.2473	18.3977	18.1119	18.1479	NaN	15.7574	17.1983	18.2822	15.7336	NA	-2.4908	0.0652	0.2304	Not_Significant	-1.1809	0.1141	0.2564	Not_Significant	Peptide deformylase 1 (PDF 1) (EC 3.5.1.88) (Polypeptide deformylase 1)	metal ion binding [GO:0046872]; peptide deformylase activity [GO:0042586]; co-translational protein modification [GO:0043686]; translation [GO:0006412]
Q88RQ9	tsaC	PP_0070	16.0503	15.5871	16.4879	17.8534	NaN	17.7075	16.6301	15.9225	16.8489	NA	0.4793	0.6632	0.8132	Not_Significant	0.4254	0.2951	0.4672	Not_Significant	Threonylcarbamoyl-AMP synthase (TC-AMP synthase) (EC 2.7.7.87) (L-threonylcarbamoyladenylate synthase) (t(6)A37 threonylcarbamoyladenosine biosynthesis protein TsaC) (tRNA threonylcarbamoyladenosine biosynthesis protein TsaC)	cytoplasm [GO:0005737]; ATP binding [GO:0005524]; double-stranded RNA binding [GO:0003725]; L-threonylcarbamoyladenylate synthase [GO:0061710]; tRNA binding [GO:0000049]; regulation of translational fidelity [GO:0006450]; tRNA threonylcarbamoyladenosine modification [GO:0002949]
Q88RQ7	qor-I	PP_0072	19.8516	20.1645	19.8641	20.0467	20.1999	19.7655	19.9146	20.3997	19.7846	NA	0.044	0.8859	0.9419	Not_Significant	0.0729	0.7932	0.8787	Not_Significant	Quinone oxidoreductase (EC 1.6.5.5)	cytosol [GO:0005829]; mRNA 3'-UTR AU-rich region binding [GO:0035925]; NADPH binding [GO:0070402]; NADPH:quinone reductase activity [GO:0003960]; zinc ion binding [GO:0008270]
Q88RQ6	hemF	PP_0073	18.1906	17.7641	17.4546	18.5141	16.7515	17.2893	17.3759	15.8793	16.1247	NA	-0.2848	0.601	0.7742	Not_Significant	-1.3431	0.0272	0.128	Down	Oxygen-dependent coproporphyrinogen-III oxidase (CPO) (Coprogen oxidase) (Coproporphyrinogenase) (EC 1.3.3.3)	cytoplasm [GO:0005737]; coproporphyrinogen oxidase activity [GO:0004109]; metal ion binding [GO:0046872]; protein homodimerization activity [GO:0042803]; protoporphyrinogen IX biosynthetic process [GO:0006782]
Q88RQ5	aroE	PP_0074	19.2745	19.159	18.6789	19.7223	18.9442	19.3041	19.5691	17.393	19.3927	NA	0.2861	0.4427	0.6435	Not_Significant	-0.2525	0.699	0.8089	Not_Significant	Shikimate dehydrogenase (NADP(+)) (SDH) (EC 1.1.1.25)	cytosol [GO:0005829]; NADP binding [GO:0050661]; shikimate 3-dehydrogenase (NADP+) activity [GO:0004764]; amino acid biosynthetic process [GO:0008652]; aromatic amino acid family biosynthetic process [GO:0009073]; chorismate biosynthetic process [GO:0009423]; shikimate metabolic process [GO:0019632]
Q88RQ3		PP_0076	22.9196	22.4575	21.581	22.6333	18.7649	23.6791	23.6086	23.031	22.4095	NA	-0.6269	0.6325	0.7894	Not_Significant	0.697	0.1904	0.352	Not_Significant	Choline betaine-binding protein	ATP-binding cassette (ABC) transporter complex [GO:0043190]; periplasmic space [GO:0042597]; choline binding [GO:0033265]; transmembrane transporter activity [GO:0022857]; choline transport [GO:0015871]
Q88RP7	trpA	PP_0082	20.5185	20.1518	19.9618	20.941	19.7896	20.5098	20.0018	19.643	19.4822	NA	0.2028	0.626	0.7886	Not_Significant	-0.5017	0.1146	0.257	Not_Significant	Tryptophan synthase alpha chain (EC 4.2.1.20)	cytosol [GO:0005829]; tryptophan synthase activity [GO:0004834]; tryptophan metabolic process [GO:0006568]
Q88RP6	trpB	PP_0083	20.9893	20.8892	20.5773	20.6217	19.8818	20.3304	20.3137	19.9113	20.1314	NA	-0.5406	0.1487	0.3455	Not_Significant	-0.6998	0.02866	0.1296	Not_Significant	Tryptophan synthase beta chain (EC 4.2.1.20)	cytoplasm [GO:0005737]; tryptophan synthase activity [GO:0004834]; tryptophan metabolic process [GO:0006568]
Q88RP2		PP_0087	19.7073	19.4488	18.8606	20.4438	16.6523	20.2991	20.5111	19.3246	20.0889	NA	-0.2072	0.8474	0.9185	Not_Significant	0.6359	0.1659	0.3232	Not_Significant	DUF1161 domain-containing protein
Q88RN9		PP_0090	17.5733	16.6659	15.2087	17.7961	13.6289	17.713	18.1769	17.674	17.9408	NA	-0.1033	0.9363	0.9718	Not_Significant	1.4479	0.05491	0.1657	Not_Significant	DUF1161 domain-containing protein
Q88RN3	prlC	PP_0096	19.7698	19.5745	19.2931	18.9505	18.8779	18.9633	18.9063	19.1617	18.6582	NA	-0.6152	0.07287	0.2432	Not_Significant	-0.6371	0.04936	0.1579	Not_Significant	oligopeptidase A (EC 3.4.24.70)	cytoplasm [GO:0005737]; metal ion binding [GO:0046872]; metalloendopeptidase activity [GO:0004222]; peptide metabolic process [GO:0006518]; proteolysis [GO:0006508]
Q88RM9	cynT	PP_0100	20.6102	20.3803	19.5791	20.7764	19.635	20.3367	20.1163	20.2219	20.4081	NA	0.0595	0.8982	0.9463	Not_Significant	0.0589	0.8651	0.9183	Not_Significant	Carbonic anhydrase (EC 4.2.1.1) (Carbonate dehydratase)	carbonate dehydratase activity [GO:0004089]; zinc ion binding [GO:0008270]; carbon utilization [GO:0015976]
Q88RL7	metQ	PP_0112	17.8904	17.5222	17.2997	18.7253	18.8124	19.5019	18.6829	19.1039	19.6407	NA	1.4424	0.005783	0.1082	Up	1.5717	0.003296	0.04194	Up	Methionine ABC transporter, periplasmic binding protein	membrane [GO:0016020]
Q88RL5	metN1	PP_0114	17.8748	17.5296	17.6278	16.8956	16.5353	17.1819	16.7283	17.0589	17.0536	NA	-0.8065	0.03988	0.1757	Not_Significant	-0.7305	0.02103	0.1131	Not_Significant	Methionine import ATP-binding protein MetN 1 (EC 7.4.2.11)	plasma membrane [GO:0005886]; ABC-type D-methionine transporter activity [GO:0033232]; ATP binding [GO:0005524]; ATP hydrolysis activity [GO:0016887]
Q88RL3		PP_0116	20.452	19.6611	NaN	19.377	19.6707	19.4627	19.6666	NaN	19.693	NA	1.3709	0.4098	0.6176	Not_Significant	0.7868	0.6619	0.774	Not_Significant	Lipoprotein
Q88RL0	fur	PP_0119	NaN	NaN	NaN	19.4565	18.2363	19.9236	19.8811	20.1044	20.3013	both_in_overexp	NA	NA	NA	NA	NA	NA	NA	NA	Ferric uptake regulation protein	cytosol [GO:0005829]; DNA-binding transcription factor activity [GO:0003700]; transcription cis-regulatory region binding [GO:0000976]; zinc ion binding [GO:0008270]; negative regulation of DNA-templated transcription [GO:0045892]; regulation of secondary metabolite biosynthetic process [GO:1900376]
Q88RK9		PP_0120	13.1242	13.519	NaN	14.213	13.6973	NaN	16.9748	15.0184	14.9188	NA	0.6787	0.302	0.5172	Not_Significant	1.8705	0.03556	0.1394	Up	High-affinity zinc uptake system protein ZnuA	periplasmic space [GO:0042597]; metal ion binding [GO:0046872]; cell adhesion [GO:0007155]; zinc ion transport [GO:0006829]
Q88RK8	thrB	PP_0121	18.5582	18.2245	18.2485	16.0911	17.2725	16.8929	16.7167	16.8781	16.3645	NA	-1.5916	0.005716	0.1082	Down	-1.6907	0.0005312	0.02054	Down	Homoserine kinase (HK) (HSK) (EC 2.7.1.39)	ATP binding [GO:0005524]; homoserine kinase activity [GO:0004413]; threonine biosynthetic process [GO:0009088]
Q88RK7		PP_0122	14.3795	15.6108	NaN	17.9462	NaN	17.1152	17.3172	17.3946	17.3859	NA	1.0459	0.3671	0.582	Not_Significant	2.1036	0.002303	0.03715	Up	DUF2782 domain-containing protein
Q88RK6	polA	PP_0123	19.7225	18.939	19.0807	19.0787	18.4821	17.7532	17.843	19.0561	17.842	NA	-0.8094	0.1156	0.3086	Not_Significant	-1.0004	0.06062	0.1745	Not_Significant	DNA polymerase I (EC 2.7.7.7)	3'-5' exonuclease activity [GO:0008408]; 5'-3' exonuclease activity [GO:0008409]; DNA binding [GO:0003677]; DNA-directed DNA polymerase activity [GO:0003887]; DNA-templated DNA replication [GO:0006261]; double-strand break repair [GO:0006302]
Q88RK5	engB	PP_0124	19.5555	19.7442	19.4	19.8433	19.2081	19.3769	19.4993	19.2803	19.5305	NA	-0.0905	0.7824	0.8849	Not_Significant	-0.1299	0.5867	0.7205	Not_Significant	Probable GTP-binding protein EngB	cytosol [GO:0005829]; GTP binding [GO:0005525]; metal ion binding [GO:0046872]; division septum assembly [GO:0000917]
Q88RK3	cc	PP_0126	17.7257	18.4741	17.9884	18.0713	18.3199	17.3952	17.9297	18.3946	16.8646	NA	-0.1339	0.7386	0.8638	Not_Significant	-0.3331	0.4939	0.6454	Not_Significant	Cytochrome c4	periplasmic space [GO:0042597]; electron transfer activity [GO:0009055]; heme binding [GO:0020037]; iron ion binding [GO:0005506]
Q88RK2	dsbA	PP_0127	19.5667	19.4129	19.4708	20.85	20.1201	20.9326	20.8174	20.4515	20.7563	NA	1.1508	0.01267	0.119	Up	1.1916	0.001806	0.03715	Up	Thiol:disulfide interchange protein	periplasmic space [GO:0042597]; disulfide oxidoreductase activity [GO:0015036]
Q88RK0		PP_0129	16.2479	17.0215	NaN	15.6188	15.9721	16.8255	15.9158	16.0623	16.9287	NA	-0.1689	0.7454	0.8662	Not_Significant	-0.0054	0.991	0.9962	Not_Significant	diguanylate cyclase (EC 2.7.7.65)	plasma membrane [GO:0005886]; diguanylate cyclase activity [GO:0052621]; cell adhesion involved in single-species biofilm formation [GO:0043709]; negative regulation of bacterial-type flagellum-dependent cell motility [GO:1902201]
Q88RJ5		PP_0134	18.1376	17.6525	17.3975	18.9225	19.425	16.789	18.4821	15.9614	18.4012	NA	0.6496	0.3945	0.6041	Not_Significant	-0.1143	0.8802	0.9303	Not_Significant	BON domain-containing protein
Q88RI9		PP_0140	15.0689	16.2264	16.5189	14.8975	16.0746	16.6701	NaN	16.6828	16.4246	NA	-0.0573	0.9269	0.9652	Not_Significant	-0.9009	0.5164	0.6647	Not_Significant	Mce/MlaD domain-containing protein	membrane [GO:0016020]
Q88RI1		PP_0148	15.2002	14.8053	NaN	17.1189	16.9353	17.6355	16.6127	16.5926	17.4737	NA	2.663	0.001078	0.07251	Up	2.3261	0.00291	0.04085	Up	CENP-V/GFA domain-containing protein	carbon-sulfur lyase activity [GO:0016846]; metal ion binding [GO:0046872]
A0A140FVX4	pntAA	PP_0156	17.9518	18.4358	18.5772	18.3861	17.6083	18.2462	17.7598	18.1565	18.2828	NA	-0.2414	0.5236	0.7133	Not_Significant	-0.2552	0.404	0.5661	Not_Significant	proton-translocating NAD(P)(+) transhydrogenase (EC 7.1.1.1)	plasma membrane [GO:0005886]; NADP binding [GO:0050661]; oxidoreductase activity [GO:0016491]; proton-translocating NAD(P)+ transhydrogenase activity [GO:0008750]; NADPH regeneration [GO:0006740]
Q88RH2	gcdH	PP_0158	13.9293	NaN	14.7615	16.8111	17.0382	17.2298	17.4705	17.653	17.3778	NA	2.5186	0.0003313	0.04421	Up	2.9927	8.11e-05	0.01332	Up	glutaryl-CoA dehydrogenase (ETF) (EC 1.3.8.6)	fatty-acyl-CoA binding [GO:0000062]; flavin adenine dinucleotide binding [GO:0050660]; glutaryl-CoA dehydrogenase activity [GO:0004361]; fatty acid beta-oxidation using acyl-CoA dehydrogenase [GO:0033539]; fatty-acyl-CoA biosynthetic process [GO:0046949]
Q88RH1		PP_0159	14.533	14.1911	14.2374	14.4766	15.7697	15.2568	13.648	NaN	15.0378	NA	0.8472	0.07936	0.2499	Not_Significant	0.4129	0.4465	0.6045	Not_Significant	CoA-transferase family III (EC 2.8.3.-)	CoA-transferase activity [GO:0008410]
Q88RG7		PP_0163	17.2152	19.2744	18.1118	18.7751	18.2464	19.5519	15.5148	18.9565	16.6478	NA	0.6573	0.3256	0.5433	Not_Significant	-1.1608	0.2811	0.4517	Not_Significant	Transcriptional regulator	DNA binding [GO:0003677]; DNA-binding transcription factor activity [GO:0003700]
Q88RG5		PP_0165	19.1951	17.7951	20.4277	NaN	19.9911	19.7252	18.6965	17.6161	18.8201	NA	-0.6975	0.6093	0.7791	Not_Significant	-0.7618	0.3329	0.5016	Not_Significant	GGDEF domain protein	membrane [GO:0016020]; cyclic-guanylate-specific phosphodiesterase activity [GO:0071111]; signal transduction [GO:0007165]
Q88RG4		PP_0166	18.8902	18.7564	18.5628	18.1316	19.419	19.5482	18.8384	19.1066	18.4395	NA	0.2965	0.5337	0.7206	Not_Significant	0.0584	0.8343	0.8995	Not_Significant	Membrane fusion protein (MFP) family protein	plasma membrane [GO:0005886]; protein secretion [GO:0009306]
Q88RG3	paxB	PP_0167	16.4608	17.2891	17.6354	15.3188	16.6781	15.6094	14.6884	17.4396	13.9081	NA	-1.2597	0.04357	0.1862	Down	-1.7831	0.107	0.2466	Not_Significant	Toxin secretion ATP-binding protein	plasma membrane [GO:0005886]; ABC-type transporter activity [GO:0140359]; ATP binding [GO:0005524]; ATP hydrolysis activity [GO:0016887]; ATPase-coupled lipid transmembrane transporter activity [GO:0034040]; peptidase activity [GO:0008233]; proteolysis [GO:0006508]
Q88RG2		PP_0168	21.2514	21.5201	21.574	20.8913	21.2375	21.0823	21.7142	21.9479	21.1555	NA	-0.3781	0.233	0.4454	Not_Significant	0.1574	0.6064	0.7364	Not_Significant	Surface adhesion protein	calcium ion binding [GO:0005509]
Q88RF7		PP_0173	18.3693	17.8436	17.7182	18.1178	17.9959	17.8079	18.4202	18.0107	17.733	NA	-0.0032	0.9923	0.994	Not_Significant	0.0776	0.8081	0.8824	Not_Significant	Transcriptional factor-related protein
Q88RF2		PP_0178	NaN	NaN	NaN	16.7058	17.1055	17.1819	NaN	NaN	NaN	only_in_B4	NA	NA	NA	NA	NA	NA	NA	NA	Efflux pump	plasma membrane [GO:0005886]; transmembrane transporter activity [GO:0022857]
Q88RE9		PP_0181	18.3683	19.0551	18.0679	19.1278	18.5226	19.1152	18.8895	18.991	19.1601	NA	0.4247	0.3095	0.5245	Not_Significant	0.5165	0.1561	0.3116	Not_Significant	TIGR02647 family protein
P59618	argH	PP_0184	20.9405	21.1016	21.1831	20.4208	19.8617	20.149	20.2799	20.5722	20.204	NA	-0.9312	0.01903	0.1308	Not_Significant	-0.7231	0.01945	0.1094	Not_Significant	Argininosuccinate lyase (ASAL) (EC 4.3.2.1) (Arginosuccinase)	cytosol [GO:0005829]; argininosuccinate lyase activity [GO:0004056]; arginine biosynthetic process via ornithine [GO:0042450]; L-arginine biosynthetic process [GO:0006526]
Q88RE6	algR	PP_0185	20.4481	20.2995	19.6768	21.2375	20.6693	20.9426	21.3115	21.1422	21.0602	NA	0.8083	0.0569	0.2142	Not_Significant	1.0298	0.0112	0.07712	Up	Positive alginate biosynthesis regulatory protein	cytosol [GO:0005829]; protein-DNA complex [GO:0032993]; phosphorelay response regulator activity [GO:0000156]; transcription cis-regulatory region binding [GO:0000976]; regulation of DNA-templated transcription [GO:0006355]
Q88RE5	hemC	PP_0186	18.1457	18.3697	17.8224	18.5763	18.4204	18.447	18.8353	18.6668	18.5092	NA	0.3686	0.2555	0.4674	Not_Significant	0.5578	0.06822	0.1867	Not_Significant	Porphobilinogen deaminase (PBG) (EC 2.5.1.61) (Hydroxymethylbilane synthase) (HMBS) (Pre-uroporphyrinogen synthase)	cytoplasm [GO:0005737]; hydroxymethylbilane synthase activity [GO:0004418]; protoporphyrinogen IX biosynthetic process [GO:0006782]
Q88RE3		PP_0188	17.8551	18.9233	17.0927	18.6595	20.2329	18.64	18.7554	18.6404	17.8821	NA	1.2204	0.1055	0.2916	Not_Significant	0.4689	0.4083	0.568	Not_Significant	Uroporphyrin-III C-methyltransferase	membrane [GO:0016020]
Q88RE1	algQ	PP_0191	19.9565	19.9042	19.5851	20.7228	19.8762	20.8014	20.9471	20.871	20.6936	NA	0.6516	0.1212	0.3127	Not_Significant	1.022	0.00441	0.04813	Up	Transcriptional regulatory protein AlgQ	regulation of DNA-templated transcription [GO:0006355]
Q88RD8	algP	PP_0194	18.1575	18.4441	18.8085	NaN	17.6642	15.7125	16.0008	18.285	15.3086	NA	-2.5245	0.01769	0.1269	Down	-1.9386	0.04677	0.1539	Down	Transcriptional regulatory protein AlgP
Q88RD6	yheS	PP_0196	15.707	17.0242	14.7381	13.118	15.6498	14.1836	NaN	16.1745	14.2636	NA	-1.506	0.1145	0.3076	Not_Significant	-1.8259	0.1905	0.352	Not_Significant	Of ABC superfamily informational factor: ATP-binding components	ATP binding [GO:0005524]; ATP hydrolysis activity [GO:0016887]
Q88RD1		PP_0201	13.5296	13.7206	13.0954	16.2453	15.8151	16.5996	16.1743	14.1033	17.4091	NA	2.7715	0.0001577	0.04421	Up	2.447	0.02527	0.1237	Up	YbaK/aminoacyl-tRNA synthetase-associated domain-containing protein	aminoacyl-tRNA editing activity [GO:0002161]
Q88RD0		PP_0202	19.7182	20.0593	19.3757	21.4042	20.0181	20.3583	20.8103	19.8234	20.9597	NA	0.8758	0.09673	0.2805	Not_Significant	0.8134	0.0813	0.2058	Not_Significant	CBS domain-containing protein
Q88RC9		PP_0203	17.8865	16.8013	14.3231	18.7816	15.9389	19.0142	18.7648	17.8998	16.3602	NA	1.5746	0.2248	0.4365	Not_Significant	1.338	0.2514	0.4186	Not_Significant	Dipeptidase	acetylornithine deacetylase activity [GO:0008777]; dipeptidase activity [GO:0016805]; metallopeptidase activity [GO:0008237]; zinc ion binding [GO:0008270]; L-arginine biosynthetic process [GO:0006526]
Q88RC0	davD	PP_0213	21.5856	21.2813	20.9164	20.9792	19.9066	20.5786	20.6336	20.5924	20.4271	NA	-0.773	0.0937	0.2771	Not_Significant	-0.7101	0.03452	0.1387	Not_Significant	Glutarate-semialdehyde dehydrogenase (EC 1.2.1.-)	cytosol [GO:0005829]; glutarate-semialdehyde dehydrogenase (NADP+) activity [GO:0102810]; succinate-semialdehyde dehydrogenase (NAD+) activity [GO:0004777]; gamma-aminobutyric acid catabolic process [GO:0009450]; L-lysine catabolic process [GO:0019477]
Q88RB9	davT	PP_0214	20.7312	20.7016	20.591	20.1084	19.5083	18.9469	19.6189	20.2232	18.8572	NA	-1.1534	0.02022	0.134	Down	-1.1082	0.02724	0.128	Down	5-aminovalerate aminotransferase DavT (EC 2.6.1.48) (5-aminovalerate transaminase) (Delta-aminovalerate aminotransferase)	4-aminobutyrate:2-oxoglutarate transaminase activity [GO:0034386]; 5-aminovalerate transaminase activity [GO:0047589]; identical protein binding [GO:0042802]; pyridoxal phosphate binding [GO:0030170]; gamma-aminobutyric acid metabolic process [GO:0009448]; L-lysine catabolic process [GO:0019477]
Q88RB8		PP_0215	17.646	14.4201	17.4687	16.891	17.0563	15.7999	17.412	15.7444	16.2578	NA	0.0708	0.9412	0.9738	Not_Significant	-0.0402	0.9682	0.9797	Not_Significant	Response regulator	phosphorelay signal transduction system [GO:0000160]
Q88RA6	fliY	PP_0227	20.155	19.7467	19.8825	21.4362	20.5937	21.0874	21.2752	20.7943	20.9435	NA	1.111	0.01573	0.1229	Up	1.0762	0.005254	0.05344	Up	Periplasmic cystine-binding protein	membrane [GO:0016020]; ligand-gated monoatomic ion channel activity [GO:0015276]
Q88RA5		PP_0228	18.6107	18.8749	18.6766	17.2224	17.6105	15.3716	17.0412	17.8786	17.8852	NA	-1.9859	0.01576	0.1229	Down	-1.1191	0.01145	0.07804	Down	serine O-acetyltransferase (EC 2.3.1.30)	serine O-acetyltransferase activity [GO:0009001]; amino acid biosynthetic process [GO:0008652]
Q88R99	oprE	PP_0234	14.1927	16.1455	16.1244	14.3206	14.8437	13.2903	14.2312	17.6408	NaN	NA	-1.336	0.09375	0.2771	Not_Significant	0.0925	0.931	0.9571	Not_Significant	Outer-membrane porin E (EC 3.4.21.-)	membrane [GO:0016020]; hydrolase activity [GO:0016787]; porin activity [GO:0015288]
Q88R98		PP_0235	19.8044	19.5992	19.1457	20.4314	19.8828	20.2214	20.1117	19.8168	20.2314	NA	0.6621	0.08935	0.2697	Not_Significant	0.5369	0.09903	0.2352	Not_Significant	Peroxidase	cytosol [GO:0005829]; peroxiredoxin activity [GO:0051920]; cell redox homeostasis [GO:0045454]
Q88R90	gshA	PP_0243	18.8207	18.5684	18.8651	18.9446	18.3345	18.6315	17.716	18.9538	18.2277	NA	-0.1146	0.7217	0.8501	Not_Significant	-0.4523	0.2597	0.4289	Not_Significant	Glutamate--cysteine ligase (EC 6.3.2.2) (Gamma-ECS) (GCS) (Gamma-glutamylcysteine synthetase)	cytosol [GO:0005829]; ATP binding [GO:0005524]; glutamate-cysteine ligase activity [GO:0004357]; metal ion binding [GO:0046872]; glutathione biosynthetic process [GO:0006750]
Q88R88	yhgF	PP_0245	17.703	18.309	18.1655	17.4593	18.0359	17.7913	15.9408	17.9613	15.9374	NA	-0.297	0.3994	0.6095	Not_Significant	-1.446	0.05391	0.163	Not_Significant	Transcriptional accessory protein	cytosol [GO:0005829]; mRNA binding [GO:0003729]; structural constituent of ribosome [GO:0003735]; nucleobase-containing compound metabolic process [GO:0006139]; translation [GO:0006412]
Q88R87	ompR	PP_0246	20.2181	19.7364	19.6389	20.7862	19.6198	20.396	20.5478	20.5528	20.2929	NA	0.4028	0.355	0.5727	Not_Significant	0.6	0.05917	0.1728	Not_Significant	Two-component system DNA-binding response transcriptional dual regulator	cytosol [GO:0005829]; protein-DNA complex [GO:0032993]; phosphorelay response regulator activity [GO:0000156]; transcription cis-regulatory region binding [GO:0000976]; regulation of DNA-templated transcription [GO:0006355]
Q88R85	rimK	PP_0248	16.394	17.5946	16.6178	14.9797	15.6469	NaN	16.5991	17.5353	15.4128	NA	-1.454	0.01332	0.119	Down	-0.353	0.5888	0.722	Not_Significant	Probable alpha-L-glutamate ligase (EC 6.3.2.-)	cytoplasm [GO:0005737]; ATP binding [GO:0005524]; metal ion binding [GO:0046872]; ribosomal S6-glutamic acid ligase activity [GO:0018169]; protein modification process [GO:0036211]; SOS response [GO:0009432]; translation [GO:0006412]
Q88R81	hslO	PP_0252	18.7397	20.1451	19.7238	19.5364	19.8962	19.6865	19.9055	19.9696	19.828	NA	0.1702	0.7052	0.8402	Not_Significant	0.3648	0.3928	0.557	Not_Significant	33 kDa chaperonin (Heat shock protein 33 homolog) (HSP33)	cytoplasm [GO:0005737]; protein folding chaperone [GO:0044183]; unfolded protein binding [GO:0051082]; protein refolding [GO:0042026]
Q88R76	ygaU	PP_0258	19.4925	19.9711	19.9988	20.7453	20.4571	20.898	20.5018	20.9543	21.0731	NA	0.8794	0.0283	0.1587	Not_Significant	1.0223	0.01076	0.07587	Up	Regulator of murein cross-linking
Q88R72		PP_0262	19.0489	19.0913	18.9447	18.7925	18.8341	18.7156	18.7176	19.0774	18.3887	NA	-0.2476	0.3894	0.5989	Not_Significant	-0.3004	0.2932	0.4652	Not_Significant	Thioesterase putative domain-containing protein
Q88R71	dctD-I	PP_0263	17.861	18.6359	18.6433	19.2507	18.6638	20.2796	17.1029	20.1154	19.6666	NA	1.018	0.08551	0.2607	Not_Significant	0.5816	0.5048	0.6553	Not_Significant	C4-dicarboxylate transport transcriptional regulatory protein	ATP binding [GO:0005524]; ATP hydrolysis activity [GO:0016887]; sequence-specific DNA binding [GO:0043565]; phosphorelay signal transduction system [GO:0000160]; regulation of DNA-templated transcription [GO:0006355]
Q88R69	rmlC	PP_0265	17.7947	18.4163	17.3339	18.7099	17.3163	18.7197	18.7802	17.761	18.6579	NA	0.4004	0.466	0.6647	Not_Significant	0.5514	0.2353	0.4008	Not_Significant	dTDP-4-dehydrorhamnose 3,5-epimerase (EC 5.1.3.13) (Thymidine diphospho-4-keto-rhamnose 3,5-epimerase)	cytosol [GO:0005829]; dTDP-4-dehydrorhamnose 3,5-epimerase activity [GO:0008830]; dTDP-rhamnose biosynthetic process [GO:0019305]; extracellular polysaccharide biosynthetic process [GO:0045226]
Q88R68	aguA	PP_0266	17.1007	16.6829	16.6697	15.0417	13.9499	15.1586	15.0677	16.3665	14.7205	NA	-2.101	0.001977	0.09146	Down	-1.4329	0.02258	0.1166	Down	Agmatine deiminase (EC 3.5.3.12) (Agmatine iminohydrolase)	agmatine deiminase activity [GO:0047632]; protein-arginine deiminase activity [GO:0004668]; putrescine biosynthetic process from arginine [GO:0033388]
Q88R58		PP_0276	NaN	NaN	NaN	NaN	13.8216	15.196	14.9005	14.2719	NaN	both_in_overexp	NA	NA	NA	NA	NA	NA	NA	NA	Transcriptional regulator, Cro/CI family	DNA binding [GO:0003677]
Q88R52	artJ	PP_0282	17.4005	18.9625	18.4355	19.8795	19.8505	19.7621	20.6896	20.7865	21.1206	NA	1.5645	0.01182	0.119	Up	2.5994	0.001025	0.02903	Up	L-arginine ABC transporter-periplasmic binding subunit (EC 3.6.3.21)	hydrolase activity [GO:0016787]
Q88R51	aotP	PP_0283	17.649	17.6224	17.3223	17.8273	14.5422	18.0783	17.7707	18.14	17.8401	NA	-0.7153	0.4745	0.674	Not_Significant	0.3857	0.1552	0.311	Not_Significant	Arginine/ornithine transport ATP-binding protein AotP	plasma membrane [GO:0005886]; ABC-type amino acid transporter activity [GO:0015424]; ATP binding [GO:0005524]; ATP hydrolysis activity [GO:0016887]
Q88R49		PP_0285	20.671	20.9202	20.0135	21.2903	20.4009	21.3388	21.0799	20.8224	21.0724	NA	0.4751	0.295	0.5095	Not_Significant	0.4567	0.1868	0.3476	Not_Significant	Probable Fe(2+)-trafficking protein	cytosol [GO:0005829]; iron ion binding [GO:0005506]; cellular response to oxidative stress [GO:0034599]
Q88R47		PP_0287	19.0354	18.2594	18.632	18.9732	17.9726	18.129	18.0656	18.4276	18.0791	NA	-0.284	0.5048	0.6973	Not_Significant	-0.4515	0.1686	0.3253	Not_Significant	AsmA domain-containing protein	plasma membrane [GO:0005886]; regulation of protein targeting to membrane [GO:0090313]
Q88R45	hisB	PP_0289	17.3736	NaN	15.7764	NaN	16.9965	16.673	17.1208	NaN	14.8227	NA	-0.3517	0.6868	0.8315	Not_Significant	-0.1866	0.8071	0.8824	Not_Significant	Imidazoleglycerol-phosphate dehydratase (IGPD) (EC 4.2.1.19)	cytoplasm [GO:0005737]; imidazoleglycerol-phosphate dehydratase activity [GO:0004424]; L-histidine biosynthetic process [GO:0000105]
Q88R44	hisH	PP_0290	18.6327	18.9434	18.1036	19.3876	18.6064	19.3527	19.2711	18.5904	19.4802	NA	0.5556	0.1957	0.4036	Not_Significant	0.554	0.1733	0.3304	Not_Significant	Imidazole glycerol phosphate synthase subunit HisH (EC 4.3.2.10) (IGP synthase glutaminase subunit) (EC 3.5.1.2) (IGP synthase subunit HisH) (ImGP synthase subunit HisH) (IGPS subunit HisH)	cytoplasm [GO:0005737]; glutaminase activity [GO:0004359]; imidazoleglycerol-phosphate synthase activity [GO:0000107]; lyase activity [GO:0016829]; L-histidine biosynthetic process [GO:0000105]
Q88R42	hisA	PP_0292	21.5398	21.2679	20.7155	21.3954	20.7201	21.0634	21.122	20.8237	21.0407	NA	-0.1147	0.7608	0.8739	Not_Significant	-0.1789	0.5617	0.7011	Not_Significant	1-(5-phosphoribosyl)-5-[(5-phosphoribosylamino)methylideneamino] imidazole-4-carboxamide isomerase (EC 5.3.1.16) (Phosphoribosylformimino-5-aminoimidazole carboxamide ribotide isomerase)	cytoplasm [GO:0005737]; 1-(5-phosphoribosyl)-5-[(5-phosphoribosylamino)methylideneamino]imidazole-4-carboxamide isomerase activity [GO:0003949]; L-histidine biosynthetic process [GO:0000105]; tryptophan biosynthetic process [GO:0000162]
Q88R41	hisF	PP_0293	19.5573	19.3593	18.976	20.1882	18.2559	19.7297	19.4998	19.4065	19.1583	NA	0.0937	0.8694	0.9316	Not_Significant	0.0574	0.8316	0.8984	Not_Significant	Imidazole glycerol phosphate synthase subunit HisF (EC 4.3.2.10) (IGP synthase cyclase subunit) (IGP synthase subunit HisF) (ImGP synthase subunit HisF) (IGPS subunit HisF)	cytoplasm [GO:0005737]; imidazoleglycerol-phosphate synthase activity [GO:0000107]; lyase activity [GO:0016829]; L-histidine biosynthetic process [GO:0000105]
Q88R40	cbcV	PP_0294	18.686	18.6045	18.9192	18.7407	18.8508	18.4419	18.9162	19.1884	19.2347	NA	-0.0588	0.8464	0.918	Not_Significant	0.3765	0.1528	0.3079	Not_Significant	Choline / betaine / carnitine ABC transporter-ATP binding subunit (EC 3.6.3.32)	ATP-binding cassette (ABC) transporter complex, substrate-binding subunit-containing [GO:0055052]; ATP binding [GO:0005524]; ATP hydrolysis activity [GO:0016887]; choline transmembrane transporter activity [GO:0015220]
Q88R38	cbcX	PP_0296	13.0258	18.8463	17.3061	20.522	19.4866	19.8776	20.279	20.6256	20.4364	NA	3.5693	0.0433	0.1862	Up	4.0543	0.03038	0.1304	Up	Choline / betaine / carnitine ABC transporter-substrate binding protein (EC 3.6.3.32)	ATP-binding cassette (ABC) transporter complex [GO:0043190]; periplasmic space [GO:0042597]; choline binding [GO:0033265]; hydrolase activity [GO:0016787]; transmembrane transporter activity [GO:0022857]; choline transport [GO:0015871]
Q88R35		PP_0299	21.0088	20.7741	20.2923	21.5225	20.3269	20.9049	21.4663	19.8695	20.9323	NA	0.2263	0.6039	0.7756	Not_Significant	0.0643	0.8947	0.9359	Not_Significant	Uncharacterized protein
Q88R30	caiX	PP_0304	18.3123	18.0981	19.1088	18.413	18.696	20.2208	18.0894	18.7165	20.211	NA	0.6036	0.3285	0.5469	Not_Significant	0.4993	0.4416	0.5999	Not_Significant	Carnitine uptake ABC transporter, periplasmic component	ATP-binding cassette (ABC) transporter complex [GO:0043190]; periplasmic space [GO:0042597]; choline binding [GO:0033265]; transmembrane transporter activity [GO:0022857]; choline transport [GO:0015871]
Q88R26		PP_0308	18.8289	17.1138	NaN	17.5424	17.3608	14.2066	16.9321	17.5402	15.2586	NA	-1.1618	0.3028	0.5175	Not_Significant	-0.9547	0.2787	0.4497	Not_Significant	Dipeptidase	metallodipeptidase activity [GO:0070573]; proteolysis [GO:0006508]
Q88R24	dgcA	PP_0310	18.1545	NaN	18.1588	20.7208	20.3727	20.8984	20.5106	18.4908	18.4283	NA	4.0831	0.01713	0.1269	Up	2.5623	0.1205	0.2645	Not_Significant	Dimethylglycine dehydrogenase subunit (EC 1.5.8.-)	FMN binding [GO:0010181]; oxidoreductase activity [GO:0016491]
Q88R18	gbcB	PP_0316	17.5583	18.9303	18.5058	18.5701	16.3884	19.2369	18.6135	19.0948	18.6245	NA	-0.2663	0.7488	0.8687	Not_Significant	0.4461	0.3167	0.4857	Not_Significant	Glycine-betaine dioxygenase subunit (EC 1.13.-.-)	2 iron, 2 sulfur cluster binding [GO:0051537]; dioxygenase activity [GO:0051213]
Q88R17		PP_0317	NaN	NaN	NaN	NaN	NaN	NaN	17.7399	NaN	13.425	only_in_B5	NA	NA	NA	NA	NA	NA	NA	NA	Methyl-accepting chemotaxis transducer	membrane [GO:0016020]; transmembrane signaling receptor activity [GO:0004888]; chemotaxis [GO:0006935]; signal transduction [GO:0007165]
Q88R13	ltaE	PP_0321	16.5305	17.7443	17.8212	16.1638	17.5954	16.96	16.4815	17.7453	16.5071	NA	-0.4589	0.4218	0.6242	Not_Significant	-0.454	0.4182	0.5787	Not_Significant	L-threonine aldolase (EC 4.1.2.48)	L-allo-threonine aldolase activity [GO:0008732]; threonine catabolic process [GO:0006567]
Q88R11	soxB	PP_0323	14.71	16.0303	15.0419	NaN	14.0727	13.7835	14.5427	15.7698	14.4785	NA	-0.4444	0.6042	0.7756	Not_Significant	-0.3304	0.5431	0.688	Not_Significant	Sarcosine oxidase subunit beta (EC 1.5.3.24) (Sarcosine oxidase (5,10-methylenetetrahydrofolate-forming) subunit beta) (Tetrameric sarcosine oxidase subunit beta)	cytoplasm [GO:0005737]; sarcosine oxidase activity [GO:0008115]; tetrahydrofolate metabolic process [GO:0046653]
Q88R10	soxD	PP_0324	14.3357	15.6284	14.5309	14.3145	NaN	15.7815	16.0671	16.429	15.7486	NA	0.406	0.4885	0.6843	Not_Significant	1.2499	0.02414	0.1222	Up	Sarcosine oxidase subunit delta (EC 1.5.3.1)	sarcosine oxidase activity [GO:0008115]; tetrahydrofolate metabolic process [GO:0046653]
Q88R08	soxG	PP_0326	14.0366	NaN	14.6439	14.7717	14.9643	14.733	13.6678	16.4522	NaN	NA	-0.1311	0.826	0.9062	Not_Significant	-0.1144	0.9009	0.9381	Not_Significant	Sarcosine oxidase subunit gamma (EC 1.5.3.1)	sarcosine oxidase activity [GO:0008115]; sarcosine catabolic process [GO:1901053]
Q88R06	fdhA	PP_0328	14.9255	14.8031	16.1441	13.9016	15.6001	14.6878	15.3464	16.9317	14.5482	NA	-0.561	0.3673	0.582	Not_Significant	0.3179	0.6656	0.7772	Not_Significant	Formaldehyde dehydrogenase (EC 1.2.1.46)	formaldehyde dehydrogenase (NAD+) activity [GO:0018467]; zinc ion binding [GO:0008270]
Q88R01		PP_0333	18.3392	18.0039	18.0333	18.9394	17.8057	19.0987	19.4091	18.5434	19.1372	NA	0.4891	0.2908	0.5051	Not_Significant	0.9044	0.02439	0.1223	Not_Significant	Putative ATP-dependent zinc protease domain-containing protein
Q88R00		PP_0334	NaN	NaN	NaN	NaN	NaN	NaN	14.9257	14.0945	NaN	only_in_B5	NA	NA	NA	NA	NA	NA	NA	NA	Transposase	DNA binding [GO:0003677]; transposase activity [GO:0004803]; DNA transposition [GO:0006313]
Q88QZ9		PP_0335	17.6596	18.8456	17.6301	19.7145	17.882	19.2449	18.9213	17.9641	19.0809	NA	0.902	0.1795	0.3845	Not_Significant	0.6104	0.2487	0.4166	Not_Significant	Glutathione S-transferase family protein	cytoplasm [GO:0005737]
Q88QZ8	msrA	PP_0336	19.8078	20.0004	20.0845	19.9032	20.1192	20.7596	20.4876	19.9694	20.272	NA	0.2964	0.4144	0.6192	Not_Significant	0.2788	0.2983	0.4695	Not_Significant	Peptide methionine sulfoxide reductase MsrA (Protein-methionine-S-oxide reductase) (EC 1.8.4.11) (Peptide-methionine (S)-S-oxide reductase) (Peptide Met(O) reductase)	cytoplasm [GO:0005737]; L-methionine-(S)-S-oxide reductase activity [GO:0036456]; peptide-methionine (S)-S-oxide reductase activity [GO:0008113]; cellular response to oxidative stress [GO:0034599]; protein modification process [GO:0036211]
Q88QZ6	aceF	PP_0338	22.6749	22.4917	22.638	21.3632	22.4671	20.7995	21.5503	22.9191	20.6307	NA	-1.0583	0.06282	0.2259	Not_Significant	-0.9015	0.1715	0.3288	Not_Significant	Acetyltransferase component of pyruvate dehydrogenase complex (EC 2.3.1.12)	cytoplasm [GO:0005737]; pyruvate dehydrogenase complex [GO:0045254]; dihydrolipoyllysine-residue acetyltransferase activity [GO:0004742]; lipoic acid binding [GO:0031405]; oxidoreductase activity [GO:0016491]; acetyl-CoA biosynthetic process from pyruvate [GO:0006086]; glycolytic process [GO:0006096]
Q88QZ5	aceE	PP_0339	21.4866	21.1412	21.0485	20.7642	21.0854	20.3435	20.727	21.8076	20.5355	NA	-0.4944	0.1833	0.3895	Not_Significant	-0.2021	0.6281	0.7495	Not_Significant	Pyruvate dehydrogenase E1 component (EC 1.2.4.1)	metal ion binding [GO:0046872]; pyruvate dehydrogenase (acetyl-transferring) activity [GO:0004739]
Q88QZ4	glnE	PP_0340	18.7545	18.614	18.0672	16.1254	17.8602	15.3765	15.0111	17.9645	15.5058	NA	-2.0246	0.02019	0.134	Down	-2.3181	0.02627	0.127	Down	Bifunctional glutamine synthetase adenylyltransferase/adenylyl-removing enzyme (ATP:glutamine synthetase adenylyltransferase) (ATase) [Includes: Glutamine synthetase adenylyl-L-tyrosine phosphorylase (EC 2.7.7.89) (Adenylyl removase) (AR) (AT-N); Glutamine synthetase adenylyl transferase (EC 2.7.7.42) (Adenylyl transferase) (AT) (AT-C)]	cytosol [GO:0005829]; [glutamate-ammonia-ligase] adenylyltransferase activity [GO:0008882]; [glutamine synthetase]-adenylyl-L-tyrosine phosphorylase activity [GO:0047388]; ATP binding [GO:0005524]; magnesium ion binding [GO:0000287]; regulation of glutamine family amino acid metabolic process [GO:0000820]
Q88QZ3	waaF	PP_0341	17.3562	17.0478	17.5002	16.6534	15.5704	15.8621	16.5073	16.5766	16.5512	NA	-1.2728	0.0144	0.1193	Down	-0.7564	0.01642	0.1001	Not_Significant	lipopolysaccharide heptosyltransferase II (EC 2.4.99.24)	cytosol [GO:0005829]; ADP-heptose-lipopolysaccharide heptosyltransferase activity [GO:0008713]; lipopolysaccharide core region biosynthetic process [GO:0009244]
Q88QZ1	waaG	PP_0343	15.7597	16.7443	17.146	NaN	NaN	NaN	NaN	NaN	NaN	only_in_con	NA	NA	NA	NA	NA	NA	NA	NA	Lipopolysaccharide glucosyltransferase I (EC 2.4.1.58)	lipopolysaccharide glucosyltransferase I activity [GO:0008919]
Q88QY7		PP_0347	18.1401	17.6313	17.7977	16.852	17.0297	15.1336	16.1872	15.9397	16.0107	NA	-1.5179	0.03257	0.1643	Down	-1.8105	0.0003003	0.01617	Down	Serine/threonine protein kinase
Q88QY0		PP_0354	17.4308	16.5204	15.8713	15.0458	15.4663	16.4816	14.7914	16.0581	14.4861	NA	-0.9429	0.1387	0.3323	Not_Significant	-1.4956	0.04072	0.1449	Down	CBS domain protein	[protein-PII] uridylyltransferase activity [GO:0008773]
Q88QX8	glcB	PP_0356	20.3802	20.3719	20.246	19.9395	19.5255	19.9505	19.8334	20.0655	19.6798	NA	-0.5275	0.1143	0.3076	Not_Significant	-0.4731	0.07887	0.2034	Not_Significant	Malate synthase G (EC 2.3.3.9)	cytosol [GO:0005829]; magnesium ion binding [GO:0000287]; malate synthase activity [GO:0004474]; glyoxylate catabolic process [GO:0009436]; glyoxylate cycle [GO:0006097]; tricarboxylic acid cycle [GO:0006099]
Q88QX7		PP_0357	20.0567	20.1572	19.9199	20.2241	19.6619	20.8542	20.3909	19.9113	20.3643	NA	0.2021	0.6157	0.7838	Not_Significant	0.1776	0.4948	0.6459	Not_Significant	Glycine cleavage system transcriptional repressor	cytoplasm [GO:0005737]; regulation of DNA-templated transcription [GO:0006355]
Q88QX5	srkA	PP_0359	17.5858	17.7879	17.8582	17.7281	15.4902	16.31	15.8616	17.4958	16.5824	NA	-1.2346	0.07591	0.2449	Not_Significant	-1.0973	0.04704	0.1541	Down	Stress response kinase A (EC 2.7.11.1) (Serine/threonine-protein kinase SrkA)	cytoplasm [GO:0005737]; 3-phosphoinositide-dependent protein kinase activity [GO:0004676]; AMP-activated protein kinase activity [GO:0004679]; ATP binding [GO:0005524]; DNA-dependent protein kinase activity [GO:0004677]; histone H2AS1 kinase activity [GO:0044024]; histone H2AS121 kinase activity [GO:0072371]; histone H2AT120 kinase activity [GO:1990244]; histone H2AXS139 kinase activity [GO:00359…
Q88QX4	modR	PP_0360	15.6444	16.2794	15.665	17.7411	16.1749	16.8891	16.0078	NaN	17.1048	NA	1.0721	0.06173	0.2244	Not_Significant	0.5301	0.2255	0.3901	Not_Significant	Molybdate transport regulator	DNA-binding transcription factor activity [GO:0003700]; molybdenum ion binding [GO:0030151]; molybdate ion transport [GO:0015689]
Q88QX2	bioB	PP_0362	15.6155	15.7853	NaN	16.051	NaN	16.115	15.8171	17.0417	16.6254	NA	-0.3955	0.6945	0.837	Not_Significant	1.1355	0.04632	0.1538	Up	Biotin synthase (EC 2.8.1.6)	2 iron, 2 sulfur cluster binding [GO:0051537]; 4 iron, 4 sulfur cluster binding [GO:0051539]; biotin synthase activity [GO:0004076]; iron ion binding [GO:0005506]; biotin biosynthetic process [GO:0009102]
Q88QX1	bioF	PP_0363	19.7132	19.6	20.9179	19.6797	19.9895	20.194	19.67	20.0084	20.2189	NA	-0.1226	0.79	0.8885	Not_Significant	-0.1113	0.7997	0.8804	Not_Significant	8-amino-7-oxononanoate synthase (AONS) (EC 2.3.1.47) (7-keto-8-amino-pelargonic acid synthase) (7-KAP synthase) (KAPA synthase) (8-amino-7-ketopelargonate synthase)	8-amino-7-oxononanoate synthase activity [GO:0008710]; pyridoxal phosphate binding [GO:0030170]; biotin biosynthetic process [GO:0009102]
Q88QX0	bioH	PP_0364	16.3975	15.8236	16.1874	17.9979	15.8209	13.6384	17.0142	16.4301	17.6664	NA	-0.317	0.7696	0.877	Not_Significant	0.9008	0.05533	0.1664	Not_Significant	Pimeloyl-[acp] methyl ester esterase (EC 3.1.1.1, EC 3.1.1.85)	carboxylesterase activity [GO:0106435]; pimelyl-[acyl-carrier protein] methyl ester esterase activity [GO:0090499]
Q88QW8	bioD	PP_0366	19.0856	19.4564	19.3137	18.6437	18.8265	18.7488	18.8754	19.5542	19.2056	NA	-0.5455	0.09725	0.281	Not_Significant	-0.0735	0.7959	0.8797	Not_Significant	ATP-dependent dethiobiotin synthetase BioD (EC 6.3.3.3) (DTB synthetase) (DTBS) (Dethiobiotin synthase)	cytosol [GO:0005829]; ATP binding [GO:0005524]; dethiobiotin synthase activity [GO:0004141]; magnesium ion binding [GO:0000287]; biotin biosynthetic process [GO:0009102]
Q88QW6		PP_0368	20.4147	20.1363	20.0029	19.3961	19.7774	18.9572	19.3214	20.414	19.1073	NA	-0.8077	0.0514	0.2013	Not_Significant	-0.5704	0.203	0.3671	Not_Significant	Acyl-CoA dehydrogenase	flavin adenine dinucleotide binding [GO:0050660]; oxidoreductase activity, acting on the CH-CH group of donors [GO:0016627]
Q88QW4		PP_0370	17.543	17.5704	16.9809	16.8986	17.0429	16.9132	16.523	17.671	16.5886	NA	-0.4132	0.2242	0.4365	Not_Significant	-0.4372	0.3126	0.4808	Not_Significant	Acyl-CoA dehydrogenase family protein	flavin adenine dinucleotide binding [GO:0050660]; oxidoreductase activity, acting on the CH-CH group of donors [GO:0016627]
Q88QV2	davA	PP_0382	17.97	18.2759	17.7723	16.9224	17.6357	17.0595	NaN	18.0467	17.2274	NA	-0.8002	0.05223	0.2023	Not_Significant	-0.462	0.19	0.352	Not_Significant	5-aminopentanamidase (EC 3.5.1.30)	5-aminopentanamidase activity [GO:0047588]; N-carbamoylputrescine amidase activity [GO:0050126]; putrescine biosynthetic process from arginine [GO:0033388]
Q88QU7	rpoD	PP_0387	20.6202	20.5166	19.8863	20.3198	19.5459	19.4458	19.7082	19.8407	19.7151	NA	-0.5705	0.1886	0.395	Not_Significant	-0.5864	0.07859	0.2031	Not_Significant	RNA polymerase sigma factor RpoD (Sigma-70)	cytoplasm [GO:0005737]; DNA binding [GO:0003677]; sigma factor activity [GO:0016987]; DNA-templated transcription initiation [GO:0006352]
P0A165	rpsU	PP_0389	21.7414	21.9842	21.8761	20.7895	20.5011	20.3555	20.5012	21.4417	20.2599	NA	-1.3185	0.003222	0.1001	Down	-1.1329	0.02012	0.1105	Down	Small ribosomal subunit protein bS21 (30S ribosomal protein S21)	ribonucleoprotein complex [GO:1990904]; ribosome [GO:0005840]; structural constituent of ribosome [GO:0003735]; translation [GO:0006412]
Q88QU6	tsaD	PP_0390	16.6451	17.3814	16.9753	15.9667	17.115	16.4873	15.8872	16.8946	15.7728	NA	-0.4776	0.2842	0.5	Not_Significant	-0.8158	0.0839	0.2111	Not_Significant	tRNA N6-adenosine threonylcarbamoyltransferase (EC 2.3.1.234) (N6-L-threonylcarbamoyladenine synthase) (t(6)A synthase) (t(6)A37 threonylcarbamoyladenosine biosynthesis protein TsaD) (tRNA threonylcarbamoyladenosine biosynthesis protein TsaD)	cytoplasm [GO:0005737]; iron ion binding [GO:0005506]; N(6)-L-threonylcarbamoyladenine synthase activity [GO:0061711]; tRNA threonylcarbamoyladenosine modification [GO:0002949]
Q88QU2	cca	PP_0394	15.2018	16.4422	17.1005	14.9516	13.8378	14.5764	14.6633	14.7871	15.9374	NA	-1.7929	0.01887	0.1308	Down	-1.1189	0.1101	0.2514	Not_Significant	Multifunctional CCA protein [Includes: CCA-adding enzyme (EC 2.7.7.72) (CCA tRNA nucleotidyltransferase) (tRNA CCA-pyrophosphorylase) (tRNA adenylyl-/cytidylyl-transferase) (tRNA nucleotidyltransferase) (tRNA-NT); 2'-nucleotidase (EC 3.1.3.-); 2',3'-cyclic phosphodiesterase (EC 3.1.4.-); Phosphatase (EC 3.1.3.-)]	ATP binding [GO:0005524]; CCACCA tRNA nucleotidyltransferase activity [GO:0160016]; cyclic-nucleotide phosphodiesterase activity [GO:0004112]; magnesium ion binding [GO:0000287]; phosphatase activity [GO:0016791]; tRNA binding [GO:0000049]; RNA repair [GO:0042245]; tRNA 3'-terminal CCA addition [GO:0001680]
Q88QU1	ycgB	PP_0395	19.8572	19.6782	18.5338	19.487	18.8853	19.3425	19.2035	19.5158	19.2564	NA	-0.1181	0.7989	0.8928	Not_Significant	-0.0312	0.9406	0.9607	Not_Significant	Type IV piliation protein
P59351		PP_0396	19.5479	18.9732	19.2114	17.0731	17.4049	17.3248	17.7328	17.6694	16.9347	NA	-1.9766	0.000499	0.0474	Down	-1.7986	0.001364	0.03443	Down	UPF0229 protein PP_0396
Q88QU0	yeaG	PP_0397	21.9336	21.5302	21.4742	20.5371	20.1273	20.2632	20.518	21.2468	20.4669	NA	-1.3368	0.003882	0.1001	Down	-0.9021	0.02729	0.128	Not_Significant	Protein kinase (EC 2.7.11.1)	3-phosphoinositide-dependent protein kinase activity [GO:0004676]; AMP-activated protein kinase activity [GO:0004679]; DNA-dependent protein kinase activity [GO:0004677]; histone H2AS1 kinase activity [GO:0044024]; histone H2AS121 kinase activity [GO:0072371]; histone H2AT120 kinase activity [GO:1990244]; histone H2AXS139 kinase activity [GO:0035979]; histone H2BS14 kinase activity [GO:0044025]; …
Q88QT9	glpE	PP_0398	19.3383	20.8623	20.0523	21.463	19.8047	21.1191	21.5212	21.3117	21.1693	NA	0.7113	0.2719	0.4853	Not_Significant	1.2498	0.02482	0.1233	Up	Thiosulfate sulfurtransferase GlpE (EC 2.8.1.1)	cytoplasm [GO:0005737]; thiosulfate sulfurtransferase activity [GO:0004792]; glycerol metabolic process [GO:0006071]
Q88QT7	apaG	PP_0400	18.4246	18.3327	17.7974	19.3406	18.23	18.2184	17.7733	16.8099	18.6341	NA	0.4114	0.3677	0.582	Not_Significant	-0.4458	0.4078	0.568	Not_Significant	Protein ApaG	error-free translesion synthesis [GO:0070987]
Q88QT6	rsmA	PP_0401	18.7915	18.6299	18.2091	18.1968	NaN	18.4813	17.8778	NaN	17.8686	NA	-1.5324	0.2073	0.4161	Not_Significant	-1.875	0.1139	0.2563	Not_Significant	Ribosomal RNA small subunit methyltransferase A (EC 2.1.1.182) (16S rRNA (adenine(1518)-N(6)/adenine(1519)-N(6))-dimethyltransferase) (16S rRNA dimethyladenosine transferase) (16S rRNA dimethylase) (S-adenosylmethionine-6-N', N'-adenosyl(rRNA) dimethyltransferase)	cytosol [GO:0005829]; 16S rRNA (adenine(1518)-N(6)/adenine(1519)-N(6))-dimethyltransferase activity [GO:0052908]; RNA binding [GO:0003723]
Q88QT5	pdxA	PP_0402	16.8572	16.4755	16.3531	15.6324	14.5092	16.7181	15.7415	14.8451	14.2236	NA	-0.942	0.1532	0.351	Not_Significant	-1.6252	0.009215	0.07024	Down	4-hydroxythreonine-4-phosphate dehydrogenase (EC 1.1.1.262) (4-(phosphohydroxy)-L-threonine dehydrogenase)	cytoplasm [GO:0005737]; 4-hydroxythreonine-4-phosphate dehydrogenase activity [GO:0050570]; cobalt ion binding [GO:0050897]; magnesium ion binding [GO:0000287]; NAD binding [GO:0051287]; zinc ion binding [GO:0008270]; pyridoxal phosphate biosynthetic process [GO:0042823]; pyridoxine biosynthetic process [GO:0008615]
Q88QT4	surA	PP_0403	20.0321	20.0362	19.6355	20.9872	19.2858	20.896	20.8108	20.4617	20.6985	NA	0.4884	0.3826	0.593	Not_Significant	0.7557	0.02099	0.1131	Not_Significant	Chaperone SurA (Peptidyl-prolyl cis-trans isomerase SurA) (PPIase SurA) (EC 5.2.1.8) (Rotamase SurA)	outer membrane-bounded periplasmic space [GO:0030288]; peptide binding [GO:0042277]; RNA polymerase II CTD heptapeptide repeat P3 isomerase activity [GO:0140839]; RNA polymerase II CTD heptapeptide repeat P6 isomerase activity [GO:0140840]; unfolded protein binding [GO:0051082]; Gram-negative-bacterium-type cell outer membrane assembly [GO:0043165]; protein folding [GO:0006457]; protein stabiliza…
A0A140FVZ0	lptD	PP_0404	18.3018	16.5678	NaN	16.2512	14.7384	NaN	15.8457	16.8298	NaN	NA	-1.0203	0.2505	0.4628	Not_Significant	-0.3333	0.6684	0.78	Not_Significant	LPS-assembly protein LptD	cell outer membrane [GO:0009279]; transporter complex [GO:1990351]; Gram-negative-bacterium-type cell outer membrane assembly [GO:0043165]; lipopolysaccharide transport [GO:0015920]
Q88QT3	amgK	PP_0405	19.694	17.9667	17.2395	19.2804	17.9639	18.8755	19.0786	17.9439	18.2844	NA	0.4065	0.5832	0.7633	Not_Significant	0.1356	0.8496	0.9092	Not_Significant	N-acetylmuramate/N-acetylglucosamine kinase (MurNAc/GlcNAc kinase) (EC 2.7.1.221) (Anomeric sugar kinase)	ATP binding [GO:0005524]; carbohydrate kinase activity [GO:0019200]; cell wall organization [GO:0071555]; N-acetylmuramic acid metabolic process [GO:0097172]; peptidoglycan biosynthetic process [GO:0009252]; peptidoglycan turnover [GO:0009254]; regulation of cell shape [GO:0008360]; response to antibiotic [GO:0046677]
Q88QT2	murU	PP_0406	17.3065	NaN	14.4039	15.7954	14.2858	15.5538	17.0765	12.5057	13.0823	NA	-1.6075	0.1935	0.4012	Not_Significant	-2.5977	0.1518	0.3067	Not_Significant	N-acetylmuramate alpha-1-phosphate uridylyltransferase (MurNAc-1P uridylyltransferase) (MurNAc-alpha-1P uridylyltransferase) (EC 2.7.7.99)	carbohydrate derivative binding [GO:0097367]; magnesium ion binding [GO:0000287]; uridylyltransferase activity [GO:0070569]; UTP binding [GO:0002134]; cell wall organization [GO:0071555]; N-acetylmuramic acid metabolic process [GO:0097172]; peptidoglycan biosynthetic process [GO:0009252]; peptidoglycan turnover [GO:0009254]; regulation of cell shape [GO:0008360]; response to antibiotic [GO:004667…
Q88QT0		PP_0408	16.8315	16.7788	15.2244	18.4698	17.0571	18.2669	15.8472	17.0518	18.1266	NA	1.6531	0.03169	0.1632	Up	0.7303	0.348	0.5178	Not_Significant	Hydrolase or acyltransferase
Q88QS7	potA	PP_0411	19.8315	20.1209	19.5284	19.3925	19.3126	18.6621	19.5017	19.6343	19.3366	NA	-0.7046	0.08685	0.2636	Not_Significant	-0.3361	0.2351	0.4008	Not_Significant	Spermidine/putrescine import ATP-binding protein PotA (EC 7.6.2.11)	ATP-binding cassette (ABC) transporter complex [GO:0043190]; ABC-type putrescine transporter activity [GO:0015594]; ATP binding [GO:0005524]; ATP hydrolysis activity [GO:0016887]
Q88QS6		PP_0412	19.6293	19.62	20.2182	21.6994	20.2383	21.1456	21.3057	19.2153	20.6525	NA	1.2052	0.03597	0.1714	Up	0.5686	0.3541	0.5231	Not_Significant	Polyamine ABC transporter, periplasmic polyamine-binding protein
Q88QS1	trpE	PP_0417	18.9794	19.1774	19.1003	17.9398	17.8999	17.1563	17.6722	18.2844	17.7353	NA	-1.4204	0.004724	0.1022	Down	-1.1884	0.003838	0.04552	Down	Anthranilate synthase component 1 (EC 4.1.3.27)	anthranilate synthase activity [GO:0004049]; metal ion binding [GO:0046872]; tryptophan biosynthetic process [GO:0000162]
Q88QR8	pabA	PP_0420	18.9157	19.6269	19.3344	19.5249	18.9674	19.0344	19.2065	19.0099	18.5677	NA	-0.1168	0.7425	0.8658	Not_Significant	-0.3643	0.2764	0.4473	Not_Significant	Aminodeoxychorismate synthase / para-aminobenzoate synthase multi-enzyme complex (EC 2.6.1.85)	cytosol [GO:0005829]; 4-amino-4-deoxychorismate synthase activity [GO:0046820]; anthranilate synthase activity [GO:0004049]; glutamine metabolic process [GO:0006541]; tetrahydrofolate biosynthetic process [GO:0046654]; tryptophan biosynthetic process [GO:0000162]
Q88QR7	trpD	PP_0421	19.421	19.8388	19.5934	19.5299	19.3227	19.4522	19.5592	19.4603	18.982	NA	-0.1828	0.5441	0.7292	Not_Significant	-0.2839	0.3289	0.4982	Not_Significant	Anthranilate phosphoribosyltransferase (EC 2.4.2.18)	cytosol [GO:0005829]; anthranilate phosphoribosyltransferase activity [GO:0004048]; magnesium ion binding [GO:0000287]; tryptophan biosynthetic process [GO:0000162]
Q88QR6	trpC	PP_0422	19.4745	19.31	19.1011	19.8182	18.7924	19.1142	19.0964	18.7777	19.043	NA	-0.0536	0.8883	0.9432	Not_Significant	-0.3228	0.2166	0.381	Not_Significant	Indole-3-glycerol phosphate synthase (IGPS) (EC 4.1.1.48)	indole-3-glycerol-phosphate synthase activity [GO:0004425]; phosphoribosylanthranilate isomerase activity [GO:0004640]; tryptophan biosynthetic process [GO:0000162]; tryptophan metabolic process [GO:0006568]
Q88QR5		PP_0423	NaN	NaN	NaN	16.7593	13.6547	13.8923	13.2245	NaN	15.0474	both_in_overexp	NA	NA	NA	NA	NA	NA	NA	NA	BPL/LPL catalytic domain-containing protein	protein modification process [GO:0036211]
Q88QR1	coq7	PP_0427	19.0492	19.0767	18.7402	19.6054	19.6158	20.2342	20.475	20.0087	20.278	NA	0.8631	0.03459	0.1684	Not_Significant	1.2985	0.001855	0.03715	Up	3-demethoxyubiquinol 3-hydroxylase (DMQ hydroxylase) (EC 1.14.99.60) (2-nonaprenyl-3-methyl-6-methoxy-1,4-benzoquinol hydroxylase)	plasma membrane [GO:0005886]; 3-demethoxyubiquinol 3-hydroxylase activity [GO:0008682]; metal ion binding [GO:0046872]; ubiquinone biosynthetic process [GO:0006744]
Q88QR0	hinT	PP_0428	21.4719	21.4275	21.222	21.9315	21.533	21.6359	21.9238	21.315	21.6589	NA	0.3263	0.2968	0.511	Not_Significant	0.2588	0.3495	0.5183	Not_Significant	Aminoacyl-adenylate hydrolase/purine nucleoside phosphoramidase (EC 3.9.1.-)	hydrolase activity [GO:0016787]
Q88QQ8		PP_0430	NaN	16.6695	14.564	18.2902	17.7847	17.2708	18.0603	18.0462	17.6094	NA	2.0327	0.01375	0.119	Up	2.1561	0.008421	0.06667	Up	Nitronate monooxygenase domain-containing protein	nitronate monooxygenase activity [GO:0018580]
Q88QQ6	argC1	PP_0432	20.3998	20.0636	19.6589	19.3815	19.1272	18.9826	18.9631	19.3652	18.7883	NA	-0.877	0.0343	0.1684	Not_Significant	-1.0018	0.01578	0.09815	Down	N-acetyl-gamma-glutamyl-phosphate reductase 1 (AGPR 1) (EC 1.2.1.38) (N-acetyl-glutamate semialdehyde dehydrogenase 1) (NAGSA dehydrogenase 1)	cytoplasm [GO:0005737]; N-acetyl-gamma-glutamyl-phosphate reductase activity [GO:0003942]; NAD binding [GO:0051287]; NADP+ binding [GO:0070401]; L-arginine biosynthetic process [GO:0006526]
Q88QQ5	erpA	PP_0433	19.8167	20.162	20.0654	18.8054	19.8889	20.062	19.8691	20.1551	19.9262	NA	-0.4292	0.3395	0.5578	Not_Significant	-0.0312	0.8962	0.9362	Not_Significant	Iron-sulfur cluster insertion protein ErpA	cytosol [GO:0005829]; 2 iron, 2 sulfur cluster binding [GO:0051537]; 4 iron, 4 sulfur cluster binding [GO:0051539]; iron ion binding [GO:0005506]; iron-sulfur cluster assembly [GO:0016226]; protein maturation by [4Fe-4S] cluster transfer [GO:0106035]
Q88QQ2	tyrS	PP_0436	19.5271	19.9019	19.4441	20.1165	18.9085	20.4506	20.1483	20.2087	20.0515	NA	0.2009	0.682	0.8275	Not_Significant	0.5118	0.07188	0.192	Not_Significant	Tyrosine--tRNA ligase (EC 6.1.1.1) (Tyrosyl-tRNA synthetase) (TyrRS)	cytosol [GO:0005829]; ATP binding [GO:0005524]; RNA binding [GO:0003723]; tyrosine-tRNA ligase activity [GO:0004831]; tyrosyl-tRNA aminoacylation [GO:0006437]
Q88QQ1	birA	PP_0437	16.819	15.1513	15.1698	17.247	17.5147	17.7316	17.3693	17.7006	16.9601	NA	1.7844	0.01284	0.119	Up	1.63	0.02086	0.1131	Up	Bifunctional ligase/repressor BirA (Biotin operon repressor) (Biotin--[acetyl-CoA-carboxylase] ligase) (EC 6.3.4.15) (Biotin--protein ligase) (Biotin-[acetyl-CoA carboxylase] synthetase)	cytoplasm [GO:0005737]; ATP binding [GO:0005524]; biotin--[biotin carboxyl-carrier protein] ligase activity [GO:0004077]; DNA binding [GO:0003677]; protein modification process [GO:0036211]; regulation of DNA-templated transcription [GO:0006355]
Q88QP8	tufA	PP_0440	24.3549	24.5676	23.9892	24.6828	23.4639	24.5469	24.5716	24.3739	24.3452	NA	-0.0727	0.8694	0.9316	Not_Significant	0.1263	0.6322	0.7524	Not_Significant	Elongation factor Tu-A (EF-Tu-A)	cytosol [GO:0005829]; GTP binding [GO:0005525]; GTPase activity [GO:0003924]; guanosine tetraphosphate binding [GO:0097216]; translation elongation factor activity [GO:0003746]
Q88QP6	nusG	PP_0442	20.1287	20.3394	19.595	20.6404	19.1293	20.1833	20.4382	19.428	20.0748	NA	-0.0367	0.9407	0.9738	Not_Significant	-0.0407	0.9142	0.9447	Not_Significant	Transcription termination/antitermination protein NusG	cytosol [GO:0005829]; DNA-templated transcription termination [GO:0006353]; regulation of DNA-templated transcription elongation [GO:0032784]; transcription antitermination [GO:0031564]; transcription elongation-coupled chromatin remodeling [GO:0140673]
Q88QP5	rplK	PP_0443	21.1497	21.9826	21.5336	22.0123	19.3853	21.7832	21.7891	22.2139	21.623	NA	-0.495	0.5265	0.7157	Not_Significant	0.32	0.3498	0.5183	Not_Significant	Large ribosomal subunit protein uL11 (50S ribosomal protein L11)	cytosolic large ribosomal subunit [GO:0022625]; large ribosomal subunit rRNA binding [GO:0070180]; structural constituent of ribosome [GO:0003735]; translation [GO:0006412]
Q88QP4	rplA	PP_0444	22.7537	22.7144	22.239	22.806	22.2787	21.9622	22.4049	22.0309	22.0603	NA	-0.2201	0.5549	0.7373	Not_Significant	-0.4037	0.1733	0.3304	Not_Significant	Large ribosomal subunit protein uL1 (50S ribosomal protein L1)	cytosolic large ribosomal subunit [GO:0022625]; rRNA binding [GO:0019843]; structural constituent of ribosome [GO:0003735]; tRNA binding [GO:0000049]; regulation of translation [GO:0006417]; translation [GO:0006412]
Q88QP3	rplJ	PP_0445	23.5804	23.6509	23.4686	23.077	22.7786	22.4666	22.9086	22.5361	22.4808	NA	-0.7925	0.03697	0.1727	Not_Significant	-0.9248	0.007386	0.06379	Not_Significant	Large ribosomal subunit protein uL10 (50S ribosomal protein L10)	large ribosomal subunit [GO:0015934]; large ribosomal subunit rRNA binding [GO:0070180]; structural constituent of ribosome [GO:0003735]; translation [GO:0006412]
P0A157	rplL	PP_0446	24.8917	24.3318	24.2666	24.3045	23.4716	23.5648	24.246	23.4009	23.1735	NA	-0.7164	0.09884	0.2835	Not_Significant	-0.8899	0.05338	0.1621	Not_Significant	Large ribosomal subunit protein bL12 (50S ribosomal protein L7/L12)	cytosolic large ribosomal subunit [GO:0022625]; mRNA binding [GO:0003729]; structural constituent of ribosome [GO:0003735]; translation [GO:0006412]
Q88QP2	rpoB	PP_0447	21.4695	21.0554	21.1282	20.3138	20.7595	20.1646	20.3211	21.0184	19.9765	NA	-0.8051	0.04136	0.1805	Not_Significant	-0.7791	0.06039	0.1742	Not_Significant	DNA-directed RNA polymerase subunit beta (RNAP subunit beta) (EC 2.7.7.6) (RNA polymerase subunit beta) (Transcriptase subunit beta)	DNA-directed RNA polymerase complex [GO:0000428]; DNA binding [GO:0003677]; plastid single subunit type RNA polymerase activity [GO:0001066]; ribonucleoside binding [GO:0032549]; RNA polymerase I activity [GO:0001054]; RNA polymerase II activity [GO:0001055]; RNA polymerase III activity [GO:0001056]; RNA polymerase IV activity [GO:0001057]; RNA polymerase V activity [GO:0001058]
Q88QP1	rpoC	PP_0448	21.3462	20.7986	20.8802	20.1756	20.4418	19.3764	20.0784	20.7203	19.3366	NA	-1.0104	0.0388	0.1751	Down	-0.9633	0.05615	0.1677	Not_Significant	DNA-directed RNA polymerase subunit beta' (RNAP subunit beta') (EC 2.7.7.6) (RNA polymerase subunit beta') (Transcriptase subunit beta')	DNA-directed RNA polymerase complex [GO:0000428]; DNA binding [GO:0003677]; magnesium ion binding [GO:0000287]; plastid single subunit type RNA polymerase activity [GO:0001066]; RNA polymerase I activity [GO:0001054]; RNA polymerase II activity [GO:0001055]; RNA polymerase III activity [GO:0001056]; RNA polymerase IV activity [GO:0001057]; RNA polymerase V activity [GO:0001058]; zinc ion binding …
Q88QP0	rpsL	PP_0449	18.2498	15.6415	16.334	18.416	17.7769	17.2952	17.7057	14.4884	17.6261	NA	1.0876	0.1775	0.3827	Not_Significant	-0.1351	0.9057	0.94	Not_Significant	Small ribosomal subunit protein uS12 (30S ribosomal protein S12)	small ribosomal subunit [GO:0015935]; rRNA binding [GO:0019843]; structural constituent of ribosome [GO:0003735]; tRNA binding [GO:0000049]; translation [GO:0006412]
Q88QN9	rpsG	PP_0450	22.036	21.6118	21.9164	21.3616	21.4365	21.0473	20.9605	21.7491	20.8281	NA	-0.5729	0.09982	0.284	Not_Significant	-0.6755	0.0835	0.2104	Not_Significant	Small ribosomal subunit protein uS7 (30S ribosomal protein S7)	small ribosomal subunit [GO:0015935]; rRNA binding [GO:0019843]; structural constituent of ribosome [GO:0003735]; tRNA binding [GO:0000049]; translation [GO:0006412]
Q88QN8	fusA	PP_0451	23.4705	23.2467	22.9823	23.0167	22.6548	22.7671	22.8852	22.8608	22.6833	NA	-0.4203	0.2067	0.4158	Not_Significant	-0.4234	0.1248	0.271	Not_Significant	Elongation factor G 1 (EF-G 1)	cytoplasm [GO:0005737]; GTP binding [GO:0005525]; GTPase activity [GO:0003924]; guanosine tetraphosphate binding [GO:0097216]; translation elongation factor activity [GO:0003746]; ribosome disassembly [GO:0032790]
Q88QN7	tufB	PP_0452	24.6207	24.888	24.762	24.4132	24.4764	24.5993	24.41	24.6843	24.3825	NA	-0.2606	0.3776	0.588	Not_Significant	-0.2646	0.2839	0.4539	Not_Significant	Elongation factor Tu-B (EF-Tu-B)	cytosol [GO:0005829]; GTP binding [GO:0005525]; GTPase activity [GO:0003924]; guanosine tetraphosphate binding [GO:0097216]; translation elongation factor activity [GO:0003746]
Q88QN6	rpsJ	PP_0453	23.7063	23.4354	22.9332	24.3988	22.9207	23.7994	23.6009	23.0974	23.3222	NA	0.348	0.4815	0.6779	Not_Significant	-0.0181	0.9535	0.9673	Not_Significant	Small ribosomal subunit protein uS10 (30S ribosomal protein S10)	ribonucleoprotein complex [GO:1990904]; ribosome [GO:0005840]; structural constituent of ribosome [GO:0003735]; tRNA binding [GO:0000049]; translation [GO:0006412]
Q88QN5	rplC	PP_0454	24.8923	23.7291	23.5406	24.6308	22.544	23.2486	24.312	22.9467	23.5095	NA	-0.5796	0.4013	0.6103	Not_Significant	-0.4646	0.4008	0.5639	Not_Significant	Large ribosomal subunit protein uL3 (50S ribosomal protein L3)	cytosolic large ribosomal subunit [GO:0022625]; rRNA binding [GO:0019843]; structural constituent of ribosome [GO:0003735]; translation [GO:0006412]
Q88QN4	rplD	PP_0455	18.5315	16.0513	17.4278	19.0039	18.3011	17.2476	17.896	18.2629	18.2421	NA	0.8473	0.2956	0.5101	Not_Significant	0.7968	0.2508	0.4184	Not_Significant	Large ribosomal subunit protein uL4 (50S ribosomal protein L4)	ribonucleoprotein complex [GO:1990904]; ribosome [GO:0005840]; rRNA binding [GO:0019843]; structural constituent of ribosome [GO:0003735]; translation [GO:0006412]
Q88QN3	rplW	PP_0456	20.6346	20.2964	19.9221	21.4683	20.4737	20.3568	20.4407	20.0807	20.2806	NA	0.4819	0.2892	0.5045	Not_Significant	-0.017	0.9527	0.9673	Not_Significant	Large ribosomal subunit protein uL23 (50S ribosomal protein L23)	ribonucleoprotein complex [GO:1990904]; ribosome [GO:0005840]; rRNA binding [GO:0019843]; structural constituent of ribosome [GO:0003735]; translation [GO:0006412]
Q88QN2	rplB	PP_0457	23.0813	22.5246	22.2349	21.2566	21.9842	21.0323	21.9369	22.7336	21.3984	NA	-1.1892	0.02298	0.1438	Down	-0.5906	0.2153	0.38	Not_Significant	Large ribosomal subunit protein uL2 (50S ribosomal protein L2)	large ribosomal subunit [GO:0015934]; rRNA binding [GO:0019843]; structural constituent of ribosome [GO:0003735]; transferase activity [GO:0016740]; cytoplasmic translation [GO:0002181]
Q88QN1	rpsS	PP_0458	22.6304	22.3262	21.8319	21.42	21.2008	20.6766	20.5307	21.364	20.981	NA	-1.1637	0.0175	0.1269	Down	-1.3043	0.008527	0.06717	Down	Small ribosomal subunit protein uS19 (30S ribosomal protein S19)	cytoplasm [GO:0005737]; small ribosomal subunit [GO:0015935]; rRNA binding [GO:0019843]; structural constituent of ribosome [GO:0003735]; ribosomal small subunit assembly [GO:0000028]; translation [GO:0006412]
Q88QN0	rplV	PP_0459	22.6995	22.5896	22.3878	21.8311	22.2173	21.6498	21.9587	22.4147	21.4162	NA	-0.6596	0.0705	0.2413	Not_Significant	-0.6291	0.09571	0.2297	Not_Significant	Large ribosomal subunit protein uL22 (50S ribosomal protein L22)	cytosolic large ribosomal subunit [GO:0022625]; rRNA binding [GO:0019843]; structural constituent of ribosome [GO:0003735]; translation [GO:0006412]
Q88QM9	rpsC	PP_0460	22.2833	22.4382	22.215	21.7513	21.946	21.4072	21.7485	22.1886	21.1309	NA	-0.6107	0.08249	0.2557	Not_Significant	-0.6228	0.1043	0.2434	Not_Significant	Small ribosomal subunit protein uS3 (30S ribosomal protein S3)	cytosolic small ribosomal subunit [GO:0022627]; mRNA binding [GO:0003729]; rRNA binding [GO:0019843]; structural constituent of ribosome [GO:0003735]; translation [GO:0006412]
Q88QM8	rplP	PP_0461	19.4051	18.4511	15.7721	18.5058	15.6433	NaN	16.7276	NaN	17.451	NA	-2.3349	0.2022	0.4108	Not_Significant	-1.2181	0.265	0.4344	Not_Significant	Large ribosomal subunit protein uL16 (50S ribosomal protein L16)	cytosolic large ribosomal subunit [GO:0022625]; rRNA binding [GO:0019843]; structural constituent of ribosome [GO:0003735]; tRNA binding [GO:0000049]; translation [GO:0006412]
Q88QM7	rpmC	PP_0462	24.2695	24.0228	23.5266	24.2881	23.6189	23.2804	24.0322	22.9482	23.8464	NA	-0.2105	0.6103	0.7798	Not_Significant	-0.3307	0.4214	0.5796	Not_Significant	Large ribosomal subunit protein uL29 (50S ribosomal protein L29)	cytosolic large ribosomal subunit [GO:0022625]; structural constituent of ribosome [GO:0003735]; translation [GO:0006412]
Q88QM6	rpsQ	PP_0463	17.0292	16.7157	17.3599	19.6179	17.8482	17.4698	17.8867	17.0172	17.9532	NA	1.2771	0.07605	0.2449	Not_Significant	0.5841	0.1484	0.3022	Not_Significant	Small ribosomal subunit protein uS17 (30S ribosomal protein S17)	cytosolic small ribosomal subunit [GO:0022627]; rRNA binding [GO:0019843]; structural constituent of ribosome [GO:0003735]; translation [GO:0006412]
Q88QM5	rplN	PP_0464	20.9908	20.7291	19.4781	20.4446	19.8193	19.59	20.1092	20.7595	20.5727	NA	-0.448	0.3996	0.6095	Not_Significant	0.0811	0.8655	0.9183	Not_Significant	Large ribosomal subunit protein uL14 (50S ribosomal protein L14)	cytosolic large ribosomal subunit [GO:0022625]; large ribosomal subunit rRNA binding [GO:0070180]; structural constituent of ribosome [GO:0003735]; translation [GO:0006412]
Q88QM4	rplX	PP_0465	20.7813	20.966	20.502	22.7431	22.2382	22.643	22.8504	22.6335	22.6639	NA	1.7917	0.0009325	0.06846	Up	1.9661	0.0001616	0.01365	Up	Large ribosomal subunit protein uL24 (50S ribosomal protein L24)	ribonucleoprotein complex [GO:1990904]; ribosome [GO:0005840]; rRNA binding [GO:0019843]; structural constituent of ribosome [GO:0003735]; translation [GO:0006412]
Q88QM3	rplE	PP_0466	23.2626	23.5203	23.3982	23.8828	23.1968	23.6884	23.7114	23.409	23.5884	NA	0.1957	0.5564	0.7377	Not_Significant	0.1759	0.4581	0.6166	Not_Significant	Large ribosomal subunit protein uL5 (50S ribosomal protein L5)	ribonucleoprotein complex [GO:1990904]; ribosome [GO:0005840]; rRNA binding [GO:0019843]; structural constituent of ribosome [GO:0003735]; tRNA binding [GO:0000049]; translation [GO:0006412]
Q88QM2	rpsN	PP_0467	18.2637	18.8849	18.6505	18.5287	NaN	18.5602	18.0561	19.6534	18.4127	NA	-2.4859	0.2452	0.4592	Not_Significant	0.1077	0.8254	0.8943	Not_Significant	Small ribosomal subunit protein uS14 (30S ribosomal protein S14)	cytoplasm [GO:0005737]; small ribosomal subunit [GO:0015935]; rRNA binding [GO:0019843]; structural constituent of ribosome [GO:0003735]; translation [GO:0006412]
Q88QM1	rpsH	PP_0468	22.8544	22.5589	22.3777	22.8243	22.4924	23.312	22.9241	22.3381	22.6799	NA	0.2792	0.4443	0.6447	Not_Significant	0.0504	0.8577	0.9125	Not_Significant	Small ribosomal subunit protein uS8 (30S ribosomal protein S8)	cytoplasm [GO:0005737]; ribonucleoprotein complex [GO:1990904]; ribosome [GO:0005840]; rRNA binding [GO:0019843]; structural constituent of ribosome [GO:0003735]; translation [GO:0006412]
Q88QM0	rplF	PP_0469	23.0114	22.5413	22.221	23.761	23.3134	23.0025	22.9364	22.5859	23.1528	NA	0.7677	0.07704	0.2449	Not_Significant	0.3005	0.3642	0.5316	Not_Significant	Large ribosomal subunit protein uL6 (50S ribosomal protein L6)	cytosolic large ribosomal subunit [GO:0022625]; rRNA binding [GO:0019843]; structural constituent of ribosome [GO:0003735]; cytoplasmic translation [GO:0002181]
Q88QL9	rplR	PP_0470	22.9801	23.7138	23.385	23.1047	23.5451	22.6882	22.6153	23.2933	22.9016	NA	-0.2469	0.5269	0.7157	Not_Significant	-0.4229	0.2216	0.386	Not_Significant	Large ribosomal subunit protein uL18 (50S ribosomal protein L18)	cytosolic large ribosomal subunit [GO:0022625]; 5S rRNA binding [GO:0008097]; structural constituent of ribosome [GO:0003735]; translation [GO:0006412]
Q88QL8	rpsE	PP_0471	22.1704	21.3367	20.9487	22.2889	19.7195	20.8829	21.7157	20.617	21.494	NA	-0.5216	0.4849	0.6799	Not_Significant	-0.2097	0.6572	0.7708	Not_Significant	Small ribosomal subunit protein uS5 (30S ribosomal protein S5)	cytoplasm [GO:0005737]; small ribosomal subunit [GO:0015935]; rRNA binding [GO:0019843]; structural constituent of ribosome [GO:0003735]; translation [GO:0006412]
Q88QL7	rpmD	PP_0472	22.4193	22.7357	22.6289	22.9114	20.9868	22.7912	22.928	22.6736	22.6973	NA	-0.3649	0.5396	0.7256	Not_Significant	0.1716	0.4743	0.6308	Not_Significant	Large ribosomal subunit protein uL30 (50S ribosomal protein L30)	cytosolic large ribosomal subunit [GO:0022625]; structural constituent of ribosome [GO:0003735]; translation [GO:0006412]
Q88QL6	rplO	PP_0473	23.8067	23.7998	23.7083	23.1434	23.2571	22.9462	23.1753	23.5126	22.6646	NA	-0.656	0.05189	0.2014	Not_Significant	-0.6541	0.06195	0.1768	Not_Significant	Large ribosomal subunit protein uL15 (50S ribosomal protein L15)	cytosolic large ribosomal subunit [GO:0022625]; rRNA binding [GO:0019843]; structural constituent of ribosome [GO:0003735]; translation [GO:0006412]
Q88QL3	rpsM	PP_0476	22.6127	22.953	22.5273	22.2151	22.2937	21.463	21.9641	22.6312	21.5935	NA	-0.7071	0.08867	0.2682	Not_Significant	-0.6347	0.1081	0.2487	Not_Significant	Small ribosomal subunit protein uS13 (30S ribosomal protein S13)	cytosol [GO:0005829]; small ribosomal subunit [GO:0015935]; rRNA binding [GO:0019843]; structural constituent of ribosome [GO:0003735]; tRNA binding [GO:0000049]; translation [GO:0006412]
P59374	rpsK	PP_0477	18.9247	NaN	18.0785	18.3973	18.7816	17.2103	18.5813	18.7238	18.2344	NA	0.5544	0.5524	0.7367	Not_Significant	0.9378	0.2943	0.4664	Not_Significant	Small ribosomal subunit protein uS11 (30S ribosomal protein S11)	ribonucleoprotein complex [GO:1990904]; ribosome [GO:0005840]; rRNA binding [GO:0019843]; structural constituent of ribosome [GO:0003735]; translation [GO:0006412]
Q88QL2	rpsD	PP_0478	22.8926	23.0582	22.8495	22.1934	22.5439	21.8262	22.2002	22.5925	21.5944	NA	-0.7456	0.05316	0.2054	Not_Significant	-0.8044	0.04334	0.1478	Not_Significant	Small ribosomal subunit protein uS4 (30S ribosomal protein S4)	small ribosomal subunit [GO:0015935]; rRNA binding [GO:0019843]; structural constituent of ribosome [GO:0003735]; ribosomal small subunit biogenesis [GO:0042274]; translation [GO:0006412]
Q88QL1	rpoA	PP_0479	22.9057	22.8103	22.6351	22.9144	22.5371	22.4004	22.5215	22.2986	22.9009	NA	-0.1664	0.5952	0.7709	Not_Significant	-0.21	0.4423	0.6003	Not_Significant	DNA-directed RNA polymerase subunit alpha (RNAP subunit alpha) (EC 2.7.7.6) (RNA polymerase subunit alpha) (Transcriptase subunit alpha)	cytoplasm [GO:0005737]; DNA-directed RNA polymerase complex [GO:0000428]; DNA binding [GO:0003677]; plastid single subunit type RNA polymerase activity [GO:0001066]; protein dimerization activity [GO:0046983]; RNA polymerase I activity [GO:0001054]; RNA polymerase II activity [GO:0001055]; RNA polymerase III activity [GO:0001056]; RNA polymerase IV activity [GO:0001057]; RNA polymerase V activity…
Q88QL0	rplQ	PP_0480	21.5321	21.3913	20.9005	20.8114	20.6507	20.0699	20.7212	20.8463	20.429	NA	-0.764	0.07068	0.2413	Not_Significant	-0.6091	0.06785	0.1867	Not_Significant	Large ribosomal subunit protein bL17 (50S ribosomal protein L17)	cytosolic large ribosomal subunit [GO:0022625]; structural constituent of ribosome [GO:0003735]; translation [GO:0006412]
Q88QK9	katA	PP_0481	18.1409	17.1528	17.3132	15.291	16.5942	14.9704	16.4305	16.8588	15.6512	NA	-1.9171	0.01005	0.1167	Down	-1.2221	0.02987	0.1303	Down	Catalase (EC 1.11.1.6)	cytoplasm [GO:0005737]; catalase activity [GO:0004096]; heme binding [GO:0020037]; metal ion binding [GO:0046872]; hydrogen peroxide catabolic process [GO:0042744]; response to hydrogen peroxide [GO:0042542]
Q88QK8	bfr-I	PP_0482	19.8432	19.7251	19.7066	19.5797	19.9966	19.5849	19.6121	20.0929	19.4903	NA	-0.0379	0.8995	0.9463	Not_Significant	-0.0265	0.92	0.9488	Not_Significant	Bacterioferritin (EC 1.16.3.1)	cytosol [GO:0005829]; ferric iron binding [GO:0008199]; ferrous iron transmembrane transporter activity [GO:0015093]; ferroxidase activity [GO:0004322]; heme binding [GO:0020037]; intracellular sequestering of iron ion [GO:0006880]
Q88QK7	uvrA	PP_0483	18.8113	18.4106	19.1124	17.2493	18.2793	16.7848	17.303	17.2137	17.0342	NA	-1.3403	0.02627	0.1521	Down	-1.5944	0.001019	0.02903	Down	UvrABC system protein A (UvrA protein) (Excinuclease ABC subunit A)	cytoplasm [GO:0005737]; excinuclease repair complex [GO:0009380]; ATP binding [GO:0005524]; ATP hydrolysis activity [GO:0016887]; DNA binding [GO:0003677]; excinuclease ABC activity [GO:0009381]; zinc ion binding [GO:0008270]; nucleotide-excision repair [GO:0006289]; SOS response [GO:0009432]
Q88QK5	ssb	PP_0485	19.452	19.2251	19.3945	19.5173	17.0116	18.4764	19.1256	18.9438	18.551	NA	-1.0221	0.1552	0.3529	Not_Significant	-0.4837	0.1015	0.2398	Not_Significant	Single-stranded DNA-binding protein (SSB)	nucleoid [GO:0009295]; single-stranded DNA binding [GO:0003697]; DNA recombination [GO:0006310]; DNA repair [GO:0006281]; DNA replication [GO:0006260]
Q88QJ8	selA	PP_0493	14.157	15.5427	14.7014	NaN	15.267	14.2707	14.8981	NaN	14.9638	NA	-1.1713	0.2905	0.5051	Not_Significant	-0.2061	0.6788	0.7898	Not_Significant	L-seryl-tRNA(Sec) selenium transferase (EC 2.9.1.1) (Selenocysteine synthase) (Sec synthase) (Selenocysteinyl-tRNA(Sec) synthase)	cytoplasm [GO:0005737]; L-seryl-tRNA(Sec) selenium transferase activity [GO:0004125]; conversion of seryl-tRNAsec to selenocys-tRNAsec [GO:0001717]; selenocysteine incorporation [GO:0001514]
Q88QJ2		PP_0500	16.6836	16.9203	NaN	16.4984	15.5872	16.1753	15.9411	15.6194	16.6132	NA	0.1849	0.822	0.9037	Not_Significant	0.1559	0.852	0.9099	Not_Significant	dTDP-4-dehydrorhamnose reductase (EC 1.1.1.133)	cytosol [GO:0005829]; dTDP-4-dehydrorhamnose reductase activity [GO:0008831]; dTDP-rhamnose biosynthetic process [GO:0019305]; extracellular polysaccharide biosynthetic process [GO:0045226]; O antigen biosynthetic process [GO:0009243]
Q88QI8	oprG	PP_0504	14.381	16.9875	17.7583	15.5778	17.4691	NaN	16.7761	17.4327	NaN	NA	-1.3491	0.4064	0.6152	Not_Significant	-0.7005	0.6477	0.7624	Not_Significant	Outer membrane protein OprG	host outer membrane [GO:0044384]; outer membrane [GO:0019867]; transmembrane transport [GO:0055085]
Q88QI7		PP_0505	14.3363	13.8154	NaN	16.0673	14.9729	15.2172	16.9374	NaN	13.6811	NA	1.3324	0.01295	0.119	Up	0.9215	0.3145	0.4833	Not_Significant	DUF3299 domain-containing protein
Q88QI2	trx	PP_0510	19.1884	18.9218	18.6555	19.1278	18.2159	18.3215	18.8786	18.077	18.4931	NA	-0.3668	0.3568	0.5739	Not_Significant	-0.439	0.1978	0.3609	Not_Significant	Thioredoxin	cytoplasm [GO:0005737]; protein-disulfide reductase activity [GO:0015035]; response to stress [GO:0006950]
Q88QH9	ribD	PP_0514	19.0227	18.3925	17.7504	19.2456	18.7354	19.3386	17.824	18.7143	18.6268	NA	0.718	0.1348	0.3267	Not_Significant	-0.0002	0.9997	0.9999	Not_Significant	Riboflavin biosynthesis protein RibD [Includes: Diaminohydroxyphosphoribosylaminopyrimidine deaminase (DRAP deaminase) (EC 3.5.4.26) (Riboflavin-specific deaminase); 5-amino-6-(5-phosphoribosylamino)uracil reductase (EC 1.1.1.193) (HTP reductase)]	5-amino-6-(5-phosphoribosylamino)uracil reductase activity [GO:0008703]; diaminohydroxyphosphoribosylaminopyrimidine deaminase activity [GO:0008835]; NADP binding [GO:0050661]; zinc ion binding [GO:0008270]; riboflavin biosynthetic process [GO:0009231]
Q88QH8	ribE	PP_0515	14.1396	15.0473	13.6608	17.1161	12.254	14.3999	14.7662	14.5397	14.4893	NA	0.3075	0.8037	0.8946	Not_Significant	0.3159	0.4536	0.6125	Not_Significant	Riboflavin synthase (EC 2.5.1.9)	riboflavin synthase activity [GO:0004746]; riboflavin biosynthetic process [GO:0009231]
Q88QH7	ribAB-I	PP_0516	19.4779	19.525	18.9603	19.5787	18.983	19.6232	19.5483	19.3892	19.5807	NA	0.0739	0.8357	0.9124	Not_Significant	0.185	0.4939	0.6454	Not_Significant	3,4-dihydroxy-2-butanone 4-phosphate synthase (DHBP synthase) (EC 4.1.99.12)	cytosol [GO:0005829]; 3,4-dihydroxy-2-butanone-4-phosphate synthase activity [GO:0008686]; GTP cyclohydrolase II activity [GO:0003935]; magnesium ion binding [GO:0000287]; manganese ion binding [GO:0030145]; riboflavin biosynthetic process [GO:0009231]
Q88QH6	ribH	PP_0517	20.6908	20.3513	20.4481	19.6132	20.2807	18.827	19.6451	20.3601	19.2484	NA	-0.9231	0.07349	0.2434	Not_Significant	-0.7455	0.0728	0.1934	Not_Significant	6,7-dimethyl-8-ribityllumazine synthase (DMRL synthase) (LS) (Lumazine synthase) (EC 2.5.1.78)	cytosol [GO:0005829]; riboflavin synthase complex [GO:0009349]; 6,7-dimethyl-8-ribityllumazine synthase activity [GO:0000906]; riboflavin biosynthetic process [GO:0009231]
Q88QH5	nusB	PP_0518	20.3569	19.4164	18.9149	21.3173	19.5739	20.7515	19.7367	19.0295	20.2706	NA	0.9849	0.1419	0.3373	Not_Significant	0.1162	0.8224	0.8926	Not_Significant	Transcription antitermination protein NusB (Antitermination factor NusB)	cytosol [GO:0005829]; RNA binding [GO:0003723]; DNA-templated transcription termination [GO:0006353]; transcription antitermination [GO:0031564]
Q88QH2		PP_0521	16.416	14.6289	17.267	18.0692	14.8294	18.342	17.4178	16.5356	17.8032	NA	0.9762	0.4126	0.6181	Not_Significant	1.1483	0.1682	0.3253	Not_Significant	Uncharacterized protein
Q88QH1	ribA	PP_0522	19.3203	19.4854	19.271	19.7308	19.3148	19.4769	19.5845	18.8089	19.2129	NA	0.1486	0.6206	0.7861	Not_Significant	-0.1568	0.5917	0.7245	Not_Significant	GTP cyclohydrolase-2 (EC 3.5.4.25) (GTP cyclohydrolase II)	cytosol [GO:0005829]; GTP binding [GO:0005525]; GTP cyclohydrolase II activity [GO:0003935]; zinc ion binding [GO:0008270]; riboflavin biosynthetic process [GO:0009231]
Q88QG7	dxs	PP_0527	19.0425	18.9945	19.3096	17.5237	16.69	18.0628	18.3734	18.8863	17.9452	NA	-1.69	0.005969	0.1082	Down	-0.7139	0.06091	0.1747	Not_Significant	1-deoxy-D-xylulose-5-phosphate synthase (EC 2.2.1.7) (1-deoxyxylulose-5-phosphate synthase) (DXP synthase) (DXPS)	cytosol [GO:0005829]; 1-deoxy-D-xylulose-5-phosphate synthase activity [GO:0008661]; magnesium ion binding [GO:0000287]; thiamine pyrophosphate binding [GO:0030976]; 1-deoxy-D-xylulose 5-phosphate biosynthetic process [GO:0052865]; isopentenyl diphosphate biosynthetic process, methylerythritol 4-phosphate pathway [GO:0019288]; terpenoid biosynthetic process [GO:0016114]; thiamine biosynthetic pro…
Q88QG6	ispA	PP_0528	14.0009	17.1699	12.8894	16.4639	NaN	14.8594	17.9349	14.9273	16.9689	NA	0.3643	0.7728	0.8777	Not_Significant	1.9237	0.1861	0.3467	Not_Significant	Farnesyl diphosphate synthase (EC 2.5.1.1, EC 2.5.1.10)	cytoplasm [GO:0005737]; dimethylallyltranstransferase activity [GO:0004161]; geranyltranstransferase activity [GO:0004337]; isoprenoid biosynthetic process [GO:0008299]
Q88QG5	xseB	PP_0529	18.4829	17.6656	16.9844	17.633	17.7549	NaN	15.3079	14.1107	17.0863	NA	0.3744	0.5067	0.6988	Not_Significant	-2.2093	0.03501	0.1394	Down	Exodeoxyribonuclease 7 small subunit (EC 3.1.11.6) (Exodeoxyribonuclease VII small subunit) (Exonuclease VII small subunit)	cytosol [GO:0005829]; exodeoxyribonuclease VII complex [GO:0009318]; exodeoxyribonuclease VII activity [GO:0008855]; DNA catabolic process [GO:0006308]
Q88QF8		PP_0536	17.9162	16.9716	17.7966	20.2111	18.3907	18.6182	18.5478	18.0829	19.4187	NA	1.5119	0.03658	0.1727	Up	1.1216	0.04656	0.1538	Up	Hemerythrin-like domain-containing protein
Q88QF6	ppa	PP_0538	22.1984	22.2455	22.0105	22.2182	22.0161	22.6346	22.3868	22.3649	22.5801	NA	0.1382	0.6669	0.8159	Not_Significant	0.2925	0.2258	0.3901	Not_Significant	Inorganic pyrophosphatase (EC 3.6.1.1) (Pyrophosphate phospho-hydrolase) (PPase)	cytoplasm [GO:0005737]; inorganic diphosphate phosphatase activity [GO:0004427]; magnesium ion binding [GO:0000287]; phosphate-containing compound metabolic process [GO:0006796]
Q88QF3		PP_0541	20.4873	20.549	20.4347	21.3266	20.9228	21.6082	21.3155	21.1644	21.2068	NA	0.7955	0.03959	0.1757	Not_Significant	0.7386	0.0116	0.07872	Not_Significant	Acetyltransferase, GNAT family	N-acetyltransferase activity [GO:0008080]
Q88QF2	eutC	PP_0542	18.023	18.3368	18.0771	18.6976	18.5772	18.5935	18.6217	18.835	18.6526	NA	0.4772	0.1326	0.3258	Not_Significant	0.5575	0.04637	0.1538	Not_Significant	Ethanolamine ammonia-lyase small subunit (EAL small subunit) (EC 4.3.1.7)	ethanolamine ammonia-lyase complex [GO:0009350]; ethanolamine degradation polyhedral organelle [GO:0031471]; cobalamin binding [GO:0031419]; ethanolamine ammonia-lyase activity [GO:0008851]; amino acid metabolic process [GO:0006520]; ethanolamine catabolic process [GO:0046336]
Q88QF1	eutB	PP_0543	17.5905	NaN	18.4292	16.4219	17.5419	16.4788	NaN	17.4719	15.7021	NA	0.0295	0.9787	0.9917	Not_Significant	-0.6018	0.6247	0.7471	Not_Significant	Ethanolamine ammonia-lyase large subunit (EAL large subunit) (EC 4.3.1.7)	cytosol [GO:0005829]; ethanolamine ammonia-lyase complex [GO:0009350]; ethanolamine degradation polyhedral organelle [GO:0031471]; cobalamin binding [GO:0031419]; ethanolamine ammonia-lyase activity [GO:0008851]; amino acid metabolic process [GO:0006520]; ethanolamine catabolic process [GO:0046336]
Q88QE9	aldB-I	PP_0545	20.054	19.6679	19.6548	18.5607	19.0089	18.1222	18.936	19.3324	18.4732	NA	-1.2283	0.01119	0.1182	Down	-0.8784	0.02801	0.1285	Not_Significant	Aldehyde dehydrogenase (EC 1.2.1.3)	aldehyde dehydrogenase (NAD+) activity [GO:0004029]
Q88QE7	mpl	PP_0547	19.1348	19.1632	19.2318	18.6242	18.4451	18.4357	18.1739	18.6588	17.5483	NA	-0.6749	0.04401	0.187	Not_Significant	-1.0496	0.0194	0.1094	Down	UDP-N-acetylmuramate--L-alanyl-gamma-D-glutamyl-meso-2,6-diaminoheptandioate ligase (EC 6.3.2.45) (Murein peptide ligase) (UDP-N-acetylmuramate:L-alanyl-gamma-D-glutamyl-meso-diaminopimelate ligase)	ATP binding [GO:0005524]; UDP-N-acetylmuramate-L-alanyl-gamma-D-glutamyl-meso-2,6-diaminoheptanedioate ligase activity [GO:0106418]; cell division [GO:0051301]; cell wall organization [GO:0071555]; peptidoglycan biosynthetic process [GO:0009252]; peptidoglycan turnover [GO:0009254]; regulation of cell shape [GO:0008360]
Q88QE4		PP_0550	18.918	19.5653	18.5209	20.2246	19.048	19.8939	19.8236	19.6589	20.1474	NA	0.7208	0.1588	0.3568	Not_Significant	0.8752	0.04227	0.1464	Not_Significant	NAD(P)-binding domain-containing protein
Q88QE3		PP_0551	21.5074	21.3551	20.8513	20.3691	19.4408	19.2737	20.0007	20.1405	19.9236	NA	-1.5434	0.008148	0.1117	Down	-1.2163	0.003614	0.04456	Down	MORN domain protein	cysteine-type endopeptidase activity [GO:0004197]; proteolysis [GO:0006508]
Q88QE1	acoC	PP_0553	7.6372	8.87931	9.72417	10.3231	8.10008	8.56022	9.50661	11.135	8.68331	NA	0.2476	0.7566	0.8715	Not_Significant	1.0281	0.2432	0.41	Not_Significant	Dihydrolipoyllysine-residue acetyltransferase component of acetoin cleaving system (EC 2.3.1.12)	dihydrolipoyllysine-residue acetyltransferase activity [GO:0004742]
Q88QE0	acoB	PP_0554	17.317	17.7389	18.318	14.0848	18.5281	17.2	16.5273	18.2502	16.2573	NA	-1.187	0.3185	0.5352	Not_Significant	-0.7797	0.2393	0.4068	Not_Significant	Acetoin:2,6-dichlorophenolindophenol oxidoreductase subunit beta (EC 1.1.1.-)	oxidoreductase activity [GO:0016491]
Q88QD6	accC	PP_0558	21.7513	22.0727	21.6702	21.8036	21.7245	21.85	21.9394	22.0085	21.9186	NA	-0.0387	0.8955	0.9452	Not_Significant	0.1241	0.6024	0.7326	Not_Significant	Biotin carboxylase (EC 6.3.4.14) (Acetyl-coenzyme A carboxylase biotin carboxylase subunit A)	acetyl-CoA carboxylase activity [GO:0003989]; ATP binding [GO:0005524]; biotin carboxylase activity [GO:0004075]; metal ion binding [GO:0046872]; fatty acid biosynthetic process [GO:0006633]; malonyl-CoA biosynthetic process [GO:2001295]
Q88QD5	accB	PP_0559	23.1832	22.118	21.9619	23.556	23.0436	23.3159	23.5923	22.9291	23.4767	NA	0.8841	0.07641	0.2449	Not_Significant	0.9117	0.06685	0.1862	Not_Significant	Biotin carboxyl carrier protein of acetyl-CoA carboxylase	acetyl-CoA carboxylase complex [GO:0009317]; acetyl-CoA carboxylase activity [GO:0003989]; fatty acid biosynthetic process [GO:0006633]
Q88QD4	aroQ1	PP_0560	16.9624	18.2453	18.2582	NaN	18.3086	16.8078	15.3197	16.3979	16.6271	NA	-1.0242	0.2524	0.4638	Not_Significant	-1.7071	0.01695	0.1018	Down	3-dehydroquinate dehydratase 1 (3-dehydroquinase 1) (EC 4.2.1.10) (Type II DHQase 1)	3-dehydroquinate dehydratase activity [GO:0003855]; amino acid biosynthetic process [GO:0008652]; aromatic amino acid family biosynthetic process [GO:0009073]; chorismate biosynthetic process [GO:0009423]; quinate catabolic process [GO:0019631]
Q88QD0		PP_0564	18.683	18.0937	18.3628	14.528	17.4202	13.5513	15.876	17.7864	11.5282	NA	-3.2133	0.0143	0.119	Down	-3.3163	0.07353	0.195	Not_Significant	DUF2333 family protein	membrane [GO:0016020]
Q88QC8	yciH	PP_0566	17.0094	15.8094	NaN	15.8185	NaN	17.1147	17.2586	17.3389	16.6981	NA	0.5954	0.7277	0.8553	Not_Significant	2.3316	0.1457	0.2992	Not_Significant	Translation-related factor	mRNA binding [GO:0003729]; translation initiation factor activity [GO:0003743]; formation of translation preinitiation complex [GO:0001731]; translation reinitiation [GO:0002188]
Q88QC7	speA	PP_0567	19.1803	19.2491	19.0081	18.1803	18.5855	18.0117	18.1485	19.2776	18.205	NA	-0.8867	0.0242	0.1456	Not_Significant	-0.6021	0.1508	0.306	Not_Significant	Biosynthetic arginine decarboxylase (ADC) (EC 4.1.1.19)	arginine decarboxylase activity [GO:0008792]; metal ion binding [GO:0046872]; arginine catabolic process [GO:0006527]; putrescine biosynthetic process from arginine [GO:0033388]; spermidine biosynthetic process [GO:0008295]
Q88QC4	yfhM	PP_0570	18.9934	19.8015	19.8699	18.4943	19.9379	19.6705	19.1341	19.7096	20.7518	NA	-0.1874	0.7157	0.8457	Not_Significant	0.3102	0.552	0.6933	Not_Significant	Alpha-2-macroglobulin	extracellular space [GO:0005615]; plasma membrane [GO:0005886]; endopeptidase inhibitor activity [GO:0004866]
Q88QC0		PP_0574	19.3425	19.2011	19.4377	19.6654	18.5652	19.5295	19.4092	19.4896	19.0339	NA	-0.0737	0.8538	0.9205	Not_Significant	-0.0162	0.9481	0.9653	Not_Significant	DNA-binding response regulator, LuxR family	DNA binding [GO:0003677]; phosphorelay signal transduction system [GO:0000160]; regulation of DNA-templated transcription [GO:0006355]
Q88QB6	cmoM	PP_0578	14.5356	16.2643	15.2112	NaN	14.592	15.4169	NaN	16.3279	15.5598	NA	-1.3025	0.2045	0.4128	Not_Significant	0.9498	0.1443	0.2984	Not_Significant	tRNA 5-carboxymethoxyuridine methyltransferase (EC 2.1.1.-) (cmo5U methyltransferase)	tRNA (5-carboxymethoxyuridine(34)-5-O)-methyltransferase activity [GO:0097697]; methylation [GO:0032259]; tRNA modification [GO:0006400]
Q88QB4		PP_0580	17.6194	15.8746	15.3124	17.6301	17.0736	17.0247	17.5801	17.9203	17.709	NA	0.974	0.1688	0.3728	Not_Significant	1.4677	0.05203	0.1615	Not_Significant	MaoC domain protein	fatty acid synthase complex [GO:0005835]; fatty acid synthase activity [GO:0004312]; fatty acid biosynthetic process [GO:0006633]
Q88QB3		PP_0581	18.4287	18.3502	18.8471	18.7747	18.5919	17.8932	18.9161	19.4269	19.2003	NA	-0.1221	0.7456	0.8662	Not_Significant	0.6391	0.0532	0.1618	Not_Significant	3-oxoacyl-(Acyl-carrier-protein) reductase	oxidoreductase activity, acting on the CH-OH group of donors, NAD or NADP as acceptor [GO:0016616]
Q88QB0		PP_0584	17.7305	16.487	16.1609	14.8444	15.5079	13.264	16.0729	17.4754	15.9168	NA	-2.254	0.01648	0.1262	Down	-0.3044	0.6284	0.7495	Not_Significant	Methyl-accepting chemotaxis transducer	plasma membrane [GO:0005886]; transmembrane signaling receptor activity [GO:0004888]; chemotaxis [GO:0006935]; signal transduction [GO:0007165]
Q88QA9		PP_0585	17.44	NaN	17.5786	16.3076	16.9463	17.3628	17.8512	NaN	17.5039	NA	0.558	0.5995	0.7734	Not_Significant	0.9948	0.3776	0.5434	Not_Significant	Metal-sensitive transcriptional regulator, MerR family	cytoplasm [GO:0005737]; copper ion binding [GO:0005507]; DNA binding [GO:0003677]; DNA-binding transcription factor activity [GO:0003700]; positive regulation of DNA-templated transcription [GO:0045893]
Q88QA8	cadA-II	PP_0586	15.897	15.0419	15.2667	NaN	16.5185	14.2707	14.5096	15.2186	14.9715	NA	-0.8467	0.3818	0.5929	Not_Significant	-0.502	0.1857	0.3464	Not_Significant	Cadmium translocating P-type ATPase (EC 3.6.3.3)	endomembrane system [GO:0012505]; plasma membrane [GO:0005886]; ATP binding [GO:0005524]; ATP hydrolysis activity [GO:0016887]; copper ion binding [GO:0005507]; P-type divalent copper transporter activity [GO:0043682]; copper ion homeostasis [GO:0055070]
Q88QA7		PP_0587	NaN	NaN	NaN	17.1165	14.9786	NaN	16.3993	15.5864	17.5527	both_in_overexp	NA	NA	NA	NA	NA	NA	NA	NA	3-phosphoglycerate kinase
Q88QA6		PP_0588	15.162	17.7728	16.5049	16.5452	16.9371	18.2829	17.5559	16.7722	17.3266	NA	0.7752	0.3522	0.57	Not_Significant	0.7384	0.3158	0.4848	Not_Significant	Copper-binding chaperone	metal ion binding [GO:0046872]
Q88QA3		PP_0591	18.4032	18.6103	17.6342	19.2708	18.0477	19.2041	19.1677	19.0433	19.2151	NA	0.625	0.2313	0.4437	Not_Significant	0.9261	0.0268	0.128	Not_Significant	Adenine deaminase (ADE) (EC 3.5.4.2) (Adenine aminohydrolase) (AAH)	cytosol [GO:0005829]; adenine deaminase activity [GO:0000034]; zinc ion binding [GO:0008270]; adenine catabolic process [GO:0006146]; hypoxanthine salvage [GO:0043103]; nucleotide metabolic process [GO:0009117]
Q88QA2		PP_0592	17.1522	18.2913	16.8327	19.3433	16.6523	18.8706	18.9406	17.0286	18.6654	NA	0.8633	0.313	0.5295	Not_Significant	0.7862	0.2647	0.4344	Not_Significant	Oxidoreductase, short chain dehydrogenase/reductase family	oxidoreductase activity, acting on the CH-OH group of donors, NAD or NADP as acceptor [GO:0016616]
Q88QA0		PP_0594	15.224	17.2241	17.3357	NaN	NaN	NaN	NaN	NaN	NaN	only_in_con	NA	NA	NA	NA	NA	NA	NA	NA	Transcriptional regulator, TetR family	DNA-binding transcription factor activity [GO:0003700]; transcription cis-regulatory region binding [GO:0000976]; negative regulation of DNA-templated transcription [GO:0045892]
Q88Q98		PP_0596	16.2928	17.0979	16.2139	15.8267	16.7733	15.9188	13.947	13.5533	16.345	NA	-0.362	0.4199	0.6233	Not_Significant	-1.9198	0.04804	0.1557	Down	Omega-amino acid--pyruvate aminotransferase (EC 2.6.1.18)	adenosylmethionine-8-amino-7-oxononanoate transaminase activity [GO:0004015]; beta-alanine:pyruvate transaminase activity [GO:0016223]; pyridoxal phosphate binding [GO:0030170]; biotin biosynthetic process [GO:0009102]
Q88Q97	mmsA-I	PP_0597	19.3474	19.2367	19.2358	17.9244	15.178	17.218	17.42	15.6866	14.5005	NA	-2.4999	0.01072	0.1182	Down	-3.4043	0.00326	0.04194	Down	methylmalonate-semialdehyde dehydrogenase (CoA acylating) (EC 1.2.1.27)	methylmalonate-semialdehyde dehydrogenase (acylating, NAD) activity [GO:0004491]; thymine catabolic process [GO:0006210]; valine catabolic process [GO:0006574]
Q88Q92	ileS	PP_0603	19.8764	19.6326	19.6457	18.4748	19.3308	18.4025	18.232	19.3945	18.1631	NA	-0.9822	0.03196	0.1635	Not_Significant	-1.1217	0.02781	0.128	Down	Isoleucine--tRNA ligase (EC 6.1.1.5) (Isoleucyl-tRNA synthetase) (IleRS)	cytosol [GO:0005829]; aminoacyl-tRNA editing activity [GO:0002161]; ATP binding [GO:0005524]; isoleucine-tRNA ligase activity [GO:0004822]; tRNA binding [GO:0000049]; zinc ion binding [GO:0008270]; isoleucyl-tRNA aminoacylation [GO:0006428]
Q88Q90	fkpB	PP_0605	19.7667	19.6629	18.716	19.4583	18.7515	19.4412	19.9059	16.4314	18.9536	NA	-0.1648	0.7052	0.8402	Not_Significant	-0.9516	0.3368	0.5055	Not_Significant	Peptidyl-prolyl cis-trans isomerase (EC 5.2.1.8)	RNA polymerase II CTD heptapeptide repeat P3 isomerase activity [GO:0140839]; RNA polymerase II CTD heptapeptide repeat P6 isomerase activity [GO:0140840]; protein folding [GO:0006457]
Q88Q89	ispH	PP_0606	18.7544	15.7451	NaN	20.3636	17.6526	16.2612	17.6797	NaN	19.6647	NA	1.1977	0.3673	0.582	Not_Significant	0.1747	0.9166	0.9464	Not_Significant	4-hydroxy-3-methylbut-2-enyl diphosphate reductase (HMBPP reductase) (EC 1.17.7.4)	4 iron, 4 sulfur cluster binding [GO:0051539]; 4-hydroxy-3-methylbut-2-enyl diphosphate reductase activity [GO:0051745]; metal ion binding [GO:0046872]; dimethylallyl diphosphate biosynthetic process [GO:0050992]; isopentenyl diphosphate biosynthetic process, methylerythritol 4-phosphate pathway [GO:0019288]; terpenoid biosynthetic process [GO:0016114]
Q88Q81		PP_0614	19.7278	19.4013	19.6528	19.5036	18.4047	19.1449	18.3507	17.7389	18.6027	NA	-0.5763	0.1732	0.3777	Not_Significant	-1.3632	0.003997	0.04578	Down	N-carbamoyl-beta-alanine amidohydrolase/allantoine amidohydrolase 1 (EC 3.5.1.6, EC 3.5.3.9)	allantoate deiminase activity [GO:0047652]; beta-ureidopropionase activity [GO:0003837]; metal ion binding [GO:0046872]
Q88Q80		PP_0615	17.2402	13.0652	17.9267	18.0429	15.2096	NaN	16.3053	NaN	15.3933	NA	-0.8472	0.6486	0.803	Not_Significant	-0.4997	0.7127	0.8186	Not_Significant	Branched-chain amino acid ABC transporter, ATP-binding protein	ATP binding [GO:0005524]; ATP hydrolysis activity [GO:0016887]; branched-chain amino acid transmembrane transporter activity [GO:0015658]; L-amino acid transport [GO:0015807]
Q88Q79		PP_0616	17.2802	17.3598	16.8711	17.3674	16.7321	17.7432	16.931	17.6821	18.0597	NA	0.1105	0.7759	0.8794	Not_Significant	0.3872	0.3225	0.4928	Not_Significant	Branched-chain amino acid ABC transporter, ATP binding protein	plasma membrane [GO:0005886]; ATP binding [GO:0005524]; ATP hydrolysis activity [GO:0016887]
Q88Q76		PP_0619	18.2125	17.4317	17.1864	20.48	17.8893	20.4226	20.196	19.1227	19.8233	NA	1.9871	0.03841	0.1751	Up	2.1038	0.002223	0.03715	Up	Branched-chain amino acid ABC transporter, periplasmic amino acid-binding protein
Q88Q73	bamD	PP_0622	17.7481	17.6073	17.6556	16.3115	17.3354	16.8654	17.1128	16.6754	16.2993	NA	-0.8328	0.05445	0.2074	Not_Significant	-0.9745	0.01313	0.08552	Not_Significant	Outer membrane protein assembly factor BamD	Bam protein complex [GO:1990063]; Gram-negative-bacterium-type cell outer membrane assembly [GO:0043165]; protein insertion into membrane [GO:0051205]
A0A140FVZ6	rluD	PP_0623	16.3345	17.8363	16.8746	17.8854	15.2455	16.742	17.0368	16.3832	18.1484	NA	-0.3908	0.6175	0.7841	Not_Significant	0.1743	0.7769	0.8677	Not_Significant	Pseudouridine synthase (EC 5.4.99.-)	23S rRNA pseudouridine(1911/1915/1917) synthase activity [GO:0160140]; RNA binding [GO:0003723]; enzyme-directed rRNA pseudouridine synthesis [GO:0000455]
Q88Q71	clpB	PP_0625	21.0747	20.8503	20.7177	20.6993	20.153	20.1818	20.5873	20.0729	20.2402	NA	-0.5362	0.1318	0.3258	Not_Significant	-0.5808	0.05986	0.1733	Not_Significant	Chaperone protein ClpB	cytoplasm [GO:0005737]; ATP binding [GO:0005524]; ATP hydrolysis activity [GO:0016887]; cellular response to heat [GO:0034605]; protein refolding [GO:0042026]; regulation of DNA-templated transcription [GO:0006355]
Q88Q68		PP_0628	16.4233	16.892	16.5461	NaN	16.9132	17.1309	15.5781	16.7503	15.808	NA	-0.078	0.8754	0.9344	Not_Significant	-0.575	0.1743	0.3316	Not_Significant	DUF1780 domain-containing protein
Q88Q66	yacG	PP_0630	19.3919	19.5096	18.9398	19.2544	17.0485	18.7676	18.7075	17.558	18.876	NA	-0.9236	0.1757	0.3805	Not_Significant	-0.9	0.07487	0.1973	Not_Significant	DNA gyrase inhibitor YacG	DNA topoisomerase type II (double strand cut, ATP-hydrolyzing) inhibitor activity [GO:0008657]; zinc ion binding [GO:0008270]; regulation of DNA-templated transcription [GO:0006355]
Q88Q65	coaE	PP_0631	16.7243	17.1444	16.0859	18.5789	17.8186	18.4221	18.4282	18.0964	18.1191	NA	1.6217	0.006061	0.1082	Up	1.563	0.003369	0.04222	Up	Dephospho-CoA kinase (EC 2.7.1.24) (Dephosphocoenzyme A kinase)	cytoplasm [GO:0005737]; ATP binding [GO:0005524]; dephospho-CoA kinase activity [GO:0004140]; coenzyme A biosynthetic process [GO:0015937]
Q88Q58		PP_0640	15.7874	15.1643	15.5838	14.1791	13.6243	13.3918	13.5037	13.7657	13.3045	NA	-1.7801	0.001955	0.09146	Down	-1.9872	0.0003448	0.0174	Down	ATPase AAA-type core domain-containing protein
Q88Q44	mdh	PP_0654	19.9347	19.961	19.3524	20.4775	19.5859	19.7208	20.4672	19.9901	20.5809	NA	0.1787	0.6518	0.8042	Not_Significant	0.5967	0.09177	0.2232	Not_Significant	Probable malate dehydrogenase (EC 1.1.1.37)	L-lactate dehydrogenase activity [GO:0004459]; L-malate dehydrogenase (NAD+) activity [GO:0030060]; lactate metabolic process [GO:0006089]; pyruvate metabolic process [GO:0006090]; tricarboxylic acid cycle [GO:0006099]
Q88Q41		PP_0657	18.5663	17.9974	17.8127	19.2799	17.5168	18.164	18.1931	17.6969	18.4216	NA	0.1948	0.7187	0.8472	Not_Significant	-0.0216	0.9491	0.9653	Not_Significant	Amino acid ABC transporter, periplasmic amino acid-binding protein	cell envelope [GO:0030313]
Q88Q40		PP_0658	14.2526	17.254	13.9953	17.0279	14.3479	14.9012	NaN	14.4544	16.9938	NA	0.2584	0.8186	0.9037	Not_Significant	1.1204	0.3704	0.5394	Not_Significant	Homocysteine S-methyltransferase family protein	methyltransferase activity [GO:0008168]; zinc ion binding [GO:0008270]; methionine biosynthetic process [GO:0009086]; methylation [GO:0032259]
Q88Q27	glyA2	PP_0671	21.5948	21.6988	21.8123	21.739	21.3682	21.1699	21.4372	21.5472	20.9502	NA	-0.2763	0.39	0.5993	Not_Significant	-0.3905	0.1779	0.3364	Not_Significant	Serine hydroxymethyltransferase 2 (SHMT 2) (Serine methylase 2) (EC 2.1.2.1)	cytosol [GO:0005829]; glycine hydroxymethyltransferase activity [GO:0004372]; pyridoxal phosphate binding [GO:0030170]; glycine biosynthetic process from serine [GO:0019264]; tetrahydrofolate interconversion [GO:0035999]
Q88Q24	ettA	PP_0674	20.2833	20.4031	20.3215	19.8109	20.0277	19.5258	19.7222	19.8773	19.5522	NA	-0.5478	0.1044	0.2903	Not_Significant	-0.6187	0.02917	0.1303	Not_Significant	Energy-dependent translational throttle protein EttA (EC 3.6.1.-) (Translational regulatory factor EttA)	cytoplasm [GO:0005737]; ATP binding [GO:0005524]; ATP hydrolysis activity [GO:0016887]; ribosome binding [GO:0043022]; rRNA binding [GO:0019843]; tRNA binding [GO:0000049]; negative regulation of translational elongation [GO:0045900]; translation [GO:0006412]
Q88Q22		PP_0676	16.2664	17.1	16.1079	16.6158	16.2432	17.1838	16.6568	17.1172	16.7968	NA	0.1895	0.6661	0.8156	Not_Significant	0.3655	0.3243	0.4939	Not_Significant	Transcription elongation factor	DNA binding [GO:0003677]; RNA polymerase binding [GO:0070063]; translation elongation factor activity [GO:0003746]; DNA-templated transcription elongation [GO:0006354]; regulation of DNA-templated transcription elongation [GO:0032784]
Q88Q18		PP_0680	18.9004	19.3197	18.5247	18.238	18.3766	18.2816	17.9835	18.8016	18.2947	NA	-0.6162	0.1014	0.2849	Not_Significant	-0.555	0.1505	0.3057	Not_Significant	endopeptidase La (EC 3.4.21.53)	ATP binding [GO:0005524]; ATP-dependent peptidase activity [GO:0004176]; serine-type endopeptidase activity [GO:0004252]; protein catabolic process [GO:0030163]; proteolysis [GO:0006508]
Q88Q15		PP_0683	16.0654	16.3009	15.6634	20.0403	19.3461	19.9548	19.9049	20.0055	19.9266	NA	3.7705	2.36e-05	0.03811	Up	3.9358	4.489e-06	0.007249	Up	Cation transporter
Q88Q14	fklB-I	PP_0684	20.626	21.0614	17.1912	21.0101	21.1915	21.1544	21.1107	21.0509	20.998	NA	1.4925	0.1844	0.3902	Not_Significant	1.427	0.2112	0.3752	Not_Significant	Peptidyl-prolyl cis-trans isomerase (EC 5.2.1.8)	RNA polymerase II CTD heptapeptide repeat P3 isomerase activity [GO:0140839]; RNA polymerase II CTD heptapeptide repeat P6 isomerase activity [GO:0140840]; protein folding [GO:0006457]
Q88Q12	yjdM	PP_0686	18.9716	18.1387	18.141	19.4438	17.4529	19.8993	19.4597	18.6916	19.0626	NA	0.5149	0.4793	0.6779	Not_Significant	0.6542	0.1131	0.2554	Not_Significant	Alkylphosphonate utilization protein
Q88Q11	ispB	PP_0687	NaN	16.8149	17.8901	17.7447	17.8704	17.9275	17.54	18.3466	NaN	NA	1.7187	0.1439	0.3401	Not_Significant	0.1501	0.9336	0.9573	Not_Significant	Octaprenyl diphosphate synthase (EC 2.5.1.90)	octaprenyl pyrophosphate synthase activity [GO:0106350]; isoprenoid biosynthetic process [GO:0008299]
Q88Q10	rplU	PP_0688	21.8919	20.4958	19.3844	21.8462	19.8202	18.9943	21.3843	19.076	19.9883	NA	-0.3705	0.7003	0.8402	Not_Significant	-0.4412	0.6148	0.7421	Not_Significant	Large ribosomal subunit protein bL21 (50S ribosomal protein L21)	cytoplasm [GO:0005737]; ribonucleoprotein complex [GO:1990904]; ribosome [GO:0005840]; rRNA binding [GO:0019843]; structural constituent of ribosome [GO:0003735]; translation [GO:0006412]
Q88Q09	rpmA	PP_0689	20.7995	21.1339	20.531	20.4307	20.4567	20.6829	20.6302	20.57	20.4302	NA	-0.298	0.3638	0.5806	Not_Significant	-0.278	0.3106	0.4795	Not_Significant	Large ribosomal subunit protein bL27 (50S ribosomal protein L27)	cytosolic large ribosomal subunit [GO:0022625]; structural constituent of ribosome [GO:0003735]; translation [GO:0006412]
Q88Q08	obg	PP_0690	19.147	17.7085	17.1036	17.2148	16.1001	16.1148	17.2749	14.0493	14.7863	NA	-1.5098	0.0482	0.1945	Down	-2.6162	0.0343	0.1387	Down	GTPase Obg (EC 3.6.5.-) (GTP-binding protein Obg)	cytoplasm [GO:0005737]; GTP binding [GO:0005525]; GTPase activity [GO:0003924]; magnesium ion binding [GO:0000287]; ribosome biogenesis [GO:0042254]
Q88Q07	proB	PP_0691	20.3281	20.2088	20.1352	20.2503	19.6548	19.7739	19.4875	19.493	19.5674	NA	-0.331	0.3159	0.5314	Not_Significant	-0.7081	0.01421	0.09002	Not_Significant	Glutamate 5-kinase (EC 2.7.2.11) (Gamma-glutamyl kinase) (GK)	cytosol [GO:0005829]; ATP binding [GO:0005524]; glutamate 5-kinase activity [GO:0004349]; RNA binding [GO:0003723]; L-proline biosynthetic process [GO:0055129]
Q88Q06		PP_0692	NaN	15.7219	14.9245	16.3635	15.7924	17.4353	16.7792	17.4898	15.9818	NA	0.8236	0.2043	0.4128	Not_Significant	1.0434	0.1056	0.2444	Not_Significant	CreA protein	cytosol [GO:0005829]
Q88Q05		PP_0693	20.7971	20.8218	21.3472	20.4584	20.2797	19.2506	18.7626	20.2996	19.1368	NA	-0.9925	0.05444	0.2074	Not_Significant	-1.589	0.01263	0.08332	Down	Chromosome partitioning protein ParA
Q88PY7	ycaC-I	PP_0711	20.9059	21.2029	21.185	22.0559	21.4919	21.9454	22.1384	21.9673	21.9239	NA	0.7332	0.05161	0.2013	Not_Significant	0.9119	0.006347	0.05858	Not_Significant	Hydrolase	hydrolase activity [GO:0016787]
Q88PX9	ychF	PP_0719	20.0092	19.5319	18.7806	19.6908	18.9389	20.0522	18.5996	18.6582	18.2903	NA	0.12	0.8047	0.8946	Not_Significant	-0.9245	0.04514	0.1514	Not_Significant	Ribosome-binding ATPase YchF	cytoplasm [GO:0005737]; ATP binding [GO:0005524]; ATP hydrolysis activity [GO:0016887]; GTP binding [GO:0005525]; ribosomal large subunit binding [GO:0043023]
Q88PX8	pth	PP_0720	17.7201	17.6913	NaN	18.157	NaN	17.7237	11.2477	15.8537	18.0167	NA	-0.105	0.952	0.9783	Not_Significant	-1.3664	0.5108	0.6601	Not_Significant	Peptidyl-tRNA hydrolase (Pth) (EC 3.1.1.29)	cytoplasm [GO:0005737]; aminoacyl-tRNA hydrolase activity [GO:0004045]; translation [GO:0006412]
Q88PX7	rplY	PP_0721	23.4278	23.5095	23.3861	23.9808	23.3275	23.8873	23.8017	23.6047	23.8676	NA	0.2907	0.384	0.594	Not_Significant	0.3168	0.1878	0.3486	Not_Significant	Large ribosomal subunit protein bL25 (50S ribosomal protein L25) (General stress protein CTC)	cytosolic large ribosomal subunit [GO:0022625]; 5S rRNA binding [GO:0008097]; structural constituent of ribosome [GO:0003735]; translation [GO:0006412]
Q88PX6	prs	PP_0722	20.5263	20.3331	20.0867	21.1855	19.8628	20.5472	20.9031	19.5848	20.6437	NA	0.2165	0.6184	0.7845	Not_Significant	0.0618	0.8821	0.9305	Not_Significant	Ribose-phosphate pyrophosphokinase (RPPK) (EC 2.7.6.1) (5-phospho-D-ribosyl alpha-1-diphosphate synthase) (Phosphoribosyl diphosphate synthase) (Phosphoribosyl pyrophosphate synthase) (P-Rib-PP synthase) (PRPP synthase) (PRPPase)	cytoplasm [GO:0005737]; ribose phosphate diphosphokinase complex [GO:0002189]; ATP binding [GO:0005524]; kinase activity [GO:0016301]; magnesium ion binding [GO:0000287]; ribose phosphate diphosphokinase activity [GO:0004749]; 5-phosphoribose 1-diphosphate biosynthetic process [GO:0006015]; purine nucleotide biosynthetic process [GO:0006164]; ribonucleoside monophosphate biosynthetic process [GO:…
Q88PX3		PP_0725	18.207	18.4783	18.3071	19.1701	18.5409	17.482	17.7888	16.9085	18.8651	NA	0.0669	0.8922	0.9442	Not_Significant	-0.4766	0.3843	0.5506	Not_Significant	Conserved hypothetical TPR repeat protein
Q88PW6	hemA	PP_0732	15.4948	15.8491	15.3798	16.1944	13.216	16.5253	16.2061	16.6098	16.1271	NA	-0.2626	0.7747	0.8792	Not_Significant	0.7398	0.03018	0.1303	Not_Significant	Glutamyl-tRNA reductase (GluTR) (EC 1.2.1.70)	glutamyl-tRNA reductase activity [GO:0008883]; NADP binding [GO:0050661]; protoporphyrinogen IX biosynthetic process from glutamate [GO:0019353]
Q88PW5	prfA	PP_0733	18.6502	18.1878	17.8659	18.8249	18.25	18.6534	18.1293	17.9578	18.9219	NA	0.3415	0.3608	0.5786	Not_Significant	0.1017	0.7903	0.8772	Not_Significant	Peptide chain release factor 1 (RF-1)	cytoplasm [GO:0005737]; translation release factor activity, codon specific [GO:0016149]
Q88PV9	phr	PP_0739	16.6952	13.8659	14.6321	14.0347	15.4655	17.3922	15.8542	17.8513	NaN	NA	0.5664	0.6084	0.7788	Not_Significant	0.6737	0.6097	0.7381	Not_Significant	Deoxyribodipyrimidine photolyase (EC 4.1.99.3)	deoxyribodipyrimidine photo-lyase activity [GO:0003904]; DNA binding [GO:0003677]; FAD binding [GO:0071949]; nucleobase-containing compound metabolic process [GO:0006139]; response to light stimulus [GO:0009416]; response to stress [GO:0006950]
Q88PV6		PP_0742	18.7201	18.2609	18.2812	18.4649	17.9854	17.3341	18.6084	18.0916	17.8394	NA	-0.4926	0.249	0.4628	Not_Significant	-0.241	0.4514	0.6105	Not_Significant	Renalase (EC 1.6.3.5)	flavin adenine dinucleotide binding [GO:0050660]; NAD binding [GO:0051287]; NADP binding [GO:0050661]; oxidoreductase activity, acting on NAD(P)H, oxygen as acceptor [GO:0050664]
Q88PV5	yfcH	PP_0743	17.4787	15.7309	15.7935	11.4291	14.3882	NaN	13.7842	15.5804	NaN	NA	-3.766	0.004883	0.1022	Down	-2.5576	0.04192	0.1457	Down	Conserved protein with NAD(P)-binding Rossmann-fold domain
Q88PV4	hemH	PP_0744	17.174	17.5538	17.587	NaN	16.6551	15.8997	15.423	17.4671	15.6307	NA	-2.0392	0.03572	0.1714	Down	-1.2646	0.07103	0.1909	Not_Significant	Ferrochelatase (EC 4.98.1.1) (Heme synthase) (Protoheme ferro-lyase)	cytoplasm [GO:0005737]; ferrochelatase activity [GO:0004325]; metal ion binding [GO:0046872]; heme biosynthetic process [GO:0006783]
Q88PV2	upp	PP_0746	21.4629	21.3635	21.1699	21.0611	20.8757	21.565	21.3748	20.9574	21.4864	NA	-0.1648	0.6215	0.7866	Not_Significant	-0.0592	0.8207	0.8914	Not_Significant	Uracil phosphoribosyltransferase (EC 2.4.2.9) (UMP pyrophosphorylase) (UPRTase)	GTP binding [GO:0005525]; magnesium ion binding [GO:0000287]; uracil phosphoribosyltransferase activity [GO:0004845]; UMP salvage [GO:0044206]; uracil salvage [GO:0006223]
Q88PV1		PP_0747	17.7919	18.0421	16.2649	18.912	17.3244	18.7372	18.3813	18.1218	18.3142	NA	0.9582	0.1867	0.3921	Not_Significant	0.9062	0.1199	0.2645	Not_Significant	Hypoxanthine-guanine phosphoribosyltransferase	cytosol [GO:0005829]; hypoxanthine phosphoribosyltransferase activity [GO:0004422]; magnesium ion binding [GO:0000287]; nucleotide binding [GO:0000166]; GMP salvage [GO:0032263]; guanine salvage [GO:0006178]; hypoxanthine metabolic process [GO:0046100]; IMP salvage [GO:0032264]
Q88PV0		PP_0748	13.8861	NaN	15.7677	15.4529	16.5151	16.3176	16.7934	14.5585	16.9062	NA	0.7692	0.3049	0.5189	Not_Significant	0.76	0.4261	0.5826	Not_Significant	Cupin fold metalloprotein WbuC cupin domain-containing protein
Q88PU8		PP_0750	21.5947	21.5856	21.3138	21.2847	20.6912	21.2453	21.0503	20.7837	21.0185	NA	-0.4243	0.2215	0.4347	Not_Significant	-0.5472	0.05129	0.1609	Not_Significant	Aminopeptidase
Q88PU7	mqo1	PP_0751	20.427	20.3359	19.5047	20.8184	19.4138	20.2334	20.191	19.978	20.0048	NA	0.066	0.8941	0.945	Not_Significant	-0.0312	0.9248	0.9523	Not_Significant	Probable malate:quinone oxidoreductase 1 (EC 1.1.5.4) (MQO 1) (Malate dehydrogenase [quinone] 1)	2-hydroxyglutarate dehydrogenase activity [GO:0047545]; L-malate dehydrogenase (quinone) activity [GO:0008924]; tricarboxylic acid cycle [GO:0006099]
Q88PU5		PP_0753	19.0931	19.4363	19.2564	17.1273	17.9462	16.9281	18.105	19.1003	17.5032	NA	-1.9281	0.001622	0.09073	Down	-1.0258	0.05754	0.1699	Not_Significant	Lipoprotein
Q88PU2		PP_0756	16.5133	17.4135	17.0096	17.4864	16.8523	17.9764	17.1626	17.6449	17.9299	NA	0.4595	0.3157	0.5314	Not_Significant	0.6003	0.1325	0.2829	Not_Significant	Phospholipid/glycerol acyltransferase domain-containing protein	acyltransferase activity [GO:0016746]; D-galacturonate catabolic process [GO:0019698]; D-glucuronate catabolic process [GO:0042840]
Q88PT9		PP_0759	17.1678	18.2398	17.7084	17.9346	17.7902	17.8386	18.179	18.7467	18.3131	NA	0.1491	0.6937	0.837	Not_Significant	0.7076	0.09104	0.2224	Not_Significant	Peptidase M48 domain-containing protein	membrane [GO:0016020]; metal ion binding [GO:0046872]; metalloendopeptidase activity [GO:0004222]; proteolysis involved in protein catabolic process [GO:0051603]
Q88PT6	hprA	PP_0762	15.7219	17.4464	17.1691	17.0654	16.9524	16.54	15.1267	17.0704	17.0785	NA	0.0735	0.8907	0.9442	Not_Significant	-0.3539	0.6385	0.756	Not_Significant	Glycerate dehydrogenase	NAD binding [GO:0051287]; oxidoreductase activity, acting on the CH-OH group of donors, NAD or NADP as acceptor [GO:0016616]
Q88PT5		PP_0763	20.9462	20.7566	20.5078	19.4284	19.9634	19.0848	19.3545	19.9762	19.2028	NA	-1.2447	0.0104	0.1182	Down	-1.2257	0.006211	0.05858	Down	Medium-chain-fatty-acid CoA ligase	ligase activity, forming carbon-sulfur bonds [GO:0016877]
Q88PT2		PP_0766	21.1823	21.2659	21.245	22.7406	21.8134	22.4035	22.5563	22.2335	22.4357	NA	1.0881	0.01716	0.1269	Up	1.1774	0.001594	0.03526	Up	DUF1329 domain-containing protein
Q88PT0		PP_0768	17.914	19.0173	19.4343	16.3693	15.9476	16.7865	17.5934	18.4425	17.1632	NA	-2.4208	0.002039	0.09146	Down	-1.0555	0.08929	0.2192	Not_Significant	Response regulator/TPR domain protein	phosphorelay signal transduction system [GO:0000160]
Q88PS9		PP_0769	17.8443	18.1415	16.8384	17.3944	15.7005	17.4626	17.4788	18.1511	17.6932	NA	-0.7555	0.2602	0.4723	Not_Significant	0.1663	0.7008	0.8096	Not_Significant	histidine kinase (EC 2.7.13.3)	membrane [GO:0016020]; kinase activity [GO:0016301]; phosphorelay response regulator activity [GO:0000156]; protein kinase activator activity [GO:0030295]; osmosensory signaling via phosphorelay pathway [GO:0007234]
Q88PS5	yiaD	PP_0773	16.5956	15.9948	16.4276	18.1258	17.5895	18.3827	17.9197	17.2582	17.723	NA	1.6933	0.002486	0.09558	Up	1.2943	0.004679	0.05005	Up	OmpA/MotB domain-containing protein	cell outer membrane [GO:0009279]
Q88PS4	pta	PP_0774	16.218	16.7488	18.0614	15.4589	16.1755	NaN	14.3803	16.8534	16.0663	NA	-1.7717	0.04271	0.1854	Down	-1.2427	0.1584	0.3146	Not_Significant	Phosphate acetyltransferase (EC 2.3.1.8) (Phosphotransacetylase)	cytoplasm [GO:0005737]; phosphate acetyltransferase activity [GO:0008959]; acetyl-CoA biosynthetic process [GO:0006085]
Q88PS2	slyD	PP_0776	22.9405	22.9061	22.6852	22.5555	21.7443	22.7948	22.8959	22.7837	22.647	NA	-0.479	0.2403	0.4545	Not_Significant	-0.0684	0.7658	0.8603	Not_Significant	Peptidyl-prolyl cis-trans isomerase (EC 5.2.1.8)	cytoplasm [GO:0005737]; RNA polymerase II CTD heptapeptide repeat P3 isomerase activity [GO:0140839]; RNA polymerase II CTD heptapeptide repeat P6 isomerase activity [GO:0140840]; protein refolding [GO:0042026]
Q88PR9		PP_0779	17.1043	16.3563	17.3459	17.6211	16.1149	17.9026	17.388	17.5381	16.6114	NA	0.2774	0.6389	0.795	Not_Significant	0.2437	0.5581	0.6998	Not_Significant	Methyl-accepting chemotaxis transducer/sensory box protein	membrane [GO:0016020]; kinase activity [GO:0016301]; chemotaxis [GO:0006935]; signal transduction [GO:0007165]
Q88PR2	trxB	PP_0786	19.566	19.799	19.6726	18.9078	18.8091	18.5256	18.7348	18.7765	18.3186	NA	-0.9317	0.01543	0.1227	Not_Significant	-1.0692	0.00432	0.04811	Down	Thioredoxin reductase (EC 1.8.1.9)	cytoplasm [GO:0005737]; thioredoxin-disulfide reductase (NADPH) activity [GO:0004791]; removal of superoxide radicals [GO:0019430]
Q88PR1	nadC	PP_0787	18.309	18.2547	17.9567	18.8901	18.0072	18.7813	18.733	18.4704	18.4377	NA	0.3861	0.3154	0.5314	Not_Significant	0.3736	0.1598	0.3151	Not_Significant	nicotinate-nucleotide diphosphorylase (carboxylating) (EC 2.4.2.19) (Quinolinate phosphoribosyltransferase [decarboxylating])	cytoplasm [GO:0005737]; nicotinate-nucleotide diphosphorylase (carboxylating) activity [GO:0004514]; NAD biosynthetic process [GO:0009435]; quinolinate catabolic process [GO:0034213]
Q88PQ9	ampD	PP_0789	NaN	18.8814	18.1222	16.3245	NaN	19.2196	18.6593	18.8717	17.5836	NA	-0.3634	0.8249	0.9062	Not_Significant	1.2894	0.3362	0.5051	Not_Significant	1,6-anhydro-N-acetylmuramyl-L-alanine amidase AmpD (EC 3.5.1.28) (N-acetylmuramoyl-L-alanine amidase)	cytoplasm [GO:0005737]; N-acetylmuramoyl-L-alanine amidase activity [GO:0008745]; cell wall organization [GO:0071555]; peptidoglycan catabolic process [GO:0009253]; peptidoglycan turnover [GO:0009254]
Q88PQ8		PP_0790	15.9684	17.0422	NaN	16.6321	NaN	14.8314	NaN	16.4535	15.6774	NA	0.4542	0.6237	0.7876	Not_Significant	-0.6372	0.546	0.6889	Not_Significant	Inner membrane protein AmpE	plasma membrane [GO:0005886]; response to antibiotic [GO:0046677]
Q88PQ7	yjjV	PP_0791	NaN	14.7906	15.2745	16.6602	15.4161	15.8988	16.1125	15.383	NaN	NA	0.8812	0.07207	0.2432	Not_Significant	-0.4954	0.628	0.7495	Not_Significant	Hydrolase	cytosol [GO:0005829]; DNA nuclease activity [GO:0004536]; metal ion binding [GO:0046872]
Q88PQ6	cra	PP_0792	19.2181	19.9591	19.226	18.6356	18.8727	18.9089	18.4209	18.9865	19.0626	NA	-0.662	0.09251	0.2767	Not_Significant	-0.6444	0.09754	0.2323	Not_Significant	Catabolite repressor-activator, DNA-binding transcriptional dual regulator	protein-DNA complex [GO:0032993]; DNA-binding transcription factor activity [GO:0003700]; sequence-specific DNA binding [GO:0043565]; transcription cis-regulatory region binding [GO:0000976]; response to fructose [GO:0009750]
Q88PQ5	fruB	PP_0793	18.8209	18.2329	17.8077	16.6593	17.8993	16.583	16.7338	17.9646	16.1896	NA	-1.24	0.04136	0.1805	Down	-1.3245	0.04681	0.1539	Down	phosphoenolpyruvate--protein phosphotransferase (EC 2.7.3.9)	cytoplasm [GO:0005737]; kinase activity [GO:0016301]; metal ion binding [GO:0046872]; phosphoenolpyruvate-protein phosphotransferase activity [GO:0008965]; phosphoenolpyruvate-dependent sugar phosphotransferase system [GO:0009401]
Q88PQ4	fruK	PP_0794	18.3455	18.7056	18.9088	19.2956	19.1477	18.9417	19.0861	18.1259	18.7147	NA	0.475	0.1682	0.3722	Not_Significant	-0.011	0.9746	0.9842	Not_Significant	Phosphofructokinase	cytosol [GO:0005829]; 1-phosphofructokinase activity [GO:0008662]; ATP binding [GO:0005524]
Q88PQ3	fruA	PP_0795	16.4107	15.9353	16.8032	14.5762	16.2094	NaN	12.9436	16.4076	NaN	NA	-1.3946	0.05382	0.2074	Not_Significant	-1.3135	0.2047	0.3694	Not_Significant	protein-N(pi)-phosphohistidine--D-fructose phosphotransferase (EC 2.7.1.202)	plasma membrane [GO:0005886]; carbohydrate:proton symporter activity [GO:0005351]; kinase activity [GO:0016301]; protein-N(PI)-phosphohistidine-fructose phosphotransferase system transporter activity [GO:0022877]; protein-phosphocysteine-sugar phosphotransferase activity [GO:0090563]; phosphoenolpyruvate-dependent sugar phosphotransferase system [GO:0009401]
Q88PQ1		PP_0797	19.7168	19.6635	19.387	20.8987	19.6078	20.6202	20.7566	20.5459	20.6347	NA	0.7864	0.104	0.2903	Not_Significant	1.0566	0.003219	0.04194	Up	DUF2383 domain-containing protein
Q88PP6		PP_0802	16.0062	15.0126	15.9818	NaN	13.8142	14.4234	14.4582	14.6788	15.1197	NA	-1.877	0.006451	0.1089	Down	-0.9146	0.04838	0.1563	Not_Significant	Chemotaxis protein	chemotaxis [GO:0006935]; phosphorelay signal transduction system [GO:0000160]
Q88PP2		PP_0806	11.6662	13.1797	16.5385	19.9406	18.997	18.6083	18.9032	15.6266	18.8801	NA	5.3872	0.00366	0.1001	Up	4.0085	0.0358	0.1396	Up	Surface adhesion protein
Q88PN7	cyoA	PP_0812	19.6957	19.8779	19.8972	NaN	19.1335	18.4543	18.5195	19.1539	18.1389	NA	-3.3001	0.1166	0.3096	Not_Significant	-1.2195	0.008697	0.06819	Down	Ubiquinol oxidase subunit 2	plasma membrane [GO:0005886]; copper ion binding [GO:0005507]; cytochrome bo3 ubiquinol oxidase activity [GO:0009486]; cytochrome-c oxidase activity [GO:0004129]; oxidoreductase activity, acting on diphenols and related substances as donors, oxygen as acceptor [GO:0016682]; ATP synthesis coupled electron transport [GO:0042773]
Q88PN2	alaC	PP_0817	18.552	18.4764	17.6146	17.3568	14.9967	13.8021	17.4936	16.9483	17.3554	NA	-2.8291	0.01816	0.1275	Down	-0.9486	0.03306	0.1366	Not_Significant	Aminotransferase (EC 2.6.1.83)	L,L-diaminopimelate aminotransferase activity [GO:0010285]; pyridoxal phosphate binding [GO:0030170]; biosynthetic process [GO:0009058]
P59392	selD	PP_0823	16.2244	16.3261	15.6426	15.3913	NaN	14.2623	NaN	15.4808	15.557	NA	-1.5077	0.01511	0.1208	Down	-0.2266	0.5652	0.7018	Not_Significant	Selenide, water dikinase (EC 2.7.9.3) (Selenium donor protein) (Selenophosphate synthase)	cytoplasm [GO:0005737]; ATP binding [GO:0005524]; magnesium ion binding [GO:0000287]; selenide, water dikinase activity [GO:0004756]; selenocysteine biosynthetic process [GO:0016260]
Q88PM6	ptxB	PP_0824	19.9383	19.5944	19.7953	20.9765	20.1152	20.8222	20.7726	20.3606	20.7458	NA	0.8619	0.04483	0.189	Not_Significant	0.8503	0.01275	0.08338	Not_Significant	Phosphonate transport system-binding protein	ATP-binding cassette (ABC) transporter complex [GO:0043190]; transmembrane transport [GO:0055085]
Q88PL8	queA	PP_0832	17.8676	18.314	17.8233	19.5411	18.204	17.6603	18.1866	18.0894	18.2113	NA	0.4668	0.4097	0.6176	Not_Significant	0.1608	0.5282	0.6755	Not_Significant	S-adenosylmethionine:tRNA ribosyltransferase-isomerase (EC 2.4.99.17) (Queuosine biosynthesis protein QueA)	cytoplasm [GO:0005737]; S-adenosylmethionine:tRNA ribosyltransferase-isomerase activity [GO:0051075]; queuosine biosynthetic process [GO:0008616]; tRNA wobble guanine modification [GO:0002099]
Q88PL7	tgt	PP_0833	19.4566	18.9918	18.6955	18.9626	17.6479	17.2928	16.8621	16.117	16.6293	NA	-1.0802	0.07619	0.2449	Not_Significant	-2.5119	0.0002448	0.01588	Down	Queuine tRNA-ribosyltransferase (EC 2.4.2.29) (Guanine insertion enzyme) (tRNA-guanine transglycosylase)	cytosol [GO:0005829]; metal ion binding [GO:0046872]; tRNA-guanosine(34) queuine transglycosylase activity [GO:0008479]; queuosine biosynthetic process [GO:0008616]; tRNA wobble guanine modification [GO:0002099]; tRNA-guanine transglycosylation [GO:0101030]
Q88PL5	secD	PP_0835	16.8373	17.5465	17.0129	NaN	16.5366	16.2789	12.8961	17.2282	15.5859	NA	-1.9286	0.09985	0.284	Not_Significant	-1.8955	0.1253	0.2714	Not_Significant	Protein translocase subunit SecD	plasma membrane [GO:0005886]; protein-transporting ATPase activity [GO:0015450]; intracellular protein transmembrane transport [GO:0065002]; protein targeting [GO:0006605]; protein transport by the Sec complex [GO:0043952]
Q88PL3	ycfJ	PP_0837	17.3365	15.4169	13.9031	19.1993	17.1567	17.1114	16.9429	13.0827	16.2815	NA	2.2703	0.05908	0.2194	Not_Significant	-0.1165	0.9306	0.9571	Not_Significant	Regulator of flagellation	outer membrane [GO:0019867]
Q88PL2	suhB	PP_0838	19.5874	19.7213	19.1957	20.6236	19.0036	20.1383	20.1479	19.8048	19.8127	NA	0.4204	0.4117	0.6177	Not_Significant	0.4203	0.1517	0.3067	Not_Significant	Inositol-1-monophosphatase (EC 3.1.3.25)	inositol monophosphate 1-phosphatase activity [GO:0008934]; metal ion binding [GO:0046872]; inositol metabolic process [GO:0006020]; phosphatidylinositol phosphate biosynthetic process [GO:0046854]; signal transduction [GO:0007165]; transcription antitermination [GO:0031564]
Q88PL1	trmJ	PP_0839	18.9904	18.9539	18.7278	18.6308	18.4357	19.3325	19.1113	18.672	19.1257	NA	-0.091	0.8014	0.8944	Not_Significant	0.079	0.7574	0.8544	Not_Significant	tRNA (cytidine/uridine-2'-O-)-methyltransferase TrmJ (EC 2.1.1.200) (tRNA (cytidine(32)/uridine(32)-2'-O)-methyltransferase) (tRNA Cm32/Um32 methyltransferase)	cytosol [GO:0005829]; RNA binding [GO:0003723]; tRNA (cytidine(32)/uridine(32)-2'-O)-methyltransferase activity [GO:0160206]; tRNA nucleoside ribose methylation [GO:0002128]
Q88PL0	cysE	PP_0840	16.6423	18.1633	17.3292	18.1053	17.2705	17.6371	17.6311	16.7838	17.4384	NA	0.2927	0.5603	0.741	Not_Significant	-0.0938	0.8457	0.9075	Not_Significant	serine O-acetyltransferase (EC 2.3.1.30)	cytoplasm [GO:0005737]; serine O-acetyltransferase activity [GO:0009001]; cysteine biosynthetic process from serine [GO:0006535]
Q88PK8	iscS	PP_0842	20.8696	20.6862	20.4176	21.1859	20.1153	20.7575	20.9456	20.7407	20.7767	NA	0.0284	0.942	0.9739	Not_Significant	0.1632	0.5109	0.6601	Not_Significant	Cysteine desulfurase IscS (EC 2.8.1.7)	cytoplasm [GO:0005737]; 2 iron, 2 sulfur cluster binding [GO:0051537]; cysteine desulfurase activity [GO:0031071]; metal ion binding [GO:0046872]; pyridoxal phosphate binding [GO:0030170]; [2Fe-2S] cluster assembly [GO:0044571]
Q88PK7	iscU	PP_0843	19.5812	19.1214	17.8908	20.5612	18.9096	19.9105	20.1497	18.5	20.09	NA	0.9294	0.1757	0.3805	Not_Significant	0.7155	0.3037	0.473	Not_Significant	Iron-sulfur cluster assembly scaffold protein IscU	iron ion binding [GO:0005506]; iron-sulfur cluster binding [GO:0051536]; iron-sulfur cluster assembly [GO:0016226]
Q88PK4	hscA	PP_0846	17.6978	18.4869	18.0958	18.4298	18.2693	18.8625	18.3146	18.6897	17.9941	NA	0.427	0.2645	0.4768	Not_Significant	0.2393	0.482	0.6352	Not_Significant	Chaperone protein HscA homolog	ATP binding [GO:0005524]; ATP hydrolysis activity [GO:0016887]; ATP-dependent protein folding chaperone [GO:0140662]; unfolded protein binding [GO:0051082]; iron-sulfur cluster assembly [GO:0016226]
Q88PK3	fdx	PP_0847	18.8111	17.7509	18.2629	19.005	15.603	18.5173	19.0208	18.2363	18.6998	NA	-0.5665	0.5561	0.7377	Not_Significant	0.3774	0.348	0.5178	Not_Significant	2Fe-2S ferredoxin	cytosol [GO:0005829]; 2 iron, 2 sulfur cluster binding [GO:0051537]; electron transfer activity [GO:0009055]; P450-containing electron transport chain [GO:0140647]
Q88PK2	iscX	PP_0848	NaN	15.71	14.881	16.1162	16.469	17.523	17.1934	17.372	17.5935	NA	1.9917	0.02111	0.138	Up	2.6752	0.003111	0.04152	Up	Donor of Fe2+ and regulator of cysteine desulfurase activity	cytosol [GO:0005829]; ferrous iron binding [GO:0008198]; iron-sulfur cluster assembly [GO:0016226]
Q88PK1	ndk	PP_0849	24.1809	24.1755	23.8998	24.0342	23.4876	24.3476	24.2684	24.0846	23.9559	NA	-0.1289	0.7158	0.8457	Not_Significant	0.0175	0.941	0.9607	Not_Significant	Nucleoside diphosphate kinase (NDK) (NDP kinase) (EC 2.7.4.6) (Nucleoside-2-P kinase)	cytoplasm [GO:0005737]; ATP binding [GO:0005524]; metal ion binding [GO:0046872]; nucleoside diphosphate kinase activity [GO:0004550]; CTP biosynthetic process [GO:0006241]; GTP biosynthetic process [GO:0006183]; UTP biosynthetic process [GO:0006228]
Q88PJ8		PP_0852	17.016	16.6573	16.0016	17.6173	17.7405	17.3797	17.3119	14.7204	17.2101	NA	1.0209	0.02869	0.1591	Up	-0.1442	0.8559	0.9117	Not_Significant	Transcriptional regulator, Cro/CI family	membrane [GO:0016020]; DNA binding [GO:0003677]
Q88PJ7	ispG	PP_0853	19.6372	19.1854	18.7878	19.666	18.3143	19.6885	18.7036	17.8708	19.2889	NA	0.0195	0.9692	0.9876	Not_Significant	-0.5824	0.2337	0.3997	Not_Significant	4-hydroxy-3-methylbut-2-en-1-yl diphosphate synthase (flavodoxin) (EC 1.17.7.3) (1-hydroxy-2-methyl-2-(E)-butenyl 4-diphosphate synthase)	4 iron, 4 sulfur cluster binding [GO:0051539]; 4-hydroxy-3-methylbut-2-en-1-yl diphosphate synthase activity (ferredoxin) [GO:0046429]; 4-hydroxy-3-methylbut-2-enyl-diphosphate synthase activity (flavodoxin) [GO:0141197]; iron ion binding [GO:0005506]; isopentenyl diphosphate biosynthetic process, methylerythritol 4-phosphate pathway [GO:0019288]; terpenoid biosynthetic process [GO:0016114]
Q88PJ6	hisS	PP_0854	20.1469	20.4638	20.4429	19.8763	19.8341	19.8439	19.144	19.8692	19.6268	NA	-0.4998	0.1179	0.3105	Not_Significant	-0.8046	0.02782	0.128	Not_Significant	Histidine--tRNA ligase (EC 6.1.1.21) (Histidyl-tRNA synthetase) (HisRS)	cytoplasm [GO:0005737]; ATP binding [GO:0005524]; histidine-tRNA ligase activity [GO:0004821]; histidyl-tRNA aminoacylation [GO:0006427]
Q88PJ5		PP_0855	18.9648	18.6813	19.4862	18.8213	18.631	18.0282	17.0036	16.9363	18.7593	NA	-0.5506	0.1889	0.3952	Not_Significant	-1.4777	0.03887	0.1424	Down	Ancillary SecYEG translocon subunit	plasma membrane [GO:0005886]; protein-containing complex binding [GO:0044877]
Q88PJ4	bamB	PP_0856	19.3546	19.0058	18.0699	18.6081	17.9149	16.1284	18.7518	18.0779	18.3257	NA	-1.2597	0.1227	0.3135	Not_Significant	-0.425	0.3348	0.5035	Not_Significant	Outer membrane protein assembly factor BamB	cell outer membrane [GO:0009279]; Gram-negative-bacterium-type cell outer membrane assembly [GO:0043165]; protein insertion into membrane [GO:0051205]
Q88PJ3	der	PP_0857	18.3844	19.2727	18.2321	17.478	17.3774	16.7228	17.4163	18.5438	17.6281	NA	-1.437	0.01184	0.119	Down	-0.767	0.1293	0.2784	Not_Significant	GTPase Der (GTP-binding protein EngA)	GTP binding [GO:0005525]; ribosome binding [GO:0043022]; ribosome biogenesis [GO:0042254]
Q88PJ2		PP_0858	17.5397	15.9029	14.8342	15.8354	16.532	16.1121	15.4017	16.0729	16.0935	NA	0.0675	0.9255	0.965	Not_Significant	-0.2362	0.7466	0.8462	Not_Significant	Methionine/glutamine aminotransferase	cytoplasm [GO:0005737]; kynurenine-oxoglutarate transaminase activity [GO:0016212]; pyridoxal phosphate binding [GO:0030170]; biosynthetic process [GO:0009058]
Q88PJ1		PP_0859	18.1003	17.1416	18.2451	19.5581	18.708	18.8821	18.7348	17.7946	18.8569	NA	1.2204	0.02812	0.1584	Up	0.6331	0.2021	0.3659	Not_Significant	Ketoglutaramate omega-amidase	2-oxoglutaramate amidase activity [GO:0106008]; omega-amidase activity [GO:0050152]
Q88PI6	speC	PP_0864	19.7308	20.4404	19.9762	20.3286	20.142	19.3848	20.1294	19.3196	20.0998	NA	-0.0974	0.8088	0.8959	Not_Significant	-0.1995	0.5796	0.7144	Not_Significant	ornithine decarboxylase (EC 4.1.1.17)	cytoplasm [GO:0005737]; ornithine decarboxylase activity [GO:0004586]; putrescine biosynthetic process from ornithine [GO:0033387]
Q88PH8	prfC	PP_0872	20.3245	20.1467	19.6362	20.055	18.0647	19.1276	19.7364	18.5847	19.2286	NA	-0.9534	0.1308	0.3254	Not_Significant	-0.8526	0.0649	0.1834	Not_Significant	Peptide chain release factor 3 (RF-3)	cytosol [GO:0005829]; GTP binding [GO:0005525]; GTPase activity [GO:0003924]; guanosine tetraphosphate binding [GO:0097216]; translation release factor activity, codon nonspecific [GO:0016150]; translation release factor activity, codon specific [GO:0016149]; regulation of translational termination [GO:0006449]
Q88PH2	dppF	PP_0878	17.3765	NaN	16.7121	16.7159	16.0135	NaN	15.6193	16.0255	14.4342	NA	-1.3187	0.2859	0.5009	Not_Significant	-1.0924	0.1548	0.311	Not_Significant	Dipeptide ABC transporter, binding subunit (EC 3.6.3.23)	ATP binding [GO:0005524]; ATP hydrolysis activity [GO:0016887]; peptide transport [GO:0015833]; transmembrane transport [GO:0055085]
Q88PG8	dppA-I	PP_0882	16.8337	16.5769	15.7835	18.8127	18.2101	18.7914	18.8846	18.801	18.9247	NA	2.2067	0.001132	0.07312	Up	2.4721	0.0002851	0.01588	Up	Dipeptide ABC transporter-periplasmic binding protein (EC 3.6.3.23)	ATP-binding cassette (ABC) transporter complex [GO:0043190]; outer membrane-bounded periplasmic space [GO:0030288]; hydrolase activity [GO:0016787]; peptide transmembrane transporter activity [GO:1904680]; dipeptide transport [GO:0042938]; protein transport [GO:0015031]
Q88PG6	dppA-II	PP_0884	NaN	15.8464	16.628	17.3677	14.7948	17.0242	16.7184	17.1132	16.8248	NA	0.2863	0.7036	0.8402	Not_Significant	0.7762	0.04501	0.1514	Not_Significant	Dipeptide ABC transporter-periplasmic binding protein (EC 3.6.3.23)	ATP-binding cassette (ABC) transporter complex [GO:0043190]; outer membrane-bounded periplasmic space [GO:0030288]; hydrolase activity [GO:0016787]; peptide transmembrane transporter activity [GO:1904680]; dipeptide transport [GO:0042938]; protein transport [GO:0015031]
Q88PG5	dppA-III	PP_0885	17.484	19.3108	18.4805	20.8542	20.3154	20.9295	20.7651	20.5667	20.9453	NA	2.2746	0.003906	0.1001	Up	2.334	0.002934	0.04085	Up	Dipeptide ABC transporter-periplasmic binding protein (EC 3.6.3.23)	ATP-binding cassette (ABC) transporter complex [GO:0043190]; outer membrane-bounded periplasmic space [GO:0030288]; hydrolase activity [GO:0016787]; peptide transmembrane transporter activity [GO:1904680]; dipeptide transport [GO:0042938]; protein transport [GO:0015031]
Q88PG4		PP_0886	16.4184	16.9493	17.027	18.2832	18.5205	18.3691	18.3318	17.2258	18.7643	NA	1.5926	0.001742	0.09146	Up	1.309	0.02757	0.128	Up	DUF541 domain-containing protein	DNA damage response [GO:0006974]
Q88PG2	regA	PP_0888	19.3332	19.1149	19.2386	19.8528	18.836	19.9144	19.9967	19.0395	19.6963	NA	0.3055	0.4567	0.6573	Not_Significant	0.3486	0.3042	0.4732	Not_Significant	Photosynthetic apparatus regulatory protein RegA	sequence-specific DNA binding [GO:0043565]; phosphorelay signal transduction system [GO:0000160]
Q88PF9		PP_0891	NaN	NaN	NaN	17.0107	16.1766	15.2433	16.789	15.4558	17.4076	both_in_overexp	NA	NA	NA	NA	NA	NA	NA	NA	Lipid/polyisoprenoid-binding YceI-like domain-containing protein
Q88PF7		PP_0893	19.697	19.5034	19.4126	20.4456	20.2292	19.8796	20.2147	20.6221	20.0132	NA	0.6471	0.07311	0.2434	Not_Significant	0.7457	0.02763	0.128	Not_Significant	ThiJ/PfpI family protein
Q88PF3		PP_0897	20.931	21.2025	20.8372	20.807	20.0362	20.5655	20.6718	20.3276	19.9752	NA	-0.5207	0.164	0.3649	Not_Significant	-0.6653	0.05162	0.1613	Not_Significant	Fumarate hydratase class I (EC 4.2.1.2)	4 iron, 4 sulfur cluster binding [GO:0051539]; fumarate hydratase activity [GO:0004333]; metal ion binding [GO:0046872]; generation of precursor metabolites and energy [GO:0006091]
Q88PE9	colR	PP_0901	19.3829	NaN	18.8806	19.1486	18.2522	18.539	19.2962	16.7068	18.5426	NA	0.7954	0.4846	0.6799	Not_Significant	0.3307	0.7989	0.8804	Not_Significant	DNA-binding response regulator	cytosol [GO:0005829]; protein-DNA complex [GO:0032993]; DNA-binding transcription activator activity [GO:0001216]; DNA-binding transcription repressor activity [GO:0001217]; phosphorelay response regulator activity [GO:0000156]; transcription cis-regulatory region binding [GO:0000976]
Q88PE1		PP_0909	17.7726	18.8756	19.155	18.282	18.1996	15.6834	NaN	18.201	17.6695	NA	-1.2127	0.1758	0.3805	Not_Significant	-0.5951	0.2083	0.3723	Not_Significant	Imelysin-like domain-containing protein	cell envelope [GO:0030313]
Q88PD7		PP_0913	24.4347	24.279	24.599	23.6859	24.385	22.9562	22.6077	24.0523	22.1005	NA	-0.7618	0.1208	0.3127	Not_Significant	-1.5174	0.02738	0.128	Down	Imelysin-like domain-containing protein	cell envelope [GO:0030313]
Q88PD5	sodB	PP_0915	22.1663	22.0454	22.0608	22.1549	21.704	21.5215	21.8336	22.0009	22.1341	NA	-0.2974	0.3649	0.5809	Not_Significant	-0.1013	0.6549	0.7692	Not_Significant	Superoxide dismutase [Fe] (EC 1.15.1.1)	metal ion binding [GO:0046872]; superoxide dismutase activity [GO:0004784]
Q88PD1		PP_0919	18.1471	18.4134	18.6093	17.0571	18.4212	17.0167	16.753	18.1356	17.3714	NA	-0.8916	0.09921	0.284	Not_Significant	-0.97	0.05096	0.1604	Not_Significant	ATPase	membrane [GO:0016020]
Q88PC9		PP_0921	16.6568	16.2416	16.1252	16.699	17.1272	16.8016	17.6727	16.076	17.0787	NA	0.5347	0.133	0.3258	Not_Significant	0.6013	0.2299	0.3959	Not_Significant	Transcriptional regulator, ArsR family	DNA-binding transcription factor activity [GO:0003700]
Q88PC5		PP_0925	18.6363	18.2454	18.1589	15.5653	15.8366	17.4675	16.9961	NaN	17.4708	NA	-2.0571	0.008604	0.1117	Down	-1.9245	0.0353	0.1394	Down	Acyl-CoA dehydrogenase	oxidoreductase activity, acting on the CH-CH group of donors [GO:0016627]
Q88PC0	gatB	PP_0930	19.5377	19.8626	19.2515	19.6141	19.014	19.4497	19.361	19.0161	19.2331	NA	-0.1913	0.5828	0.7633	Not_Significant	-0.3472	0.2312	0.3977	Not_Significant	Aspartyl/glutamyl-tRNA(Asn/Gln) amidotransferase subunit B (Asp/Glu-ADT subunit B) (EC 6.3.5.-)	asparaginyl-tRNA synthase (glutamine-hydrolyzing) activity [GO:0050566]; ATP binding [GO:0005524]; glutaminyl-tRNA synthase (glutamine-hydrolyzing) activity [GO:0050567]; glutaminyl-tRNAGln biosynthesis via transamidation [GO:0070681]; translation [GO:0006412]
Q88PB9	gatA	PP_0931	19.3327	19.909	19.5346	19.4459	19.3566	19.5873	19.4634	19.686	19.0768	NA	-0.1289	0.6826	0.8276	Not_Significant	-0.1834	0.542	0.6878	Not_Significant	Glutamyl-tRNA(Gln) amidotransferase subunit A (Glu-ADT subunit A) (EC 6.3.5.7)	glutamyl-tRNA(Gln) amidotransferase complex [GO:0030956]; ATP binding [GO:0005524]; glutaminyl-tRNA synthase (glutamine-hydrolyzing) activity [GO:0050567]; translation [GO:0006412]
Q88PB8	gatC	PP_0932	20.1047	19.7103	19.4449	20.491	17.0858	20.5461	20.2388	20.467	19.6532	NA	-0.379	0.7041	0.8402	Not_Significant	0.3664	0.2994	0.4696	Not_Significant	Aspartyl/glutamyl-tRNA(Asn/Gln) amidotransferase subunit C (Asp/Glu-ADT subunit C) (EC 6.3.5.-)	asparaginyl-tRNA synthase (glutamine-hydrolyzing) activity [GO:0050566]; ATP binding [GO:0005524]; glutaminyl-tRNA synthase (glutamine-hydrolyzing) activity [GO:0050567]; glutaminyl-tRNAGln biosynthesis via transamidation [GO:0070681]; regulation of translational fidelity [GO:0006450]; translation [GO:0006412]
Q88PB7	mreB	PP_0933	21.3057	21.0053	20.702	20.993	20.4738	20.5787	20.5492	20.25	20.6779	NA	-0.3225	0.3549	0.5727	Not_Significant	-0.512	0.1038	0.2433	Not_Significant	Cell shape-determining protein MreB	cytoplasm [GO:0005737]; ATP binding [GO:0005524]; cell morphogenesis [GO:0000902]; regulation of cell shape [GO:0008360]
Q88PB6	mreC	PP_0934	17.1652	17.3651	13.6524	17.1894	17.0578	18.6997	16.7189	16.6748	17.0899	NA	1.5881	0.1861	0.3919	Not_Significant	0.767	0.4766	0.6324	Not_Significant	Cell shape-determining protein MreC (Cell shape protein MreC)	plasma membrane [GO:0005886]; regulation of cell shape [GO:0008360]
Q88PB4	maf-1	PP_0936	18.33	16.9979	18.4625	17.6424	17.3889	16.582	15.9907	15.8253	16.3504	NA	-0.7257	0.2092	0.4192	Not_Significant	-1.8747	0.005888	0.05626	Down	dTTP/UTP pyrophosphatase (dTTPase/UTPase) (EC 3.6.1.9) (Nucleoside triphosphate pyrophosphatase) (Nucleotide pyrophosphatase) (Nucleotide PPase)	cytoplasm [GO:0005737]; 8-oxo-(d)RTP hydrolase activity [GO:0106379]; dTTP diphosphatase activity [GO:0036218]; UTP diphosphatase activity [GO:0036221]; nucleotide metabolic process [GO:0009117]
Q88PB3	rng	PP_0937	17.9031	18.3029	18.1994	17.3122	17.2427	16.9185	17.6965	16.9482	17.0963	NA	-0.9774	0.01505	0.1208	Not_Significant	-0.8881	0.02255	0.1166	Not_Significant	Endoribonuclease G (RNAse G) (EC 3.1.26.-)	cytoplasm [GO:0005737]; metal ion binding [GO:0046872]; RNA binding [GO:0003723]; RNA nuclease activity [GO:0004540]; rRNA processing [GO:0006364]
Q88PB2		PP_0938	21.9182	22.3892	23.2057	22.9098	22.9475	22.9908	22.7912	22.157	21.9694	NA	0.445	0.304	0.5182	Not_Significant	-0.1985	0.6528	0.7673	Not_Significant	TIGR02099 family protein
Q88PB0	tldD	PP_0940	20.4752	19.8493	19.662	20.5981	20.1544	20.1995	20.5522	20.3343	20.3278	NA	0.3219	0.3867	0.5964	Not_Significant	0.4093	0.2084	0.3723	Not_Significant	Protease involved in Microcin B17 maturation and in sensitivity to the DNA gyrase inhibitor LetD	cytosol [GO:0005829]; metallopeptidase activity [GO:0008237]; proteolysis [GO:0006508]
Q88PA9	darP	PP_0941	17.1224	18.6087	NaN	17.7691	18.8118	18.6026	16.5888	NaN	17.9555	NA	1.1793	0.1473	0.3439	Not_Significant	-0.2807	0.7346	0.8373	Not_Significant	Dual-action ribosomal maturation protein DarP (Large ribosomal subunit assembly factor DarP)	cytosol [GO:0005829]; rRNA binding [GO:0019843]; ribosome biogenesis [GO:0042254]
Q88PA8	pmbA	PP_0942	19.7543	19.9178	19.586	19.5868	19.002	19.6864	19.726	19.4051	19.4932	NA	-0.3276	0.3468	0.5647	Not_Significant	-0.2113	0.3926	0.557	Not_Significant	Regulatory protease	cytosol [GO:0005829]; metallopeptidase activity [GO:0008237]; proteolysis [GO:0006508]
Q88PA1		PP_0949	16.8382	17.0794	17.7589	16.1621	16.1573	15.9099	15.2999	15.8783	15.1631	NA	-1.1491	0.01503	0.1208	Down	-1.7784	0.00229	0.03715	Down	Nucleotide-binding protein PP_0949	ATP binding [GO:0005524]; GTP binding [GO:0005525]
Q88PA0	ptsN	PP_0950	19.3419	19.9704	18.9261	19.5326	17.9126	17.8876	19.386	NaN	17.3812	NA	-0.9686	0.1306	0.3254	Not_Significant	-1.9498	0.08428	0.2117	Not_Significant	Phosphotransferase system enzyme IIA, regulation of potassium transport	protein kinase activator activity [GO:0030295]; protein-N(PI)-phosphohistidine-sugar phosphotransferase activity [GO:0008982]; phosphoenolpyruvate-dependent sugar phosphotransferase system [GO:0009401]
P0A147	hpf	PP_0951	20.4198	21.0097	20.3936	22.0033	20.7655	21.6378	21.3683	21.1346	21.4089	NA	0.8612	0.08524	0.2607	Not_Significant	0.6963	0.0412	0.1453	Not_Significant	Ribosome hibernation promoting factor (HPF) (Hibernation factor HPF)	cytosolic small ribosomal subunit [GO:0022627]; ribosomal small subunit binding [GO:0043024]; negative regulation of translational elongation [GO:0045900]
P0A171	rpoN	PP_0952	14.975	17.5361	NaN	17.6383	16.179	17.2091	18.0985	18.0948	17.0179	NA	1.9648	0.15	0.3461	Not_Significant	2.6931	0.06805	0.1867	Not_Significant	RNA polymerase sigma-54 factor	DNA-directed RNA polymerase complex [GO:0000428]; protein-DNA complex [GO:0032993]; DNA-binding transcription activator activity [GO:0001216]; identical protein binding [GO:0042802]; nucleotidyltransferase activity [GO:0016779]; sigma factor activity [GO:0016987]; transcription cis-regulatory region binding [GO:0000976]; DNA-templated transcription initiation [GO:0006352]; positive regulation of …
Q88P99	lptB	PP_0953	20.1835	18.9167	18.8356	19.6491	19.0141	18.7135	18.9148	18.1398	18.8615	NA	-0.1864	0.7138	0.8457	Not_Significant	-0.6732	0.1913	0.3526	Not_Significant	Lipopolysaccharide export system ATP-binding protein LptB	ATP-binding cassette (ABC) transporter complex [GO:0043190]; cytoplasm [GO:0005737]; ATP binding [GO:0005524]; ATP hydrolysis activity [GO:0016887]; transmembrane transport [GO:0055085]
Q88P98	lptA	PP_0954	20.2406	19.7054	19.8325	20.9243	19.8331	20.7391	20.8772	20.4521	20.4902	NA	0.5726	0.1957	0.4036	Not_Significant	0.6803	0.04234	0.1464	Not_Significant	Lipopolysaccharide export system protein LptA	cell outer membrane [GO:0009279]; outer membrane-bounded periplasmic space [GO:0030288]; glycolipid transfer activity [GO:0017089]; lipopolysaccharide binding [GO:0001530]; Gram-negative-bacterium-type cell outer membrane assembly [GO:0043165]; lipopolysaccharide transport [GO:0015920]
Q88P95	kdsD	PP_0957	19.115	19.7793	19.2318	19.3398	18.5134	19.097	18.7895	17.604	19.1368	NA	-0.3919	0.3225	0.5391	Not_Significant	-0.8652	0.1092	0.2502	Not_Significant	Arabinose 5-phosphate isomerase (API) (EC 5.3.1.13)	arabinose-5-phosphate isomerase activity [GO:0019146]; carbohydrate derivative binding [GO:0097367]; metal ion binding [GO:0046872]; carbohydrate derivative metabolic process [GO:1901135]; carbohydrate metabolic process [GO:0005975]
Q88P91	ttg2D	PP_0961	17.797	16.9984	16.8892	19.7437	17.2027	17.7313	19.1463	17.6342	18.092	NA	0.9977	0.2029	0.4118	Not_Significant	1.0626	0.06797	0.1867	Not_Significant	Toluene tolerance protein
Q88P88	murA	PP_0964	20.0596	19.6278	19.5638	20.0974	19.062	19.1432	19.3369	18.0552	19.1781	NA	-0.3162	0.4494	0.6509	Not_Significant	-0.8937	0.07014	0.1894	Not_Significant	UDP-N-acetylglucosamine 1-carboxyvinyltransferase (EC 2.5.1.7) (Enoylpyruvate transferase) (UDP-N-acetylglucosamine enolpyruvyl transferase) (EPT)	cytoplasm [GO:0005737]; UDP-N-acetylglucosamine 1-carboxyvinyltransferase activity [GO:0008760]; cell division [GO:0051301]; cell wall organization [GO:0071555]; peptidoglycan biosynthetic process [GO:0009252]; regulation of cell shape [GO:0008360]; UDP-N-acetylgalactosamine biosynthetic process [GO:0019277]
Q88P87	hisG	PP_0965	19.8782	20.2946	19.7446	20.4803	19.9353	20.5004	20.076	20.0697	19.9894	NA	0.3329	0.3488	0.5658	Not_Significant	0.0726	0.7755	0.8673	Not_Significant	ATP phosphoribosyltransferase (ATP-PRT) (ATP-PRTase) (EC 2.4.2.17)	cytoplasm [GO:0005737]; ATP binding [GO:0005524]; ATP phosphoribosyltransferase activity [GO:0003879]; L-histidine biosynthetic process [GO:0000105]
P59400	hisD	PP_0966	20.3032	20.4512	19.9385	19.8845	19.7784	19.449	19.801	20.1972	19.4181	NA	-0.527	0.1353	0.3267	Not_Significant	-0.4255	0.205	0.3695	Not_Significant	Histidinol dehydrogenase (HDH) (EC 1.1.1.23)	cytosol [GO:0005829]; histidinol dehydrogenase activity [GO:0004399]; NAD binding [GO:0051287]; zinc ion binding [GO:0008270]; L-histidine biosynthetic process [GO:0000105]
Q88P86	hisC	PP_0967	20.0079	20.0554	19.8865	20.0978	20.9569	20.1881	19.9391	19.7448	19.5433	NA	0.431	0.2533	0.4648	Not_Significant	-0.2408	0.3264	0.4963	Not_Significant	Histidinol-phosphate aminotransferase (EC 2.6.1.9) (Imidazole acetol-phosphate transaminase)	histidinol-phosphate transaminase activity [GO:0004400]; pyridoxal phosphate binding [GO:0030170]; L-histidine biosynthetic process [GO:0000105]
Q88P80		PP_0973	19.1657	19.1809	19.2635	17.9601	17.1683	18.0832	18.4381	18.5283	18.1035	NA	-1.4662	0.004909	0.1022	Down	-0.8467	0.01	0.07178	Not_Significant	Nucleoid-associated protein PP_0973	bacterial nucleoid [GO:0043590]; cytoplasm [GO:0005737]; double-stranded DNA binding [GO:0003690]; single-stranded RNA binding [GO:0003727]
Q88P78	hupN	PP_0975	22.6082	22.6979	22.4657	22.9013	22.4064	21.8373	22.405	21.7031	21.7311	NA	-0.2089	0.5846	0.7645	Not_Significant	-0.6442	0.06123	0.1753	Not_Significant	DNA-binding protein HU, form N	cytosol [GO:0005829]; DNA binding [GO:0003677]; structural constituent of chromatin [GO:0030527]; chromosome condensation [GO:0030261]
Q88P76	valS	PP_0977	20.3885	20.3451	20.3704	19.1407	19.5777	19.0402	19.0671	20.0239	18.5275	NA	-1.1151	0.008131	0.1117	Down	-1.1618	0.02983	0.1303	Down	Valine--tRNA ligase (EC 6.1.1.9) (Valyl-tRNA synthetase) (ValRS)	cytosol [GO:0005829]; aminoacyl-tRNA editing activity [GO:0002161]; ATP binding [GO:0005524]; valine-tRNA ligase activity [GO:0004832]; valyl-tRNA aminoacylation [GO:0006438]
Q88P75		PP_0978	19.3272	20.0918	19.9194	19.8727	19.3352	19.9219	19.2899	18.8155	18.7519	NA	-0.0696	0.8504	0.9201	Not_Significant	-0.827	0.03663	0.1401	Not_Significant	DNA polymerase III subunit chi
Q88P74	holC	PP_0979	NaN	NaN	NaN	16.0186	NaN	16.3098	NaN	NaN	NaN	only_in_B4	NA	NA	NA	NA	NA	NA	NA	NA	DNA polymerase III subunit chi (EC 2.7.7.7)	DNA binding [GO:0003677]; DNA-directed DNA polymerase activity [GO:0003887]; DNA replication [GO:0006260]; positive regulation of DNA-templated DNA replication initiation [GO:0032298]
Q88P73	pepA	PP_0980	18.0065	17.6031	16.8463	15.2145	17.0573	13.4508	14.4245	11.6522	15.6801	NA	-2.2445	0.04525	0.1893	Down	-3.5664	0.01344	0.08642	Down	Probable cytosol aminopeptidase (EC 3.4.11.1) (Leucine aminopeptidase) (LAP) (EC 3.4.11.10) (Leucyl aminopeptidase)	cytoplasm [GO:0005737]; manganese ion binding [GO:0030145]; metalloaminopeptidase activity [GO:0070006]; proteolysis [GO:0006508]
Q88P67	gcvT-I	PP_0986	19.6809	20.4232	19.8053	20.2871	19.7039	20.5886	20.2809	20.4316	20.212	NA	0.2234	0.5774	0.76	Not_Significant	0.3384	0.2721	0.4428	Not_Significant	aminomethyltransferase (EC 2.1.2.10) (Glycine cleavage system T protein)	cytoplasm [GO:0005737]; glycine cleavage complex [GO:0005960]; aminomethyltransferase activity [GO:0004047]; transaminase activity [GO:0008483]; glycine catabolic process [GO:0006546]
Q88P66	tdcG-II	PP_0987	15.5806	16.3092	17.1048	15.3643	16.7532	NaN	NaN	17.6781	16.941	NA	-0.7577	0.2932	0.508	Not_Significant	0.3421	0.6353	0.754	Not_Significant	L-serine dehydratase (EC 4.3.1.17)	4 iron, 4 sulfur cluster binding [GO:0051539]; L-serine ammonia-lyase activity [GO:0003941]; metal ion binding [GO:0046872]; gluconeogenesis [GO:0006094]
Q88P65	gcvP1	PP_0988	17.1562	18.597	18.3356	18.0738	18.785	18.2015	17.9305	18.6207	18.5485	NA	0.3238	0.5164	0.7078	Not_Significant	0.337	0.4831	0.6359	Not_Significant	Glycine dehydrogenase (decarboxylating) 1 (EC 1.4.4.2) (Glycine cleavage system P-protein 1) (Glycine decarboxylase 1) (Glycine dehydrogenase (aminomethyl-transferring) 1)	cytosol [GO:0005829]; glycine cleavage complex [GO:0005960]; glycine binding [GO:0016594]; glycine dehydrogenase (decarboxylating) activity [GO:0004375]; pyridoxal phosphate binding [GO:0030170]; glycine decarboxylation via glycine cleavage system [GO:0019464]
Q88P64	gcvH1	PP_0989	21.1669	21.4168	20.7411	21.4176	20.3502	20.9619	16.0028	20.486	20.6967	NA	-0.1984	0.6301	0.7888	Not_Significant	-2.0465	0.1599	0.3151	Not_Significant	Glycine cleavage system H protein 1	cytosol [GO:0005829]; glycine cleavage complex [GO:0005960]; glycine decarboxylation via glycine cleavage system [GO:0019464]
Q88P60		PP_0993	17.5792	13.8247	NaN	19.2703	15.1669	17.3288	15.4877	NaN	17.6352	NA	1.8671	0.2038	0.4128	Not_Significant	0.6588	0.5874	0.7209	Not_Significant	DUF2282 domain-containing protein
Q88P59		PP_0994	NaN	NaN	NaN	16.4592	NaN	17.0206	NaN	NaN	NaN	only_in_B4	NA	NA	NA	NA	NA	NA	NA	NA	RNA polymerase sigma factor	DNA binding [GO:0003677]; sigma factor activity [GO:0016987]; DNA-templated transcription initiation [GO:0006352]
Q88P55		PP_0998	20.8095	21.5488	21.001	22.4097	21.6461	22.3186	22.3919	22.1834	22.4895	NA	1.005	0.03256	0.1643	Up	1.2352	0.004535	0.04882	Up	DUF5064 domain-containing protein
Q88P54	arcC	PP_0999	20.4607	20.0806	19.3047	21.1022	20.1253	21.0696	21.0337	20.6954	20.7164	NA	0.817	0.119	0.3114	Not_Significant	0.8665	0.05009	0.1593	Not_Significant	Carbamate kinase	cytosol [GO:0005829]; carbamate kinase activity [GO:0008804]; arginine deiminase pathway [GO:0019546]
Q88P53	arcB	PP_1000	21.2358	21.1772	20.6037	22.1462	21.1011	22.0686	22.2706	21.4888	22.1873	NA	0.7664	0.1058	0.2916	Not_Significant	0.9766	0.02512	0.1237	Not_Significant	Ornithine carbamoyltransferase, catabolic (OTCase) (EC 2.1.3.3)	cytoplasm [GO:0005737]; amino acid binding [GO:0016597]; ornithine carbamoyltransferase activity [GO:0004585]; arginine biosynthetic process via ornithine [GO:0042450]; arginine catabolic process to ornithine [GO:0019547]; citrulline biosynthetic process [GO:0019240]; L-arginine biosynthetic process [GO:0006526]
Q88P52	arcA	PP_1001	21.784	21.2521	21.2926	21.4438	21.4345	21.002	21.263	21.6149	21.218	NA	-0.1495	0.6545	0.8068	Not_Significant	-0.0776	0.7797	0.869	Not_Significant	Arginine deiminase (ADI) (EC 3.5.3.6) (Arginine dihydrolase) (AD)	cytoplasm [GO:0005737]; arginine deiminase activity [GO:0016990]; arginine catabolic process to ornithine [GO:0019547]; arginine deiminase pathway [GO:0019546]
Q88P44	gapA	PP_1009	24.2881	24.0769	23.9438	23.5954	23.4009	23.2627	23.5437	23.2601	22.9849	NA	-0.6833	0.05176	0.2014	Not_Significant	-0.84	0.01623	0.09931	Not_Significant	Glyceraldehyde-3-phosphate dehydrogenase (EC 1.2.1.-)	NAD binding [GO:0051287]; NADP binding [GO:0050661]; oxidoreductase activity, acting on the aldehyde or oxo group of donors, NAD or NADP as acceptor [GO:0016620]; glucose metabolic process [GO:0006006]
Q88P43	edd	PP_1010	21.9112	22.1252	21.6538	20.613	20.4832	20.5076	20.4805	21.1424	20.2896	NA	-1.3622	0.002673	0.09754	Down	-1.2592	0.006827	0.06124	Down	Phosphogluconate dehydratase (EC 4.2.1.12)	cytosol [GO:0005829]; 4 iron, 4 sulfur cluster binding [GO:0051539]; metal ion binding [GO:0046872]; phosphogluconate dehydratase activity [GO:0004456]; D-gluconate catabolic process [GO:0046177]; Entner-Doudoroff pathway through 6-phosphogluconate [GO:0009255]
Q88P42	glk	PP_1011	19.7613	19.7159	19.1974	18.6686	18.1563	19.2326	18.4179	18.2535	19.1222	NA	-0.8723	0.0629	0.2259	Not_Significant	-0.9603	0.02728	0.128	Not_Significant	Glucokinase (EC 2.7.1.2) (Glucose kinase)	cytosol [GO:0005829]; ATP binding [GO:0005524]; D-glucose binding [GO:0005536]; glucokinase activity [GO:0004340]; glycolytic process [GO:0006096]
Q88P41	gltR-II	PP_1012	17.786	18.2197	16.9222	17.3017	18.8675	17.7733	16.9015	17.4932	17.1246	NA	0.3382	0.555	0.7373	Not_Significant	-0.4695	0.2811	0.4517	Not_Significant	DNA-binding response regulator	cytosol [GO:0005829]; protein-DNA complex [GO:0032993]; phosphorelay response regulator activity [GO:0000156]; transcription cis-regulatory region binding [GO:0000976]; regulation of DNA-templated transcription [GO:0006355]
Q88P39	yihS	PP_1014	20.997	20.1311	20.3897	20.3492	17.2082	20.7135	19.3428	20.0262	20.3143	NA	-1.0823	0.2907	0.5051	Not_Significant	-0.6115	0.1529	0.3079	Not_Significant	Aldose-ketose isomerase (EC 5.3.1.7)	mannose isomerase activity [GO:0050089]; carbohydrate metabolic process [GO:0005975]
Q88P38	gtsA	PP_1015	23.7854	23.6846	23.5458	24.3363	23.7623	23.9297	23.8789	23.4692	23.6211	NA	0.3375	0.3037	0.5182	Not_Significant	-0.0155	0.9485	0.9653	Not_Significant	Mannose/glucose ABC transporter, glucose-binding periplasmic protein	cell envelope [GO:0030313]
Q88P35	gtsD	PP_1018	21.947	21.6725	21.0339	21.1058	19.8898	20.6963	20.4917	20.4834	20.5838	NA	-0.9872	0.06408	0.2274	Not_Significant	-1.0315	0.01379	0.08802	Down	Mannose/glucose ABC transporter-ATP binding subunit (EC 3.6.3.17)	ATP-binding cassette (ABC) transporter complex, substrate-binding subunit-containing [GO:0055052]; ABC-type transporter activity [GO:0140359]; ATP binding [GO:0005524]; ATP hydrolysis activity [GO:0016887]; carbohydrate transport [GO:0008643]
Q88P34	oprB-I	PP_1019	22.7539	20.5155	20.7065	18.4621	18.5647	17.4159	16.1436	20.0216	12.072	NA	-3.1777	0.003071	0.1001	Down	-5.2462	0.03759	0.1409	Down	Carbohydrate-selective porin	membrane [GO:0016020]; porin activity [GO:0015288]; carbohydrate transport [GO:0008643]
Q88P32	hexR	PP_1021	14.2936	15.3311	16.6941	14.9585	15.1159	NaN	16.7301	16.4317	17.5158	NA	0.1177	0.8778	0.9358	Not_Significant	1.453	0.06913	0.1882	Not_Significant	HTH-type transcriptional regulator HexR	protein-DNA complex [GO:0032993]; carbohydrate derivative binding [GO:0097367]; DNA-binding transcription repressor activity [GO:0001217]; transcription cis-regulatory region binding [GO:0000976]; carbohydrate derivative metabolic process [GO:1901135]
Q88P31	zwfA	PP_1022	22.2386	21.8839	21.495	21.2453	21.3089	20.7832	20.6811	21.4776	20.8907	NA	-0.76	0.06421	0.2274	Not_Significant	-0.856	0.04107	0.1453	Not_Significant	Glucose-6-phosphate 1-dehydrogenase (G6PD) (EC 1.1.1.49)	cytosol [GO:0005829]; glucose-6-phosphate dehydrogenase activity [GO:0004345]; NADP binding [GO:0050661]; glucose metabolic process [GO:0006006]; pentose-phosphate shunt, oxidative branch [GO:0009051]
Q88P30	pgl	PP_1023	23.4162	23.4903	23.3564	24.5167	23.7663	24.3797	24.2478	23.8433	24.1596	NA	0.7999	0.04537	0.1893	Not_Significant	0.6626	0.02661	0.1279	Not_Significant	6-phosphogluconolactonase (6PGL) (EC 3.1.1.31)	6-phosphogluconolactonase activity [GO:0017057]; carbohydrate metabolic process [GO:0005975]; pentose-phosphate shunt [GO:0006098]
Q88P29	eda	PP_1024	23.669	23.3346	23.1389	23.208	22.4419	21.8873	22.4148	20.935	21.111	NA	-0.8684	0.0812	0.2537	Not_Significant	-1.8939	0.005572	0.0552	Down	2-dehydro-3-deoxy-phosphogluconate aldolase (EC 4.1.2.14)	2-dehydro-3-deoxy-phosphogluconate aldolase activity [GO:0008675]
Q88P28	leuA	PP_1025	21.5248	21.7988	21.4564	20.8632	20.7535	20.7119	20.4748	20.8304	20.3511	NA	-0.8172	0.02454	0.1465	Not_Significant	-1.0412	0.005688	0.05561	Down	2-isopropylmalate synthase (EC 2.3.3.13) (Alpha-IPM synthase) (Alpha-isopropylmalate synthase)	cytoplasm [GO:0005737]; 2-isopropylmalate synthase activity [GO:0003852]; acetyl-CoA C-acetyltransferase activity [GO:0003985]; magnesium ion binding [GO:0000287]; L-leucine biosynthetic process [GO:0009098]
Q88P22	guaB	PP_1031	20.0629	19.7956	19.1181	19.886	19.5301	19.7082	19.8232	19.973	19.8263	NA	0.0493	0.8939	0.945	Not_Significant	0.2153	0.5105	0.6601	Not_Significant	Inosine-5'-monophosphate dehydrogenase (IMP dehydrogenase) (IMPD) (IMPDH) (EC 1.1.1.205)	IMP dehydrogenase activity [GO:0003938]; metal ion binding [GO:0046872]; nucleotide binding [GO:0000166]; GMP biosynthetic process [GO:0006177]; GTP biosynthetic process [GO:0006183]
Q88P21	guaA	PP_1032	20.3556	20.4975	20.5439	20.1847	20.1871	20.5552	20.468	20.6473	20.4261	NA	-0.1566	0.6017	0.7743	Not_Significant	0.0482	0.8291	0.8962	Not_Significant	GMP synthase [glutamine-hydrolyzing] (EC 6.3.5.2) (GMP synthetase) (Glutamine amidotransferase)	cytosol [GO:0005829]; ATP binding [GO:0005524]; GMP synthase activity [GO:0003921]
Q88P17	mltF	PP_1036	15.5527	17.7183	16.5215	17.9143	18.2416	17.3889	17.6729	18.2693	16.8073	NA	1.2508	0.07705	0.2449	Not_Significant	0.9856	0.18	0.3392	Not_Significant	Membrane-bound lytic murein transglycosylase F (EC 4.2.2.n1) (Murein lyase F)	cell outer membrane [GO:0009279]; lytic transglycosylase activity [GO:0008933]; cell wall macromolecule catabolic process [GO:0016998]; cell wall organization [GO:0071555]; peptidoglycan catabolic process [GO:0009253]
Q88P16	purL	PP_1037	20.5922	20.5454	20.3225	19.4536	19.8575	19.1218	18.9705	19.717	18.8616	NA	-1.0091	0.01812	0.1275	Down	-1.3037	0.005262	0.05344	Down	Phosphoribosylformylglycinamidine synthase (FGAM synthase) (FGAMS) (EC 6.3.5.3) (Formylglycinamide ribonucleotide amidotransferase) (FGAR amidotransferase) (FGAR-AT)	cytoplasm [GO:0005737]; ATP binding [GO:0005524]; metal ion binding [GO:0046872]; phosphoribosylformylglycinamidine synthase activity [GO:0004642]; 'de novo' IMP biosynthetic process [GO:0006189]
Q88NZ7		PP_1056	16.4166	16.948	17.7079	18.4758	14.9956	18.4156	18.3728	16.7039	18.1844	NA	0.2715	0.7929	0.8906	Not_Significant	0.7295	0.2444	0.4108	Not_Significant	Iron-chelator utilization protein	oxidoreductase activity [GO:0016491]
Q88NZ5		PP_1058	17.543	17.0865	17.3478	16.3362	15.0405	14.2019	16.1275	17.3021	15.7074	NA	-2.1329	0.008299	0.1117	Down	-0.9467	0.08084	0.205	Not_Significant	peptidoglycan glycosyltransferase (EC 2.4.99.28)	membrane [GO:0016020]; outer membrane-bounded periplasmic space [GO:0030288]; carboxypeptidase activity [GO:0004180]; peptidoglycan glycosyltransferase activity [GO:0008955]; peptidoglycan biosynthetic process [GO:0009252]; proteolysis [GO:0006508]
Q88NZ3		PP_1060	20.2843	19.8712	20.1417	20.3587	17.1648	18.4704	17.1735	19.3855	18.7265	NA	-1.4345	0.1141	0.3076	Not_Significant	-1.6706	0.02811	0.1286	Down	Glutamate synthase, large subunit	membrane [GO:0016020]; glutamate synthase activity [GO:0015930]; glutamate biosynthetic process [GO:0006537]
Q88NY7	dctD-II	PP_1066	17.4287	17.5826	17.2452	17.0864	16.0718	NaN	16.4867	17.153	17.6422	NA	-0.9534	0.03988	0.1757	Not_Significant	-0.3248	0.3874	0.5522	Not_Significant	C4-dicarboxylate transport transcriptional regulatory protein	ATP binding [GO:0005524]; ATP hydrolysis activity [GO:0016887]; sequence-specific DNA binding [GO:0043565]; phosphorelay signal transduction system [GO:0000160]; regulation of DNA-templated transcription [GO:0006355]
Q88NY5	gltL	PP_1068	19.0304	19.2069	18.8084	18.502	16.6938	18.8118	18.4341	19.1441	18.146	NA	-1.0127	0.1348	0.3267	Not_Significant	-0.4405	0.2284	0.3941	Not_Significant	Glutamate / aspartate ABC transporter-ATP binding subunit (EC 3.6.3.21)	plasma membrane [GO:0005886]; ABC-type amino acid transporter activity [GO:0015424]; ATP binding [GO:0005524]; ATP hydrolysis activity [GO:0016887]
Q88NY2	gltI	PP_1071	20.1267	20.3621	19.8835	21.7617	20.8703	21.1188	21.4164	21.2292	21.4945	NA	1.1262	0.01758	0.1269	Up	1.256	0.001923	0.03715	Up	Glutamate / aspartate ABC transporter-periplasmic binding protein (EC 3.6.3.21)	extracellular region [GO:0005576]; outer membrane-bounded periplasmic space [GO:0030288]; hydrolase activity [GO:0016787]; amino acid transport [GO:0006865]
Q88NX9	glpR	PP_1074	17.8706	18.0108	17.6972	18.7192	17.9777	18.6703	18.5856	18.28	18.9223	NA	0.5962	0.1205	0.3127	Not_Significant	0.7364	0.03088	0.1316	Not_Significant	DNA-binding transcriptional repressor-GlpR-glycerol-3-phosphate	DNA binding [GO:0003677]; DNA-binding transcription factor activity [GO:0003700]
Q88NX8	glpK	PP_1075	17.0147	17.6965	17.1628	17.7395	16.7403	16.0804	17.097	16.8685	17.1663	NA	-0.4379	0.4054	0.6142	Not_Significant	-0.2474	0.3994	0.5626	Not_Significant	Glycerol kinase (EC 2.7.1.30) (ATP:glycerol 3-phosphotransferase) (Glycerokinase) (GK)	cytosol [GO:0005829]; ATP binding [GO:0005524]; glycerol kinase activity [GO:0004370]; glycerol catabolic process [GO:0019563]; glycerol metabolic process [GO:0006071]; glycerol-3-phosphate metabolic process [GO:0006072]
Q88NX5		PP_1078	15.4924	15.5662	15.5205	18.0442	16.7408	17.001	15.5495	NaN	15.0849	NA	1.7357	0.004804	0.1022	Up	-0.584	0.1778	0.3364	Not_Significant	ABC transporter, ATP-binding protein	ATP-binding cassette (ABC) transporter complex [GO:0043190]; ABC-type ferric iron transporter activity [GO:0015408]; ATP binding [GO:0005524]; ATP hydrolysis activity [GO:0016887]
Q88NX4	argF	PP_1079	18.4093	18.6234	18.318	18.4527	16.8744	19.1224	18.0806	17.6241	18.9727	NA	-0.3004	0.6297	0.7888	Not_Significant	-0.2244	0.5839	0.7182	Not_Significant	Ornithine carbamoyltransferase (OTCase) (EC 2.1.3.3)	cytoplasm [GO:0005737]; amino acid binding [GO:0016597]; ornithine carbamoyltransferase activity [GO:0004585]; arginine biosynthetic process via ornithine [GO:0042450]; citrulline biosynthetic process [GO:0019240]; L-arginine biosynthetic process [GO:0006526]
Q88NX2	grxD	PP_1081	18.9003	19.3666	16.9475	19.8888	18.3393	17.8205	19.019	15.2523	19.6497	NA	0.2781	0.7419	0.8658	Not_Significant	-0.4312	0.7495	0.847	Not_Significant	Glutaredoxin	2 iron, 2 sulfur cluster binding [GO:0051537]; disulfide oxidoreductase activity [GO:0015036]; metal ion binding [GO:0046872]
Q88NX1	bfr-II	PP_1082	20.4124	20.2296	20.2231	19.3626	19.7519	18.9496	19.4183	20.075	18.9932	NA	-0.9336	0.02644	0.1525	Not_Significant	-0.7928	0.05317	0.1618	Not_Significant	Bacterioferritin (EC 1.16.3.1)	cytosol [GO:0005829]; ferric iron binding [GO:0008199]; ferrous iron transmembrane transporter activity [GO:0015093]; ferroxidase activity [GO:0004322]; heme binding [GO:0020037]; intracellular sequestering of iron ion [GO:0006880]
Q88NW9	tsaA	PP_1084	23.2407	22.7652	22.8815	23.1902	22.7242	22.9592	23.0934	22.7865	23.0031	NA	-0.0046	0.9886	0.994	Not_Significant	-0.0014	0.9955	0.9986	Not_Significant	Peroxiredoxin (EC 1.11.1.15)	cytosol [GO:0005829]; identical protein binding [GO:0042802]; thioredoxin peroxidase activity [GO:0008379]; cell redox homeostasis [GO:0045454]; cellular response to stress [GO:0033554]; hydrogen peroxide catabolic process [GO:0042744]; response to oxidative stress [GO:0006979]
Q88NW8	rnt	PP_1085	18.6073	18.4353	19.1436	19.7213	19.1999	18.1634	18.6388	19.115	19.0846	NA	0.2995	0.5532	0.7371	Not_Significant	0.2175	0.4877	0.6393	Not_Significant	Ribonuclease T (EC 3.1.13.-) (Exoribonuclease T) (RNase T)	cytosol [GO:0005829]; 3'-5' exonuclease activity [GO:0008408]; magnesium ion binding [GO:0000287]; nucleic acid binding [GO:0003676]; RNA exonuclease activity, producing 5'-phosphomonoesters [GO:0016896]; DNA replication proofreading [GO:0045004]; tRNA processing [GO:0008033]
Q88NW7	pyrC	PP_1086	18.6971	19.6618	18.7999	19.2993	18.8145	18.5188	18.1851	18.6576	19.0554	NA	-0.1754	0.676	0.825	Not_Significant	-0.4203	0.312	0.4803	Not_Significant	Dihydroorotase (DHOase) (EC 3.5.2.3)	cytosol [GO:0005829]; dihydroorotase activity [GO:0004151]; zinc ion binding [GO:0008270]; 'de novo' pyrimidine nucleobase biosynthetic process [GO:0006207]; 'de novo' UMP biosynthetic process [GO:0044205]
Q88NW6		PP_1087	17.7526	17.8408	18.0738	18.1591	17.3219	18.2144	17.8997	18.0519	18.6819	NA	0.0094	0.9798	0.9921	Not_Significant	0.3221	0.311	0.4797	Not_Significant	Outer membrane protein, OmpA family	membrane [GO:0016020]
P59604	argG	PP_1088	21.9673	22.0899	21.8947	22.0536	21.3897	21.5854	21.5378	21.4272	21.3142	NA	-0.3077	0.3571	0.5739	Not_Significant	-0.5576	0.03969	0.144	Not_Significant	Argininosuccinate synthase (EC 6.3.4.5) (Citrulline--aspartate ligase)	cytoplasm [GO:0005737]; argininosuccinate synthase activity [GO:0004055]; ATP binding [GO:0005524]; argininosuccinate metabolic process [GO:0000053]; L-arginine biosynthetic process [GO:0006526]; urea cycle [GO:0000050]
Q88NW2	nth	PP_1092	14.6695	NaN	13.9256	15.0429	NaN	15.1886	14.3863	13.9186	14.7247	NA	0.8917	0.03797	0.1747	Not_Significant	0.1939	0.5992	0.7298	Not_Significant	Endonuclease III (EC 4.2.99.18) (DNA-(apurinic or apyrimidinic site) lyase)	4 iron, 4 sulfur cluster binding [GO:0051539]; class I DNA-(apurinic or apyrimidinic site) endonuclease activity [GO:0140078]; DNA binding [GO:0003677]; DNA N-glycosylase activity [GO:0019104]; metal ion binding [GO:0046872]; base-excision repair, AP site formation [GO:0006285]
Q88NV7	metG	PP_1097	19.4324	19.2103	19.2074	16.0035	18.5171	16.3764	17.4517	18.9833	16.938	NA	-2.3177	0.01258	0.119	Down	-1.4924	0.03354	0.1371	Down	Methionine--tRNA ligase (EC 6.1.1.10) (Methionyl-tRNA synthetase) (MetRS)	cytosol [GO:0005829]; ATP binding [GO:0005524]; metal ion binding [GO:0046872]; methionine-tRNA ligase activity [GO:0004825]; tRNA binding [GO:0000049]; methionyl-tRNA aminoacylation [GO:0006431]
Q88NV6	mrp	PP_1098	20.1557	20.1155	19.8533	19.5841	18.6321	19.5587	18.3541	18.6868	19.4445	NA	-0.7832	0.07562	0.2449	Not_Significant	-1.2131	0.01186	0.07981	Down	Iron-sulfur cluster carrier protein	cytosol [GO:0005829]; 4 iron, 4 sulfur cluster binding [GO:0051539]; ATP binding [GO:0005524]; ATP hydrolysis activity [GO:0016887]; ATP-dependent FeS chaperone activity [GO:0140663]; metal ion binding [GO:0046872]; transferase activity [GO:0016740]; iron-sulfur cluster assembly [GO:0016226]
Q88NV5	capB	PP_1099	21.1827	21.1594	20.7862	20.8556	20.2088	20.3086	20.2978	19.698	19.9594	NA	-0.5851	0.1186	0.3109	Not_Significant	-1.0577	0.007493	0.06435	Down	Cold shock protein CapB	cytosol [GO:0005829]; nucleic acid binding [GO:0003676]
Q88NV4	dcd	PP_1100	18.7519	17.7264	NaN	20.3428	15.9595	16.1489	18.2849	17.9397	17.5062	NA	1.8987	0.4586	0.6586	Not_Significant	2.3253	0.3307	0.4996	Not_Significant	dCTP deaminase (EC 3.5.4.13) (Deoxycytidine triphosphate deaminase)	dCTP deaminase activity [GO:0008829]; nucleotide binding [GO:0000166]; dUMP biosynthetic process [GO:0006226]; dUTP biosynthetic process [GO:0006229]; nucleobase-containing small molecule interconversion [GO:0015949]
Q88NV0		PP_1104	17.0438	15.9808	16.7735	14.8863	15.4439	15.0972	14.8399	NaN	14.1007	NA	-1.4569	0.008299	0.1117	Down	-2.6657	0.003553	0.04413	Down	AotO-related protein	hydrolase activity, acting on ester bonds [GO:0016788]; metal ion binding [GO:0046872]
Q88NU3		PP_1111	18.4929	18.322	18.4192	18.3974	18.1619	17.8726	18.6368	18.4255	18.0929	NA	-0.2674	0.3947	0.6041	Not_Significant	-0.0263	0.9171	0.9464	Not_Significant	Synthetase	aminoacyl-tRNA editing activity [GO:0002161]; metal ion binding [GO:0046872]; nucleotide binding [GO:0000166]
Q88NU1		PP_1113	17.801	18.0479	17.3808	17.1436	15.256	17.6309	16.9698	17.6167	17.4904	NA	-1.0664	0.1482	0.3454	Not_Significant	-0.3842	0.2518	0.4187	Not_Significant	cysteine synthase (EC 2.5.1.47)	alpha-amino acid metabolic process [GO:1901605]
Q88NT6		PP_1118	15.4802	15.83	NaN	NaN	NaN	NaN	NaN	NaN	NaN	only_in_con	NA	NA	NA	NA	NA	NA	NA	NA	Recombinase-related protein	DNA binding [GO:0003677]; DNA strand exchange activity [GO:0000150]
Q88NT5		PP_1119	16.1643	16.0002	15.1958	16.9049	NaN	16.9396	16.8342	16.6623	16.7791	NA	0.0301	0.9755	0.9908	Not_Significant	0.9718	0.02265	0.1166	Not_Significant	UPF0225 protein PP_1119
Q88NT4		PP_1120	18.7143	18.4521	18.4518	19.27	18.888	19.3596	19.0609	18.9456	19.301	NA	0.6332	0.07357	0.2434	Not_Significant	0.5631	0.04977	0.1585	Not_Significant	LysR family transcriptional regulator
Q88NT3		PP_1121	19.4436	18.7913	19.2613	16.3789	18.1071	16.3197	16.9419	18.5152	16.9533	NA	-2.2302	0.006082	0.1082	Down	-1.6953	0.01437	0.09044	Down	OmpA family protein	cell outer membrane [GO:0009279]; calcium ion binding [GO:0005509]
Q88NS8		PP_1126	14.8415	16.868	16.2217	17.9786	16.8549	17.4486	15.6744	NaN	17.2001	NA	1.4503	0.04915	0.196	Up	-0.4526	0.6609	0.7735	Not_Significant	Hydrolase	beta-galactosidase complex [GO:0009341]; beta-galactosidase activity [GO:0004565]; carbohydrate metabolic process [GO:0005975]
Q88NS5	pdxH	PP_1129	15.44	16.9188	17.2426	18.2593	17.2749	18.2597	18.0185	15.8858	17.9651	NA	1.3975	0.04823	0.1945	Up	0.756	0.357	0.5256	Not_Significant	Pyridoxine/pyridoxamine 5'-phosphate oxidase (EC 1.4.3.5) (PNP/PMP oxidase) (PNPOx) (Pyridoxal 5'-phosphate synthase)	FMN binding [GO:0010181]; pyridoxamine phosphate oxidase activity [GO:0004733]; pyridoxine biosynthetic process [GO:0008615]
Q88NS1		PP_1134	17.9116	16.6293	17.1814	15.9736	NaN	17.1405	NaN	16.7752	16.3958	NA	-2.1945	0.1354	0.3267	Not_Significant	-0.645	0.136	0.287	Not_Significant	FAD-dependent protein C-terminal domain-containing protein
Q88NR8	livF-I	PP_1137	17.8998	18.5831	18.022	18.3943	17.6592	18.3979	18.2582	17.752	18.4194	NA	-0.0179	0.9627	0.9834	Not_Significant	-0.0251	0.9382	0.9596	Not_Significant	High-affinity branched-chain amino acid transport ATP-binding protein	ATP binding [GO:0005524]; ATP hydrolysis activity [GO:0016887]; branched-chain amino acid transmembrane transporter activity [GO:0015658]; L-amino acid transport [GO:0015807]
Q88NR7	livG	PP_1138	17.8416	18.2814	17.3478	17.305	14.2356	17.7116	16.2058	NaN	17.7257	NA	-1.4062	0.1785	0.3844	Not_Significant	-1.6762	0.08534	0.2137	Not_Significant	Branched chain amino acid transporter-ATP binding subunit	plasma membrane [GO:0005886]; ATP binding [GO:0005524]; ATP hydrolysis activity [GO:0016887]; L-isoleucine transmembrane transporter activity [GO:0015188]; L-phenylalanine transmembrane transporter activity [GO:0015192]; L-valine transmembrane transporter activity [GO:0005304]; D-alanine transmembrane transport [GO:0042941]; L-alanine transport [GO:0015808]; L-isoleucine import across plasma memb…
Q88NR4	livK	PP_1141	22.3143	22.3638	22.1456	23.2952	22.443	23.0623	23.192	22.818	23.1353	NA	0.6589	0.09468	0.2771	Not_Significant	0.7739	0.01482	0.09276	Not_Significant	Branched-chain amino acids ABC transporter-periplasmic leucine binding subunit	amino acid transport [GO:0006865]
Q88NR2		PP_1143	16.597	17.2972	16.2193	17.6208	13.4108	14.9106	15.0498	17.0654	14.539	NA	-1.3904	0.2263	0.4388	Not_Significant	-1.1531	0.1552	0.311	Not_Significant	3-hydroxyisobutyrate dehydrogenase family protein	NAD binding [GO:0051287]; NADP binding [GO:0050661]; oxidoreductase activity [GO:0016491]; organic acid catabolic process [GO:0016054]
Q88NR1		PP_1144	21.0368	20.9573	20.9891	19.2779	20.3151	19.0903	19.6812	20.0208	19.152	NA	-1.4333	0.01049	0.1182	Down	-1.3764	0.003104	0.04152	Down	Diguanylate phosphodiesterase	membrane [GO:0016020]
Q88NR0	rapA	PP_1145	18.004	17.2286	17.8524	16.3024	17.7584	15.4878	16.3135	17.2918	14.8838	NA	-1.1788	0.1014	0.2849	Not_Significant	-1.532	0.05252	0.1615	Not_Significant	RNA polymerase-associated protein RapA (EC 3.6.4.-) (ATP-dependent helicase HepA)	ATP binding [GO:0005524]; DNA binding [GO:0003677]; helicase activity [GO:0004386]; hydrolase activity, acting on acid anhydrides [GO:0016817]; regulation of DNA-templated transcription [GO:0006355]
Q877U6		PP_1157 PP_3365	20.4971	20.6472	20.5622	19.7994	20.0089	19.7702	19.8017	20.3789	19.8185	NA	-0.7093	0.03856	0.1751	Not_Significant	-0.5691	0.06809	0.1867	Not_Significant	Acetolactate synthase	acetolactate synthase complex [GO:0005948]; acetolactate synthase activity [GO:0003984]; flavin adenine dinucleotide binding [GO:0050660]; magnesium ion binding [GO:0000287]; thiamine pyrophosphate binding [GO:0030976]; isoleucine biosynthetic process [GO:0009097]; L-valine biosynthetic process [GO:0009099]
Q88NN0	nrdB	PP_1177	17.9852	17.9015	18.286	17.6503	16.9278	17.7097	17.5743	18.2651	16.9512	NA	-0.6283	0.1139	0.3076	Not_Significant	-0.4607	0.2726	0.4428	Not_Significant	Ribonucleoside-diphosphate reductase subunit beta (EC 1.17.4.1)	metal ion binding [GO:0046872]; ribonucleoside-diphosphate reductase activity, thioredoxin disulfide as acceptor [GO:0004748]; deoxyribonucleotide biosynthetic process [GO:0009263]
Q88NM8	nrdA	PP_1179	20.1482	19.6283	19.7174	19.2137	18.9564	18.6248	18.8813	19.3258	18.3423	NA	-0.8996	0.02958	0.1601	Not_Significant	-0.9815	0.02596	0.1263	Not_Significant	Ribonucleoside-diphosphate reductase (EC 1.17.4.1)	ribonucleoside-diphosphate reductase complex [GO:0005971]; ATP binding [GO:0005524]; ribonucleoside-diphosphate reductase activity, thioredoxin disulfide as acceptor [GO:0004748]; deoxyribonucleotide biosynthetic process [GO:0009263]
Q88NM3		PP_1184	19.647	20.0562	19.9989	21.8	20.3664	21.8424	21.7876	21.1723	21.7868	NA	1.4356	0.02178	0.1407	Up	1.6815	0.0009899	0.02903	Up	Dienelactone hydrolase family protein	carboxylic ester hydrolase activity [GO:0052689]
Q88NL7		PP_1190	19.471	19.6579	19.2526	19.6646	19.5908	19.8055	19.824	19.4844	19.6577	NA	0.2265	0.4548	0.6556	Not_Significant	0.1949	0.4416	0.5999	Not_Significant	DUF1456 family protein
Q88NL6		PP_1191	18.5358	15.2357	17.8813	18.3367	17.7649	NaN	17.5355	15.3808	17.5266	NA	-0.6465	0.6693	0.8177	Not_Significant	-0.4033	0.709	0.8161	Not_Significant	Dual-specificity RNA pseudouridine synthase RluF (EC 5.4.99.21) (23S rRNA pseudouridine(2604) synthase) (Ribosomal large subunit pseudouridine synthase F) (rRNA pseudouridylate synthase F) (rRNA-uridine isomerase F) (tRNA(Tyr) pseudouridine(35) synthase)	catalytic activity, acting on RNA [GO:0140098]; pseudouridine synthase activity [GO:0009982]; RNA binding [GO:0003723]; pseudouridine synthesis [GO:0001522]; RNA processing [GO:0006396]
Q88NK9		PP_1198	NaN	17.3712	15.2971	17.9447	NaN	17.6376	16.6174	15.1905	18.5062	NA	1.0276	0.1351	0.3267	Not_Significant	0.2874	0.7733	0.8661	Not_Significant	Transcriptional regulator, Cro/CI family (HigA antitoxin like)	DNA binding [GO:0003677]
Q88NK8		PP_1199	17.076	17.7911	17.1327	17.4581	17.1243	17.0453	16.8581	NaN	16.0401	NA	-0.124	0.7239	0.8521	Not_Significant	-0.8403	0.04724	0.1541	Not_Significant	Toxin-antitoxin system, higB toxin like
Q88NK6		PP_1201	17.5278	16.2806	16.7774	16.0213	17.3835	16.6907	16.4347	17.1588	15.9629	NA	-0.1635	0.7535	0.8715	Not_Significant	-0.3431	0.4809	0.6352	Not_Significant	Bacterial virulence domain-containing protein
Q88NK2	proS	PP_1205	21.0098	21.1885	20.8569	20.4374	20.3786	20.4709	20.3627	20.5865	20.3104	NA	-0.5894	0.07369	0.2434	Not_Significant	-0.5985	0.03843	0.1417	Not_Significant	Proline--tRNA ligase (EC 6.1.1.15) (Prolyl-tRNA synthetase) (ProRS)	cytosol [GO:0005829]; aminoacyl-tRNA editing activity [GO:0002161]; ATP binding [GO:0005524]; proline-tRNA ligase activity [GO:0004827]; prolyl-tRNA aminoacylation [GO:0006433]
Q88NK1	oprD	PP_1206	17.3196	17.4572	18.4607	15.8005	17.0512	12.9129	13.66	17.1177	NaN	NA	-2.4909	0.05152	0.2013	Not_Significant	-2.3728	0.03712	0.1401	Down	Basic-amino-acid specific porin OprD (EC 3.4.21.-)	membrane [GO:0016020]; hydrolase activity [GO:0016787]; porin activity [GO:0015288]
Q88NK0		PP_1207	18.5374	18.2318	16.5273	17.8742	15.1559	17.8814	16.4168	17.888	17.7008	NA	-0.795	0.4137	0.6187	Not_Significant	-0.4303	0.5422	0.6878	Not_Significant	HIT domain-containing protein	catalytic activity [GO:0003824]
Q88NJ9	slyX	PP_1208	18.0249	17.6791	18.2273	NaN	NaN	NaN	NaN	NaN	NaN	only_in_con	NA	NA	NA	NA	NA	NA	NA	NA	Protein SlyX homolog
Q88NJ7	dps	PP_1210	20.6201	20.4768	20.3364	22.1126	21.2115	22.4077	21.7052	20.9815	22.3001	NA	1.4328	0.00966	0.1167	Up	1.1845	0.01992	0.1098	Up	DNA-binding stress protein (EC 1.16.3.1)	DNA binding [GO:0003677]; ferric iron binding [GO:0008199]; ferroxidase activity [GO:0004322]
Q88NJ5		PP_1212	16.3507	16.1701	15.8885	14.4454	NaN	13.0498	15.072	13.5695	NaN	NA	-2.184	0.00256	0.09616	Down	-1.4887	0.02456	0.1224	Down	Putative regulatory protein FmdB zinc ribbon domain-containing protein
Q88NJ4	aspS	PP_1213	21.3699	20.7431	20.9633	19.8471	20.1103	20.02	19.9472	20.3956	20.0909	NA	-1.033	0.01386	0.119	Down	-0.8808	0.01799	0.1049	Not_Significant	Aspartate--tRNA(Asp/Asn) ligase (EC 6.1.1.23) (Aspartyl-tRNA synthetase) (AspRS) (Non-discriminating aspartyl-tRNA synthetase) (ND-AspRS)	cytoplasm [GO:0005737]; aspartate-tRNA ligase activity [GO:0004815]; aspartate-tRNA(Asn) ligase activity [GO:0050560]; ATP binding [GO:0005524]; nucleic acid binding [GO:0003676]; aspartyl-tRNA aminoacylation [GO:0006422]
Q88NJ3		PP_1214	18.7808	18.7946	18.3102	18.3852	16.3624	17.9289	18.1343	17.2158	18.2999	NA	-1.0697	0.1044	0.2903	Not_Significant	-0.7452	0.08714	0.2162	Not_Significant	Probable transcriptional regulatory protein PP_1214	cytosol [GO:0005829]; DNA binding [GO:0003677]; regulation of DNA-templated transcription [GO:0006355]
Q88NJ0	ruvB	PP_1217	NaN	16.9834	16.6108	16.6256	15.9093	15.1797	16.4072	13.9086	17.0846	NA	0.703	0.6154	0.7838	Not_Significant	0.5983	0.7108	0.8174	Not_Significant	Holliday junction branch migration complex subunit RuvB (EC 3.6.4.-)	cytoplasm [GO:0005737]; Holliday junction resolvase complex [GO:0048476]; ATP binding [GO:0005524]; ATP hydrolysis activity [GO:0016887]; ATP-dependent H2AZ histone chaperone activity [GO:0140849]; ATP-dependent H3-H4 histone complex chaperone activity [GO:0140665]; chromatin extrusion motor activity [GO:0140584]; cohesin loader activity [GO:0061775]; DNA clamp loader activity [GO:0003689]; doubl…
Q88NI8	tolQ	PP_1219	17.948	17.3025	15.9455	14.5616	16.4021	14.2113	15.3057	16.4966	15.7322	NA	-2.007	0.03594	0.1714	Down	-1.2205	0.0859	0.2144	Not_Significant	Tol-Pal system protein TolQ	plasma membrane [GO:0005886]; bacteriocin transport [GO:0043213]; cell division [GO:0051301]; protein import [GO:0017038]
P0A173	tolB	PP_1222	20.5775	20.251	19.6098	20.4476	19.3061	20.2251	20.1489	19.6481	20.0293	NA	-0.1532	0.7408	0.8657	Not_Significant	-0.204	0.5602	0.7008	Not_Significant	Tol-Pal system protein TolB	periplasmic space [GO:0042597]; cell division [GO:0051301]; protein import [GO:0017038]
P0A138	pal	PP_1223	20.6507	20.3377	20.4072	18.7929	19.9255	17.5787	18.2298	19.756	16.9446	NA	-1.6995	0.02812	0.1584	Down	-2.1551	0.0214	0.1137	Down	Peptidoglycan-associated lipoprotein (PAL)	cell outer membrane [GO:0009279]; cell division [GO:0051301]
P0A130	cpoB	PP_1224	18.7027	19.189	18.7767	20.2293	18.9191	19.2988	19.7527	18.7396	19.6725	NA	0.5929	0.2074	0.4161	Not_Significant	0.4988	0.2098	0.3737	Not_Significant	Cell division coordinator CpoB	outer membrane-bounded periplasmic space [GO:0030288]; FtsZ-dependent cytokinesis [GO:0043093]; protein trimerization [GO:0070206]
Q88NH9		PP_1230	17.4024	18.8266	17.3857	18.5064	16.9868	NaN	17.6735	NaN	16.1577	NA	-1.6886	0.2589	0.4718	Not_Significant	-0.8813	0.1724	0.3299	Not_Significant	DUF945 domain-containing protein
Q88NH7		PP_1232	18.5852	18.941	18.5362	19.3747	18.9659	19.4449	19.6174	19.4738	19.665	NA	0.5744	0.1071	0.2948	Not_Significant	0.8979	0.00814	0.06667	Not_Significant	Putative beta-barrel assembly-enhancing protease (EC 3.4.-.-)	membrane [GO:0016020]; periplasmic space [GO:0042597]; metalloendopeptidase activity [GO:0004222]; zinc ion binding [GO:0008270]; chaperone-mediated protein folding [GO:0061077]; proteolysis involved in protein catabolic process [GO:0051603]
Q88NH6	tusA-I	PP_1233	NaN	17.4902	15.9124	17.1927	15.8333	15.1082	15.5721	16.2464	16.765	NA	-0.6973	0.3278	0.5463	Not_Significant	-0.5476	0.3236	0.4935	Not_Significant	Sulfurtransferase (EC 2.8.1.-)	transferase activity [GO:0016740]
Q88NH4		PP_1235	19.864	20.2269	20.0759	20.9456	20.3351	20.1566	20.4802	19.918	20.3838	NA	0.4235	0.2508	0.4629	Not_Significant	0.2051	0.4612	0.6196	Not_Significant	thioredoxin-dependent peroxiredoxin (EC 1.11.1.24) (Bacterioferritin comigratory protein) (Thioredoxin peroxidase) (Thioredoxin-dependent peroxiredoxin Bcp)	cytoplasm [GO:0005737]; thioredoxin peroxidase activity [GO:0008379]; cell redox homeostasis [GO:0045454]; cellular response to oxidative stress [GO:0034599]
Q88NH2	dapA	PP_1237	22.1612	22.5732	22.1493	21.2206	21.2866	21.364	21.2532	21.4366	21.1549	NA	-1.0041	0.01179	0.119	Down	-1.013	0.005624	0.05539	Down	4-hydroxy-tetrahydrodipicolinate synthase (HTPA synthase) (EC 4.3.3.7)	cytosol [GO:0005829]; 4-hydroxy-tetrahydrodipicolinate synthase activity [GO:0008840]; diaminopimelate biosynthetic process [GO:0019877]; lysine biosynthetic process via diaminopimelate [GO:0009089]
Q88NH1		PP_1238	19.7242	19.9203	19.4973	19.9566	17.6671	19.8974	19.593	18.4541	19.7475	NA	-0.5402	0.4414	0.6423	Not_Significant	-0.4491	0.3062	0.475	Not_Significant	Lipoprotein
Q88NG9	purC	PP_1240	20.0182	20.4868	20.1052	20.6456	19.566	20.6746	20.3733	19.9391	20.5153	NA	0.092	0.8284	0.9076	Not_Significant	0.0725	0.7992	0.8804	Not_Significant	Phosphoribosylaminoimidazole-succinocarboxamide synthase (EC 6.3.2.6) (SAICAR synthetase)	cytosol [GO:0005829]; ATP binding [GO:0005524]; phosphoribosylaminoimidazolesuccinocarboxamide synthase activity [GO:0004639]; 'de novo' IMP biosynthetic process [GO:0006189]; cobalamin biosynthetic process [GO:0009236]
Q88NG3		PP_1246	20.28	19.7449	19.5775	19.8659	18.8744	18.8375	19.3074	19.2659	19.0704	NA	-0.6748	0.1484	0.3454	Not_Significant	-0.6529	0.05318	0.1618	Not_Significant	Uncharacterized protein
Q88NF9	mqo2	PP_1251	17.9254	18.3657	17.4632	19.3238	18.4601	19.3038	17.6893	17.9807	17.4527	NA	1.1112	0.031	0.1626	Up	-0.2105	0.5328	0.6802	Not_Significant	Probable malate:quinone oxidoreductase 2 (EC 1.1.5.4) (MQO 2) (Malate dehydrogenase [quinone] 2)	2-hydroxyglutarate dehydrogenase activity [GO:0047545]; L-malate dehydrogenase (quinone) activity [GO:0008924]; tricarboxylic acid cycle [GO:0006099]
Q88NF8		PP_1253	15.5801	16.145	15.4883	16.1927	16.0168	15.8639	15.3219	16.3176	NaN	NA	0.2867	0.4017	0.6103	Not_Significant	-0.8267	0.3528	0.5218	Not_Significant	Transcriptional regulator, ArsR family	DNA-binding transcription factor activity [GO:0003700]
Q88NF7	xenA	PP_1254	16.2956	15.9782	16.1678	NaN	15.1887	15.8505	15.7726	15.2267	15.6504	NA	-0.7342	0.06141	0.2244	Not_Significant	-0.5973	0.05666	0.1688	Not_Significant	XenA (EC 1.6.99.1)	FMN binding [GO:0010181]; NADP binding [GO:0050661]; NADPH dehydrogenase activity [GO:0003959]
Q88NF1	ghrB	PP_1261	17.9399	18.0967	18.0317	17.5896	17.8644	17.254	17.6519	17.3424	16.9939	NA	-0.4535	0.1798	0.3846	Not_Significant	-0.6934	0.0355	0.1394	Not_Significant	2-ketoaldonate reductase / hydroxypyruvate/glyoxylate reductase (EC 1.1.1.215, EC 1.1.1.79, EC 1.1.1.81)	cytosol [GO:0005829]; gluconate 2-dehydrogenase activity [GO:0008873]; glyoxylate reductase (NADPH) activity [GO:0030267]; hydroxypyruvate reductase [NAD(P)H] activity [GO:0016618]; NAD binding [GO:0051287]
Q88NF0		PP_1262	19.0412	19.1596	19.2614	17.906	18.5044	17.7415	18.1904	19.1694	18.4315	NA	-1.1034	0.01329	0.119	Down	-0.5569	0.1301	0.2799	Not_Significant	LysR family transcriptional regulator	DNA-binding transcription factor activity [GO:0003700]
Q88NC3		PP_1289	17.3536	15.8179	15.7103	NaN	15.4214	15.9049	15.8264	NaN	16.0173	NA	-1.3356	0.1236	0.3148	Not_Significant	-0.736	0.24	0.4074	Not_Significant	UPF0246 protein PP_1289	cytosol [GO:0005829]; response to hydroperoxide [GO:0033194]
Q88NC1		PP_1291	20.3351	19.9727	19.1528	20.3552	19.5941	19.8498	19.9728	19.7005	19.7795	NA	0.1129	0.7972	0.8922	Not_Significant	-0.0025	0.9946	0.9983	Not_Significant	PhoH family protein	cytosol [GO:0005829]; ATP binding [GO:0005524]
Q88NC0	moaC	PP_1292	16.8721	15.8733	NaN	16.7507	14.5334	NaN	16.4035	15.6846	16.4989	NA	-1.486	0.4225	0.6242	Not_Significant	0.8472	0.3907	0.5556	Not_Significant	Cyclic pyranopterin monophosphate synthase (EC 4.6.1.17) (Molybdenum cofactor biosynthesis protein C)	cyclic pyranopterin monophosphate synthase activity [GO:0061799]; Mo-molybdopterin cofactor biosynthetic process [GO:0006777]
Q88NB9	moaD	PP_1293	17.2924	15.7315	16.907	17.3176	NaN	16.2183	17.0319	16.3974	17.1633	NA	-1.3269	0.33	0.5471	Not_Significant	0.2205	0.6581	0.7713	Not_Significant	Molybdopterin synthase sulfur carrier subunit	molybdopterin adenylyltransferase complex [GO:1990133]; nucleotide binding [GO:0000166]; transferase activity [GO:0016740]; Mo-molybdopterin cofactor biosynthetic process [GO:0006777]
Q88NB8	moaE	PP_1294	17.3629	15.8686	16.2946	18.3554	15.9327	17.0546	17.7378	16.0958	17.5817	NA	0.6055	0.4222	0.6242	Not_Significant	0.6297	0.331	0.4996	Not_Significant	Molybdopterin synthase catalytic subunit (EC 2.8.1.12) (MPT synthase subunit 2) (Molybdenum cofactor biosynthesis protein E) (Molybdopterin-converting factor large subunit) (Molybdopterin-converting factor subunit 2)	molybdopterin synthase activity [GO:0030366]; Mo-molybdopterin cofactor biosynthetic process [GO:0006777]
Q88NB7	rhlB	PP_1295	19.1317	18.9681	19.0337	18.6021	18.9375	18.0717	18.2364	18.471	18.155	NA	-0.5074	0.1755	0.3805	Not_Significant	-0.7571	0.01349	0.08642	Not_Significant	ATP-dependent RNA helicase RhlB (EC 3.6.4.13)	cytosol [GO:0005829]; ATP binding [GO:0005524]; ATP hydrolysis activity [GO:0016887]; ATP-dependent H2AZ histone chaperone activity [GO:0140849]; ATP-dependent H3-H4 histone complex chaperone activity [GO:0140665]; chromatin extrusion motor activity [GO:0140584]; cohesin loader activity [GO:0061775]; DNA clamp loader activity [GO:0003689]; RNA binding [GO:0003723]; RNA helicase activity [GO:00037…
Q88NB6	estB	PP_1296	18.8899	18.2793	18.2911	18.535	17.5238	16.5374	17.9662	16.5357	17.4546	NA	-0.9547	0.1303	0.3254	Not_Significant	-1.1679	0.03461	0.1387	Down	Carboxylesterase 2 (EC 3.1.1.1)	carboxylesterase activity [GO:0106435]
Q88NB5	yhdW	PP_1297	19.781	19.5384	19.2899	20.0343	19.0621	19.3441	18.7199	17.9174	20.2904	NA	-0.0563	0.8828	0.9398	Not_Significant	-0.5605	0.3968	0.5604	Not_Significant	Amino-acid ABC transporter-binding protein YhdW	amino acid transport [GO:0006865]
Q88NB2	yhdZ	PP_1300	19.7866	19.469	20.5883	17.6797	19.6583	19.9201	19.4547	20.3154	19.507	NA	-0.862	0.2439	0.4586	Not_Significant	-0.1889	0.6593	0.7722	Not_Significant	Amino acid ABC transporter-ATP-binding subunit	plasma membrane [GO:0005886]; ABC-type amino acid transporter activity [GO:0015424]; ATP binding [GO:0005524]; ATP hydrolysis activity [GO:0016887]
Q88NB1	degS	PP_1301	16.6003	16.1642	NaN	17.2154	16.77	17.0225	16.6458	16.6896	16.5069	NA	1.5095	0.09249	0.2767	Not_Significant	1.1209	0.1915	0.3526	Not_Significant	Quality control serine endoprotease DegS (EC 3.4.21.-)	membrane [GO:0016020]; serine-type endopeptidase activity [GO:0004252]; proteolysis [GO:0006508]
Q88NA9	cysD	PP_1303	20.8304	20.8935	20.4909	20.8029	20.0395	20.4749	20.5393	20.2221	20.464	NA	-0.2991	0.4002	0.6098	Not_Significant	-0.3298	0.2162	0.3808	Not_Significant	Sulfate adenylyltransferase subunit 2 (EC 2.7.7.4) (ATP-sulfurylase small subunit) (Sulfate adenylate transferase) (SAT)	ATP binding [GO:0005524]; sulfate adenylyltransferase (ATP) activity [GO:0004781]; hydrogen sulfide biosynthetic process [GO:0070814]; sulfate assimilation [GO:0000103]
Q88NA8	cysNC	PP_1304	21.1246	21.037	20.5715	21.0523	20.3039	20.8088	20.4886	20.766	20.6163	NA	-0.1894	0.6011	0.7742	Not_Significant	-0.2875	0.3003	0.4696	Not_Significant	Sulfate adenylyltransferase subunit 1 (EC 2.7.7.4) (ATP-sulfurylase large subunit) (Sulfate adenylate transferase) (SAT)	adenylylsulfate kinase activity [GO:0004020]; ATP binding [GO:0005524]; GTP binding [GO:0005525]; GTPase activity [GO:0003924]; guanosine tetraphosphate binding [GO:0097216]; sulfate adenylyltransferase (ATP) activity [GO:0004781]; hydrogen sulfide biosynthetic process [GO:0070814]; sulfate assimilation [GO:0000103]
Q88NA7	imm	PP_1305	17.4594	15.2936	16.4815	17.0926	16.9834	17.2941	17.5237	16.0931	17.5541	NA	0.7119	0.252	0.4638	Not_Significant	0.6455	0.3764	0.5434	Not_Significant	Colicin-E7 immunity protein	toxic substance binding [GO:0015643]; bacteriocin immunity [GO:0030153]
Q88NA3		PP_1309	16.5907	18.341	18.5795	NaN	17.0603	15.2791	14.1819	17.9339	NaN	NA	-2.4068	0.03547	0.1714	Down	-1.4699	0.2192	0.3844	Not_Significant	Z-ring associated protein G (Cell division protein ZapG)	plasma membrane [GO:0005886]; cell division [GO:0051301]; regulation of cell shape [GO:0008360]
Q88NA1	trpS	PP_1311	20.1268	20.3062	19.8941	20.3299	19.3683	19.9267	19.9755	19.0043	19.8537	NA	-0.2341	0.5348	0.7215	Not_Significant	-0.4979	0.1876	0.3486	Not_Significant	Tryptophan--tRNA ligase (EC 6.1.1.2) (Tryptophanyl-tRNA synthetase) (TrpRS)	cytosol [GO:0005829]; ATP binding [GO:0005524]; tryptophan-tRNA ligase activity [GO:0004830]; tryptophanyl-tRNA aminoacylation [GO:0006436]
Q88N98	tas	PP_1314	18.864	18.9859	18.6225	19.5428	19.1069	19.3596	19.0657	18.9363	18.7493	NA	0.5123	0.13	0.3254	Not_Significant	0.093	0.702	0.8099	Not_Significant	NAD(P)-linked reductase	oxidoreductase activity [GO:0016491]
Q88N97	rplM	PP_1315	22.7625	23.0431	22.5947	23.8329	20.9487	23.3195	23.566	22.8299	23.4109	NA	-0.0998	0.8992	0.9463	Not_Significant	0.4688	0.1595	0.3151	Not_Significant	Large ribosomal subunit protein uL13 (50S ribosomal protein L13)	cytosolic large ribosomal subunit [GO:0022625]; mRNA binding [GO:0003729]; structural constituent of ribosome [GO:0003735]; negative regulation of translation [GO:0017148]; translation [GO:0006412]
Q88N96	rpsI	PP_1316	22.1508	21.3968	22.038	20.5977	19.6185	20.2718	20.768	21.5946	20.0231	NA	-1.6992	0.004372	0.1022	Down	-1.0666	0.06084	0.1747	Not_Significant	Small ribosomal subunit protein uS9 (30S ribosomal protein S9)	cytosolic small ribosomal subunit [GO:0022627]; RNA binding [GO:0003723]; structural constituent of ribosome [GO:0003735]; translation [GO:0006412]
Q88N95	petA	PP_1317	19.7358	19.103	19.4146	19.0867	19.8741	15.9357	18.6036	19.4269	19.3139	NA	-1.119	0.3021	0.5172	Not_Significant	-0.303	0.3899	0.5552	Not_Significant	Ubiquinol-cytochrome c reductase iron-sulfur subunit (EC 7.1.1.8)	plasma membrane [GO:0005886]; 2 iron, 2 sulfur cluster binding [GO:0051537]; metal ion binding [GO:0046872]; ubiquinol-cytochrome-c reductase activity [GO:0008121]
Q88N93	petC	PP_1319	15.8016	18.3123	17.0725	16.1548	17.1137	15.6089	NaN	16.8789	14.2198	NA	-0.7697	0.3237	0.5407	Not_Significant	-1.7547	0.1012	0.2392	Not_Significant	Ubiquinol--cytochrome c reductase, cytochrome c1	membrane [GO:0016020]; electron transfer activity [GO:0009055]; heme binding [GO:0020037]; metal ion binding [GO:0046872]
Q88N92	sspA	PP_1320	16.3959	14.9859	16.3918	16.7159	15.3059	15.8758	15.9476	16.3777	15.1322	NA	0.0413	0.9433	0.974	Not_Significant	-0.1053	0.8477	0.9079	Not_Significant	Stringent starvation protein A	cytoplasm [GO:0005737]
Q88N91	sspB	PP_1321	18.7987	18.2863	18.0061	19.0057	17.688	18.6348	18.7427	17.4297	18.1657	NA	0.0791	0.8649	0.9296	Not_Significant	-0.251	0.5678	0.7032	Not_Significant	ClpXP protease specificity-enhancing factor	cytosol [GO:0005829]; ribosome [GO:0005840]; peptidase activity [GO:0008233]; positive regulation of protein catabolic process [GO:0045732]; proteolysis [GO:0006508]
Q88N89	gmhA	PP_1323	18.4504	18.8463	18.4255	18.0089	16.3192	18.3062	17.4336	18.2235	16.9336	NA	-1.0293	0.1158	0.3086	Not_Significant	-1.0439	0.03443	0.1387	Down	Phosphoheptose isomerase (EC 5.3.1.28) (Sedoheptulose 7-phosphate isomerase)	cytoplasm [GO:0005737]; carbohydrate derivative binding [GO:0097367]; D-sedoheptulose 7-phosphate isomerase activity [GO:0008968]; zinc ion binding [GO:0008270]; carbohydrate metabolic process [GO:0005975]; D-glycero-D-manno-heptose 7-phosphate biosynthetic process [GO:2001061]
Q88N87		PP_1325	18.7594	18.8645	18.7761	17.1565	13.6136	17.1664	16.8157	18.5372	17.7037	NA	-2.8212	0.02521	0.1491	Down	-1.1145	0.04935	0.1579	Down	Lipoprotein	periplasmic side of cell outer membrane [GO:0031241]; enzyme regulator activity [GO:0030234]; peptidoglycan biosynthetic process [GO:0009252]; regulation of cell shape [GO:0008360]
Q88N86	rsmI	PP_1326	16.1469	17.8241	17.9313	16.7018	16.6088	17.157	17.0783	17.3102	16.8669	NA	-0.4782	0.4113	0.6177	Not_Significant	-0.2157	0.6946	0.8047	Not_Significant	Ribosomal RNA small subunit methyltransferase I (EC 2.1.1.198) (16S rRNA 2'-O-ribose C1402 methyltransferase) (rRNA (cytidine-2'-O-)-methyltransferase RsmI)	cytoplasm [GO:0005737]; rRNA (cytosine-2'-O-)-methyltransferase activity [GO:0070677]
Q88N85	mraZ	PP_1328	17.9739	17.3511	17.5573	18.4896	16.4647	18.4882	18.5632	18.1434	18.1256	NA	0.1867	0.7701	0.877	Not_Significant	0.65	0.05696	0.169	Not_Significant	Transcriptional regulator MraZ	cytoplasm [GO:0005737]; nucleoid [GO:0009295]; DNA-binding transcription factor activity [GO:0003700]; transcription cis-regulatory region binding [GO:0000976]; negative regulation of DNA-templated transcription initiation [GO:2000143]
Q88N84	rsmH	PP_1329	19.2808	18.4657	18.5019	18.4728	17.7471	18.1914	18.4037	18.3425	17.7833	NA	-0.6124	0.1521	0.3493	Not_Significant	-0.5729	0.1399	0.2924	Not_Significant	Ribosomal RNA small subunit methyltransferase H (EC 2.1.1.199) (16S rRNA m(4)C1402 methyltransferase) (rRNA (cytosine-N(4)-)-methyltransferase RsmH)	cytoplasm [GO:0005737]; rRNA (cytosine-N4-)-methyltransferase activity [GO:0071424]; rRNA base methylation [GO:0070475]
Q88N81	murE	PP_1332	19.6116	19.5426	19.0619	19.3654	19.0262	19.717	19.4506	19.5652	19.6259	NA	-0.0358	0.9186	0.9615	Not_Significant	0.1419	0.5898	0.7228	Not_Significant	UDP-N-acetylmuramoyl-L-alanyl-D-glutamate--2,6-diaminopimelate ligase (EC 6.3.2.13) (Meso-A2pm-adding enzyme) (Meso-diaminopimelate-adding enzyme) (UDP-MurNAc-L-Ala-D-Glu:meso-diaminopimelate ligase) (UDP-MurNAc-tripeptide synthetase) (UDP-N-acetylmuramyl-tripeptide synthetase)	cytoplasm [GO:0005737]; ATP binding [GO:0005524]; magnesium ion binding [GO:0000287]; UDP-N-acetylmuramoylalanyl-D-glutamate-2,6-diaminopimelate ligase activity [GO:0008765]; cell division [GO:0051301]; cell wall organization [GO:0071555]; peptidoglycan biosynthetic process [GO:0009252]; regulation of cell shape [GO:0008360]
Q88N80	murF	PP_1333	19.8071	19.6664	19.459	19.9316	19.6076	19.9781	20.1126	19.651	20.0547	NA	0.1949	0.5267	0.7157	Not_Significant	0.2953	0.2779	0.4493	Not_Significant	UDP-N-acetylmuramoyl-tripeptide--D-alanyl-D-alanine ligase (EC 6.3.2.10) (D-alanyl-D-alanine-adding enzyme)	cytoplasm [GO:0005737]; ATP binding [GO:0005524]; UDP-N-acetylmuramoyl-tripeptide-D-alanyl-D-alanine ligase activity [GO:0047480]; UDP-N-acetylmuramoylalanyl-D-glutamyl-2,6-diaminopimelate-D-alanyl-D-alanine ligase activity [GO:0008766]; cell division [GO:0051301]; cell wall organization [GO:0071555]; peptidoglycan biosynthetic process [GO:0009252]; regulation of cell shape [GO:0008360]
Q88N78	murD	PP_1335	18.7901	17.8704	18.2743	18.4606	16.9966	16.7536	18.0866	17.1443	17.1605	NA	-0.908	0.1405	0.3356	Not_Significant	-0.8478	0.07282	0.1934	Not_Significant	UDP-N-acetylmuramoylalanine--D-glutamate ligase (EC 6.3.2.9) (D-glutamic acid-adding enzyme) (UDP-N-acetylmuramoyl-L-alanyl-D-glutamate synthetase)	cytoplasm [GO:0005737]; ATP binding [GO:0005524]; UDP-N-acetylmuramoylalanine-D-glutamate ligase activity [GO:0008764]; cell division [GO:0051301]; cell wall organization [GO:0071555]; peptidoglycan biosynthetic process [GO:0009252]; regulation of cell shape [GO:0008360]
Q88N76	murG	PP_1337	17.4251	16.2478	15.2385	15.8909	14.8886	14.3244	16.5581	14.9743	15.1377	NA	-1.2692	0.1043	0.2903	Not_Significant	-0.7471	0.3201	0.49	Not_Significant	UDP-N-acetylglucosamine--N-acetylmuramyl-(pentapeptide) pyrophosphoryl-undecaprenol N-acetylglucosamine transferase (EC 2.4.1.227) (Undecaprenyl-PP-MurNAc-pentapeptide-UDPGlcNAc GlcNAc transferase)	plasma membrane [GO:0005886]; UDP-N-acetyl-D-glucosamine:N-acetylmuramoyl-L-alanyl-D-glutamyl-meso-2,6-diaminopimelyl-D-alanyl-D-alanine-diphosphoundecaprenol 4-beta-N-acetylglucosaminlytransferase activity [GO:0051991]; undecaprenyldiphospho-muramoylpentapeptide beta-N-acetylglucosaminyltransferase activity [GO:0050511]; carbohydrate metabolic process [GO:0005975]; cell division [GO:0051301]; ce…
Q88N75	murC	PP_1338	18.8517	18.9848	18.0318	17.5241	18.1676	17.2726	14.4112	17.9071	17.5599	NA	-0.968	0.05441	0.2074	Not_Significant	-1.9967	0.08304	0.2099	Not_Significant	UDP-N-acetylmuramate--L-alanine ligase (EC 6.3.2.8) (UDP-N-acetylmuramoyl-L-alanine synthetase)	cytoplasm [GO:0005737]; ATP binding [GO:0005524]; UDP-N-acetylmuramate-L-alanine ligase activity [GO:0008763]; cell division [GO:0051301]; cell wall organization [GO:0071555]; peptidoglycan biosynthetic process [GO:0009252]; regulation of cell shape [GO:0008360]
Q88N74	ddlB	PP_1339	18.0298	18.2118	18.0324	17.706	15.9057	17.4706	17.6313	18.25	18.1325	NA	-1.0639	0.0842	0.259	Not_Significant	-0.0868	0.7486	0.8467	Not_Significant	D-alanine--D-alanine ligase B (EC 6.3.2.4) (D-Ala-D-Ala ligase B) (D-alanylalanine synthetase B)	cytosol [GO:0005829]; ATP binding [GO:0005524]; D-alanine-D-alanine ligase activity [GO:0008716]; metal ion binding [GO:0046872]; cell wall organization [GO:0071555]; peptidoglycan biosynthetic process [GO:0009252]; regulation of cell shape [GO:0008360]
Q88N72	ftsA	PP_1341	20.3477	20.4102	20.0518	19.9766	19.796	20.1685	19.9247	20.4772	20.1652	NA	-0.2895	0.3563	0.5736	Not_Significant	-0.0808	0.7631	0.8593	Not_Significant	Cell division protein FtsA	cell division site [GO:0032153]; cytoplasmic side of plasma membrane [GO:0009898]; FtsZ-dependent cytokinesis [GO:0043093]
Q59692	ftsZ	PP_1342	19.4857	19.6111	18.4959	20.1454	18.9599	20.4902	19.9378	19.0692	20.0614	NA	0.6676	0.2523	0.4638	Not_Significant	0.4919	0.3003	0.4696	Not_Significant	Cell division protein FtsZ	cell division site [GO:0032153]; cytoplasm [GO:0005737]; GTP binding [GO:0005525]; GTPase activity [GO:0003924]; division septum assembly [GO:0000917]; FtsZ-dependent cytokinesis [GO:0043093]; protein polymerization [GO:0051258]
Q88N71	lpxC	PP_1343	19.8781	19.9597	19.8673	20.3679	19.3239	20.46	20.2616	19.9745	20.2322	NA	0.1489	0.7161	0.8457	Not_Significant	0.2544	0.2829	0.4537	Not_Significant	UDP-3-O-acyl-N-acetylglucosamine deacetylase (UDP-3-O-acyl-GlcNAc deacetylase) (EC 3.5.1.108) (UDP-3-O-[R-3-hydroxymyristoyl]-N-acetylglucosamine deacetylase)	membrane [GO:0016020]; metal ion binding [GO:0046872]; UDP-3-O-acyl-N-acetylglucosamine deacetylase activity [GO:0103117]; lipid A biosynthetic process [GO:0009245]
Q88N69	secA	PP_1345	20.0909	20.0198	19.9182	19.9682	19.7655	19.7533	19.4878	19.972	19.6094	NA	-0.1807	0.5313	0.7191	Not_Significant	-0.32	0.2258	0.3901	Not_Significant	Protein translocase subunit SecA (EC 7.4.2.8)	cell envelope Sec protein transport complex [GO:0031522]; cytosol [GO:0005829]; plasma membrane [GO:0005886]; ATP binding [GO:0005524]; metal ion binding [GO:0046872]; protein-exporting ATPase activity [GO:0008564]; intracellular protein transmembrane transport [GO:0065002]; protein import [GO:0017038]; protein targeting [GO:0006605]; protein transport by the Sec complex [GO:0043952]
P59612	argJ	PP_1346	20.8314	21.2685	21.1871	21.3363	20.5781	21.2142	21.2163	20.4844	21.1257	NA	-0.0528	0.8814	0.939	Not_Significant	-0.1535	0.6229	0.7471	Not_Significant	Arginine biosynthesis bifunctional protein ArgJ [Cleaved into: Arginine biosynthesis bifunctional protein ArgJ alpha chain; Arginine biosynthesis bifunctional protein ArgJ beta chain] [Includes: Glutamate N-acetyltransferase (EC 2.3.1.35) (Ornithine acetyltransferase) (OATase) (Ornithine transacetylase); Amino-acid acetyltransferase (EC 2.3.1.1) (N-acetylglutamate synthase) (AGSase)]	cytoplasm [GO:0005737]; glutamate N-acetyltransferase activity [GO:0004358]; L-glutamate N-acetyltransferase activity [GO:0004042]; L-arginine biosynthetic process [GO:0006526]; ornithine biosynthetic process [GO:0006592]
Q88N68		PP_1347	19.9654	19.7744	19.5786	20.2637	18.975	19.5535	19.5921	18.2342	19.0077	NA	-0.1754	0.6796	0.8271	Not_Significant	-0.8281	0.07771	0.2024	Not_Significant	Glutathione S-transferase family protein	glutathione transferase activity [GO:0004364]; maleylacetoacetate isomerase activity [GO:0016034]; glutathione metabolic process [GO:0006749]; L-phenylalanine catabolic process [GO:0006559]
Q88N67		PP_1348	19.1714	19.6323	19.6421	19.2086	18.7199	18.9897	18.9078	18.6663	18.8946	NA	-0.5092	0.1509	0.3472	Not_Significant	-0.659	0.03667	0.1401	Not_Significant	8-oxo-dGTP diphosphatase (EC 3.6.1.55) (7,8-dihydro-8-oxoguanine-triphosphatase) (Mutator protein MutT) (dGTP pyrophosphohydrolase)	8-oxo-7,8-dihydrodeoxyguanosine triphosphate pyrophosphatase activity [GO:0035539]; 8-oxo-7,8-dihydroguanosine triphosphate pyrophosphatase activity [GO:0008413]; 8-oxo-dGDP phosphatase activity [GO:0044715]; 8-oxo-GDP phosphatase activity [GO:0044716]; metal ion binding [GO:0046872]; DNA repair [GO:0006281]; DNA replication [GO:0006260]; thiamine biosynthetic process [GO:0009228]
Q88N66	pduO	PP_1349	21.1688	21.983	21.3912	21.6721	21.7124	22.1171	21.7167	21.3014	21.0386	NA	0.3195	0.3887	0.5984	Not_Significant	-0.1621	0.6359	0.754	Not_Significant	Corrinoid adenosyltransferase (EC 2.5.1.17) (Cob(II)alamin adenosyltransferase) (Cob(II)yrinic acid a,c-diamide adenosyltransferase) (Cobinamide/cobalamin adenosyltransferase)	ATP binding [GO:0005524]; corrinoid adenosyltransferase activity [GO:0008817]; cobalamin biosynthetic process [GO:0009236]
P59560		PP_1352	20.4663	20.3585	19.7797	21.0059	20.191	20.9654	20.8087	20.416	20.6878	NA	0.5192	0.2147	0.4262	Not_Significant	0.436	0.1735	0.3304	Not_Significant	UPF0234 protein PP_1352	cytosol [GO:0005829]; nucleotide binding [GO:0000166]
Q88N58		PP_1358	17.3446	17.5465	16.9326	18.1216	17.7726	18.2779	17.8662	17.4802	18.0047	NA	0.7828	0.04898	0.196	Not_Significant	0.5091	0.1193	0.2638	Not_Significant	Heme iron utilization protein
Q88N56	groES	PP_1360	24.9594	24.5414	24.4102	25.1685	24.1752	24.5794	24.6502	24.2919	24.8671	NA	0.004	0.9917	0.994	Not_Significant	-0.0339	0.9069	0.9407	Not_Significant	Co-chaperonin GroES (10 kDa chaperonin) (Chaperonin-10) (Cpn10)	cytoplasm [GO:0005737]; ATP binding [GO:0005524]; metal ion binding [GO:0046872]; protein folding chaperone [GO:0044183]; protein-folding chaperone binding [GO:0051087]; unfolded protein binding [GO:0051082]; chaperone cofactor-dependent protein refolding [GO:0051085]
Q88N55	groEL	PP_1361	24.4737	24.3611	23.9371	24.6461	23.6677	24.0665	24.2428	23.6183	23.9288	NA	-0.1305	0.7357	0.8616	Not_Significant	-0.3274	0.2908	0.4622	Not_Significant	Chaperonin GroEL (EC 5.6.1.7) (60 kDa chaperonin) (Chaperonin-60) (Cpn60)	cytoplasm [GO:0005737]; ATP binding [GO:0005524]; ATP-dependent protein folding chaperone [GO:0140662]; isomerase activity [GO:0016853]; unfolded protein binding [GO:0051082]; protein refolding [GO:0042026]
Q88N54	pykA	PP_1362	21.023	21.0494	20.9402	21.4552	20.7102	21.0933	21.161	21.2983	20.7694	NA	0.0821	0.8029	0.8946	Not_Significant	0.072	0.7747	0.867	Not_Significant	Pyruvate kinase (EC 2.7.1.40)	ATP binding [GO:0005524]; kinase activity [GO:0016301]; magnesium ion binding [GO:0000287]; potassium ion binding [GO:0030955]; pyruvate kinase activity [GO:0004743]
Q88N50		PP_1366	21.2158	22.0503	22.0443	21.9798	21.2473	21.7251	21.4344	21.8928	21.3408	NA	-0.1194	0.7651	0.8751	Not_Significant	-0.2142	0.5441	0.6883	Not_Significant	Transcriptional regulator MvaT, P16 subunit
Q88N49	purU-II	PP_1367	19.6106	20.0219	19.7271	20.9762	19.4549	20.5678	20.6122	19.4808	20.5386	NA	0.5464	0.2736	0.4872	Not_Significant	0.424	0.2995	0.4696	Not_Significant	Formyltetrahydrofolate deformylase (EC 3.5.1.10) (Formyl-FH(4) hydrolase)	formyltetrahydrofolate deformylase activity [GO:0008864]; 'de novo' IMP biosynthetic process [GO:0006189]; one-carbon metabolic process [GO:0006730]
Q88N45	mcpG	PP_1371	18.7621	18.1685	18.816	16.195	17.0449	15.4291	16.5891	17.4047	15.4403	NA	-2.3592	0.002276	0.09189	Down	-2.1042	0.007644	0.06464	Down	Methyl-accepting chemotaxis protein McpG	plasma membrane [GO:0005886]; transmembrane signaling receptor activity [GO:0004888]; chemotaxis [GO:0006935]; signal transduction [GO:0007165]
Q88N44		PP_1372	18.4198	17.82	18.1738	17.6759	17.7408	17.4857	18.0475	18.2717	17.9983	NA	-0.5038	0.1457	0.341	Not_Significant	-0.032	0.9043	0.9397	Not_Significant	AAA+ ATPase domain-containing protein	ATP hydrolysis activity [GO:0016887]
Q88N43	pitB	PP_1373	18.7048	NaN	17.464	NaN	15.9173	15.6038	13.2902	NaN	15.834	NA	-1.7335	0.1335	0.3262	Not_Significant	-2.4007	0.07576	0.199	Not_Significant	Phosphate transporter	plasma membrane [GO:0005886]; phosphate transmembrane transporter activity [GO:0005315]; symporter activity [GO:0015293]; phosphate ion transmembrane transport [GO:0035435]
Q88N37	pcaB	PP_1379	17.8095	16.1211	15.0526	17.3413	15.3468	15.0552	15.1282	15.9589	17.3051	NA	-0.4133	0.6581	0.8089	Not_Significant	-0.197	0.8262	0.8943	Not_Significant	3-carboxy-cis,cis-muconate cycloisomerase (EC 5.5.1.2)	3-carboxy-cis,cis-muconate cycloisomerase activity [GO:0047472]; 3,4-dihydroxybenzoate catabolic process [GO:0019619]
Q88N36	pcaD	PP_1380	19.0487	19.3759	18.8891	19.1831	18.3186	17.2479	19.3054	17.3599	18.679	NA	-0.8547	0.1532	0.351	Not_Significant	-0.6565	0.2559	0.4239	Not_Significant	3-oxoadipate enol-lactonase 2 (EC 3.1.1.24)	3-oxoadipate enol-lactonase activity [GO:0047570]; beta-ketoadipate pathway [GO:0042952]
Q88N35	pcaC	PP_1381	16.6219	18.6044	17.8563	17.7532	17.9581	17.9332	17.6618	NaN	17.686	NA	0.1873	0.7352	0.8616	Not_Significant	-0.1372	0.8013	0.8811	Not_Significant	4-carboxymuconolactone decarboxylase (EC 4.1.1.44)	4-carboxymuconolactone decarboxylase activity [GO:0047575]; peroxiredoxin activity [GO:0051920]
Q88N31	ttgB	PP_1385	16.6015	14.7785	NaN	NaN	NaN	NaN	NaN	NaN	NaN	only_in_con	NA	NA	NA	NA	NA	NA	NA	NA	Probable efflux pump membrane transporter TtgB	plasma membrane [GO:0005886]; efflux transmembrane transporter activity [GO:0015562]; xenobiotic transmembrane transporter activity [GO:0042910]
Q88N30	ttgA	PP_1386	18.1674	18.3539	18.5035	17.0092	18.0428	16.6468	16.3063	18.7361	15.922	NA	-1.1087	0.03953	0.1757	Down	-1.3534	0.1216	0.2665	Not_Significant	Probable efflux pump periplasmic linker TtgA	plasma membrane [GO:0005886]; transmembrane transporter activity [GO:0022857]; response to antibiotic [GO:0046677]
Q88N27		PP_1389	19.0162	17.0191	16.1865	18.0514	18.1355	16.0951	17.2299	15.2581	17.3819	NA	0.0201	0.9826	0.9925	Not_Significant	-0.7839	0.4205	0.5795	Not_Significant	Oxaloacetate decarboxylase (EC 4.1.1.112)	magnesium ion binding [GO:0000287]; methylisocitrate lyase activity [GO:0046421]; oxaloacetate decarboxylase activity [GO:0008948]; oxaloacetate metabolic process [GO:0006107]; propionate catabolic process, 2-methylcitrate cycle [GO:0019629]; pyruvate biosynthetic process [GO:0042866]
Q88N13	bglX	PP_1403	17.8647	18.2834	17.5241	18.3135	18.202	17.8047	17.2408	17.9199	16.3126	NA	0.216	0.5461	0.7307	Not_Significant	-0.733	0.1669	0.3235	Not_Significant	beta-glucosidase (EC 3.2.1.21)	beta-glucosidase activity [GO:0008422]; glucan catabolic process [GO:0009251]
O85207	phaG	PP_1408	16.3413	17.4846	17.0634	NaN	17.5843	16.9023	17.5474	17.3884	17.509	NA	-1.574	0.3378	0.5567	Not_Significant	0.5185	0.1792	0.338	Not_Significant	(R)-3-hydroxydecanoyl-ACP:CoA transacylase (EC 2.4.1.-) (3-hydroxyacyl-CoA-acyl carrier protein transferase)	transferase activity [GO:0016740]
Q88N06		PP_1412	16.8414	17.5558	16.1679	14.3112	15.9248	NaN	NaN	15.9303	16.6878	NA	-2.0677	0.0134	0.119	Down	-1.3751	0.1358	0.287	Not_Significant	3-hydroxyisobutyryl-CoA hydrolase (EC 3.1.2.4)	cytosol [GO:0005829]; 3-hydroxyisobutyryl-CoA hydrolase activity [GO:0003860]; valine catabolic process [GO:0006574]
Q88N00		PP_1418	17.3859	18.3247	17.9188	19.2144	16.4364	18.071	18.896	16.8745	18.0083	NA	0.0308	0.9673	0.9868	Not_Significant	0.0498	0.9325	0.9573	Not_Significant	Tricarboxylate transport protein TctC
Q88MZ5		PP_1423	18.6323	18.9408	18.7795	17.5563	17.342	18.4448	17.9476	18.3872	17.9006	NA	-1.0032	0.03701	0.1727	Down	-0.7057	0.02953	0.1303	Not_Significant	Uncharacterized protein	iron-sulfur cluster assembly [GO:0016226]
Q88MZ2	nadB	PP_1426	19.9276	21.8378	18.8506	19.1778	19.312	18.7806	18.8546	19.7282	18.5268	NA	-1.1152	0.1843	0.3902	Not_Significant	-1.1688	0.1927	0.3545	Not_Significant	L-aspartate oxidase (EC 1.4.3.16)	cytoplasm [GO:0005737]; L-aspartate oxidase activity [GO:0008734]; 'de novo' NAD biosynthetic process from aspartate [GO:0034628]
Q88MZ1	rpoE	PP_1427	18.7543	19.4122	19.0632	19.0375	18.618	19.4994	19.195	19.0506	19.1543	NA	-0.025	0.9475	0.9757	Not_Significant	0.0567	0.8323	0.8985	Not_Significant	RNA polymerase sigma factor	DNA binding [GO:0003677]; sigma factor activity [GO:0016987]; DNA-templated transcription initiation [GO:0006352]
Q88MZ0	mucA	PP_1428	17.9246	17.6136	16.7879	17.299	15.6824	17.9501	18.4138	17.2849	17.1215	NA	-0.4649	0.5011	0.6965	Not_Significant	0.1647	0.7414	0.8427	Not_Significant	Sigma factor AlgU negative regulatory protein	plasma membrane [GO:0005886]; sigma factor antagonist activity [GO:0016989]
Q88MY9	mucB	PP_1429	19.5217	17.2564	17.7134	19.5309	18.7132	19.5928	19.5965	18.4333	19.7877	NA	1.1151	0.1324	0.3258	Not_Significant	1.1086	0.1602	0.3151	Not_Significant	Sigma factor AlgU regulatory protein MucB	outer membrane-bounded periplasmic space [GO:0030288]; antisigma factor binding [GO:0045152]; regulation of polysaccharide biosynthetic process [GO:0032885]
Q88MY8		PP_1430	20.9493	20.7724	20.7138	21.5644	20.5689	21.3116	20.7877	20.4352	20.1697	NA	0.3365	0.3825	0.593	Not_Significant	-0.3476	0.222	0.386	Not_Significant	Probable periplasmic serine endoprotease DegP-like (EC 3.4.21.107) (Protease Do)	periplasmic space [GO:0042597]; serine-type endopeptidase activity [GO:0004252]; proteolysis [GO:0006508]
Q88MY7	lepA	PP_1431	19.0188	18.1624	17.4108	14.4314	17.1721	14.428	16.7064	16.6436	16.7225	NA	-2.8535	0.01399	0.119	Down	-1.5065	0.01274	0.08338	Down	Elongation factor 4 (EF-4) (EC 3.6.5.n1) (Ribosomal back-translocase LepA)	plasma membrane [GO:0005886]; GTP binding [GO:0005525]; guanosine tetraphosphate binding [GO:0097216]; membrane scission GTPase motor activity [GO:1990606]; ribosome binding [GO:0043022]; translation elongation factor activity [GO:0003746]; positive regulation of translation [GO:0045727]
Q88MY5	rnc	PP_1433	17.2112	16.9389	17.4016	16.8256	15.0322	16.1494	17.1339	16.2331	17.1571	NA	-1.1815	0.05406	0.2074	Not_Significant	-0.3426	0.3497	0.5183	Not_Significant	Ribonuclease 3 (EC 3.1.26.3) (Ribonuclease III) (RNase III)	cytoplasm [GO:0005737]; double-stranded RNA binding [GO:0003725]; metal ion binding [GO:0046872]; ribonuclease III activity [GO:0004525]; rRNA binding [GO:0019843]; mRNA processing [GO:0006397]; regulation of gene expression [GO:0010468]; rRNA processing [GO:0006364]; tRNA processing [GO:0008033]
Q88MY4	era	PP_1434	18.5443	18.7563	18.3867	17.6968	18.0002	18.0511	18.2659	17.9938	17.6709	NA	-0.6464	0.06537	0.2305	Not_Significant	-0.5856	0.0655	0.1837	Not_Significant	GTPase Era	cytosol [GO:0005829]; plasma membrane [GO:0005886]; GTP binding [GO:0005525]; GTPase activity [GO:0003924]; ribosomal small subunit binding [GO:0043024]; small ribosomal subunit rRNA binding [GO:0070181]; ribosomal small subunit assembly [GO:0000028]
Q88MX7	cmoA	PP_1441	17.8557	17.8742	NaN	17.1283	NaN	14.7925	16.4292	NaN	15.4528	NA	-2.037	0.1327	0.3258	Not_Significant	-1.1153	0.1909	0.3523	Not_Significant	Carboxy-S-adenosyl-L-methionine synthase (Cx-SAM synthase) (EC 2.1.3.-)	carboxyl- or carbamoyltransferase activity [GO:0016743]; S-adenosyl-L-methionine binding [GO:1904047]; tRNA wobble uridine modification [GO:0002098]
Q88MX5	lon-I	PP_1443	19.3423	18.6771	19.4587	18.9119	17.5273	18.0629	18.729	17.1234	13.7304	NA	-0.992	0.06986	0.2406	Not_Significant	-2.6318	0.07724	0.2016	Not_Significant	Lon protease (EC 3.4.21.53) (ATP-dependent protease La)	cytoplasm [GO:0005737]; ATP binding [GO:0005524]; ATP hydrolysis activity [GO:0016887]; ATP-dependent peptidase activity [GO:0004176]; sequence-specific DNA binding [GO:0043565]; serine-type endopeptidase activity [GO:0004252]; cellular response to heat [GO:0034605]; protein quality control for misfolded or incompletely synthesized proteins [GO:0006515]
Q88MX4	gcd	PP_1444	17.7395	16.5665	17.1667	13.935	16.7443	NaN	13.822	18.1364	NaN	NA	-2.288	0.03093	0.1626	Down	-1.8489	0.1757	0.3338	Not_Significant	Quinoprotein glucose dehydrogenase (EC 1.1.5.2)	membrane [GO:0016020]; quinone binding [GO:0048038]; quinoprotein glucose dehydrogenase activity [GO:0008876]
Q88MX1		PP_1447	14.3221	17.1561	17.545	19.2277	18.5358	18.3817	18.5654	18.5098	18.4793	NA	2.374	0.03198	0.1635	Up	2.1771	0.04346	0.1478	Up	DUF2132 domain-containing protein	DNA binding [GO:0003677]
Q88MW1	purT	PP_1457	18.6754	19.0088	17.1205	18.0338	17.8371	17.5867	17.8946	18.5082	17.9816	NA	-0.4491	0.4356	0.6378	Not_Significant	-0.1401	0.8036	0.8823	Not_Significant	Formate-dependent phosphoribosylglycinamide formyltransferase (EC 6.3.1.21) (5'-phosphoribosylglycinamide transformylase 2) (Formate-dependent GAR transformylase) (GAR transformylase 2) (GART 2) (Non-folate glycinamide ribonucleotide transformylase) (Phosphoribosylglycinamide formyltransferase 2)	cytosol [GO:0005829]; ATP binding [GO:0005524]; magnesium ion binding [GO:0000287]; phosphoribosylglycinamide formyltransferase 2 activity [GO:0043815]; phosphoribosylglycinamide formyltransferase activity [GO:0004644]; 'de novo' IMP biosynthetic process [GO:0006189]
Q88MV7	ffh	PP_1461	18.4628	18.9106	17.0018	18.2468	17.8901	17.8284	17.7886	17.9094	17.8228	NA	-0.1366	0.807	0.8957	Not_Significant	-0.2849	0.5985	0.7294	Not_Significant	Signal recognition particle protein (EC 3.6.5.4) (Fifty-four homolog)	signal recognition particle [GO:0048500]; 7S RNA binding [GO:0008312]; ATP hydrolysis activity [GO:0016887]; GTP binding [GO:0005525]; GTPase activity [GO:0003924]; SRP-dependent cotranslational protein targeting to membrane [GO:0006614]
Q88MV6	rpsP	PP_1462	21.9287	21.9965	21.6533	22.7275	22.3697	21.8533	22.4743	22.3529	21.9182	NA	0.4573	0.2268	0.439	Not_Significant	0.389	0.1829	0.3423	Not_Significant	Small ribosomal subunit protein bS16 (30S ribosomal protein S16)	cytoplasm [GO:0005737]; small ribosomal subunit [GO:0015935]; structural constituent of ribosome [GO:0003735]; translation [GO:0006412]
Q88MV5	rimM	PP_1463	17.3771	17.1615	17.4573	18.4284	16.5883	17.6716	17.372	16.7052	NaN	NA	0.2308	0.6614	0.8117	Not_Significant	-0.896	0.16	0.3151	Not_Significant	Ribosome maturation factor RimM	cytoplasm [GO:0005737]; ribosome [GO:0005840]; ribosome binding [GO:0043022]; ribosomal small subunit biogenesis [GO:0042274]; rRNA processing [GO:0006364]
Q88MV3	rplS	PP_1465	22.3721	22.0885	21.0606	21.9009	19.9451	20.8529	21.5637	20.7379	20.812	NA	-0.9408	0.169	0.3728	Not_Significant	-0.8026	0.1172	0.2605	Not_Significant	Large ribosomal subunit protein bL19 (50S ribosomal protein L19)	cytosolic large ribosomal subunit [GO:0022625]; structural constituent of ribosome [GO:0003735]; translation [GO:0006412]
Q88MV2		PP_1466	14.8599	16.7884	16.9694	18.9449	17.6173	19.255	18.3554	16.966	18.6203	NA	2.3998	0.01388	0.119	Up	1.7747	0.04899	0.1579	Up	Long-chain acyl-CoA thioester hydrolase family protein	cytosol [GO:0005829]; long-chain fatty acyl-CoA hydrolase activity [GO:0052816]; acyl-CoA metabolic process [GO:0006637]; fatty acid catabolic process [GO:0009062]
Q88MU8	hom	PP_1470	20.2677	20.3669	20.1148	20.1667	19.8329	19.9317	19.9538	19.0964	19.8024	NA	-0.2727	0.3684	0.5822	Not_Significant	-0.6323	0.08033	0.2048	Not_Significant	Homoserine dehydrogenase (EC 1.1.1.3)	homoserine dehydrogenase activity [GO:0004412]; NADP binding [GO:0050661]; methionine biosynthetic process [GO:0009086]; threonine biosynthetic process [GO:0009088]
Q88MU7	thrC	PP_1471	20.499	20.4292	20.3082	19.8008	19.2158	19.5679	19.2462	19.8221	19.2274	NA	-0.884	0.0238	0.1446	Not_Significant	-0.9802	0.009373	0.07073	Not_Significant	Threonine synthase (EC 4.2.3.1)	pyridoxal phosphate binding [GO:0030170]; threonine synthase activity [GO:0004795]; threonine biosynthetic process [GO:0009088]
Q88MU3		PP_1475	16.2174	15.0636	17.0524	15.9679	16.5708	16.3911	16.5796	16.8972	17.7271	NA	0.1988	0.7271	0.8553	Not_Significant	0.9569	0.1519	0.3067	Not_Significant	CAIB/BAIF family protein	catalytic activity [GO:0003824]
Q88MU0		PP_1478	20.7088	20.8298	20.4911	20.9712	20.4489	20.9716	20.7009	20.6433	20.588	NA	0.1207	0.7082	0.8428	Not_Significant	-0.0325	0.8866	0.9331	Not_Significant	Xenobiotic reductase	FMN binding [GO:0010181]; NADP binding [GO:0050661]; NADPH dehydrogenase activity [GO:0003959]
Q88MT9	hicB	PP_1479	NaN	NaN	NaN	15.8375	16.7516	16.8814	18.3772	NaN	16.878	both_in_overexp	NA	NA	NA	NA	NA	NA	NA	NA	HicB protein	regulation of DNA-templated transcription [GO:0006355]
Q88MT7	patD	PP_1481	20.1149	19.9732	20.1383	19.0689	19.833	18.049	19.2329	20.1155	17.7289	NA	-1.0918	0.06384	0.2271	Not_Significant	-1.0497	0.1333	0.2839	Not_Significant	Medium chain aldehyde dehydrogenase (EC 1.2.1.19, EC 1.2.1.54)	aminobutyraldehyde dehydrogenase (NAD+) activity [GO:0019145]; gamma-guanidinobutyraldehyde dehydrogenase (NAD+) activity [GO:0047107]
Q88MT2	ydcS	PP_1486	19.4433	20.0372	20.1754	21.5721	21.0683	21.6633	21.8707	21.4376	21.6333	NA	1.5493	0.003812	0.1001	Up	1.7619	0.000914	0.02839	Up	Polyamine ABC transporter, periplasmic polyamine-binding protein	periplasmic space [GO:0042597]; polyamine binding [GO:0019808]; polyamine transport [GO:0015846]
Q88MT1		PP_1487	11.4069	15.7328	12.7053	13.8298	12.1669	16.3277	15.8657	13.3274	15.3858	NA	0.8265	0.5796	0.7615	Not_Significant	1.578	0.2505	0.4184	Not_Significant	Tellurite resistance TerB family protein	membrane [GO:0016020]
Q88MS8	wspC	PP_1490	13.5639	13.6341	12.4332	16.0854	NaN	14.2578	NaN	14.5129	15.4815	NA	1.8214	0.01999	0.134	Up	1.1275	0.1559	0.3116	Not_Significant	Probable biofilm formation methyltransferase WspC (EC 2.1.1.-)	S-adenosylmethionine-dependent methyltransferase activity [GO:0008757]; methylation [GO:0032259]
Q88MS6		PP_1492	16.9377	17.6722	18.2056	18.0042	17.5068	18.6791	18.1057	18.7439	17.3039	NA	0.4582	0.3704	0.583	Not_Significant	0.446	0.4033	0.5661	Not_Significant	histidine kinase (EC 2.7.13.3)	phosphorelay sensor kinase activity [GO:0000155]; chemotaxis [GO:0006935]
Q88MS5	cheB3	PP_1493	NaN	16.4662	16.5766	15.5193	15.7796	16.4639	16.9745	16.0711	16.1108	NA	-0.6591	0.1053	0.2916	Not_Significant	-0.1945	0.5635	0.7011	Not_Significant	Protein-glutamate methylesterase/protein-glutamine glutaminase of group 3 operon (EC 3.1.1.61) (EC 3.5.1.44)	cytoplasm [GO:0005737]; phosphorelay response regulator activity [GO:0000156]; protein-glutamate methylesterase activity [GO:0008984]; protein-glutamine glutaminase activity [GO:0050568]; chemotaxis [GO:0006935]
A0A140FW22	prfB	PP_1495	20.0966	20.0079	19.866	19.1829	18.3827	19.0031	19.0773	19.0873	19.0445	NA	-1.1339	0.01265	0.119	Down	-0.9205	0.004512	0.04882	Not_Significant	Peptide chain release factor 2 (RF-2)	cytoplasm [GO:0005737]; translation release factor activity, codon specific [GO:0016149]
Q88MS3	lysS	PP_1496	20.8458	20.4872	20.0922	20.8808	19.4107	19.92	20.1568	19.7146	19.9837	NA	-0.4046	0.4149	0.6193	Not_Significant	-0.5234	0.1192	0.2638	Not_Significant	Lysine--tRNA ligase (EC 6.1.1.6) (Lysyl-tRNA synthetase) (LysRS)	cytosol [GO:0005829]; ATP binding [GO:0005524]; lysine-tRNA ligase activity [GO:0004824]; magnesium ion binding [GO:0000287]; tRNA binding [GO:0000049]; lysyl-tRNA aminoacylation [GO:0006430]
Q88MS1		PP_1498	17.8526	18.4257	17.7001	19.9951	18.379	19.0048	19.1912	18.8405	19.9448	NA	1.1335	0.05667	0.2138	Not_Significant	1.3327	0.01258	0.08332	Up	Lipoprotein
Q88MS0		PP_1499	18.5476	18.4974	18.1783	16.6781	17.4235	17.4484	16.623	20.2578	17.7614	NA	-1.2244	0.01066	0.1182	Down	-0.1937	0.8374	0.9017	Not_Significant	Flavohemoglobin expression-modulating QEGLA motif protein	metallopeptidase activity [GO:0008237]; proteolysis [GO:0006508]; regulation of nitric oxide metabolic process [GO:0080164]
Q88MR5		PP_1504	18.207	17.6501	18.5612	19.9011	18.8139	19.9769	19.7891	19.5143	19.6575	NA	1.4245	0.01767	0.1269	Up	1.5142	0.002437	0.03749	Up	Pilin assembly protein
Q88MR4	ppc	PP_1505	18.6099	17.5549	18.8967	14.8508	16.8343	16.5038	16.8952	19.5969	16.6618	NA	-2.2909	0.01037	0.1182	Down	-0.6359	0.4885	0.6398	Not_Significant	Phosphoenolpyruvate carboxylase (PEPC) (PEPCase) (EC 4.1.1.31)	cytosol [GO:0005829]; magnesium ion binding [GO:0000287]; phosphoenolpyruvate carboxylase activity [GO:0008964]; carbon fixation [GO:0015977]; oxaloacetate metabolic process [GO:0006107]; tricarboxylic acid cycle [GO:0006099]
P0A136	adk	PP_1506	20.8641	20.6238	20.4255	21.5674	20.8454	21.2679	21.3112	20.942	21.144	NA	0.5891	0.1192	0.3115	Not_Significant	0.4946	0.08734	0.2163	Not_Significant	Adenylate kinase (AK) (EC 2.7.4.3) (ATP-AMP transphosphorylase) (ATP:AMP phosphotransferase) (Adenylate monophosphate kinase)	cytoplasm [GO:0005737]; adenylate kinase activity [GO:0004017]; ATP binding [GO:0005524]; AMP salvage [GO:0044209]
Q88MR3	tsaB	PP_1507	16.814	16.6716	14.9454	16.7513	16.8663	17.6444	17.1376	17.3554	16.5354	NA	0.9436	0.1557	0.3534	Not_Significant	0.8658	0.1773	0.3361	Not_Significant	tRNA threonylcarbamoyladenosine biosynthesis protein TsaB (t(6)A37 threonylcarbamoyladenosine biosynthesis protein TsaB)	cytosol [GO:0005829]; tRNA threonylcarbamoyladenosine modification [GO:0002949]
Q88MR0		PP_1510	16.6594	17.5161	17.4112	17.7985	17.5492	18.1822	17.7721	18.2189	17.6664	NA	0.6478	0.127	0.3215	Not_Significant	0.6902	0.0805	0.2048	Not_Significant	Carboxyvinyl-carboxyphosphonate phosphorylmutase	catalytic activity [GO:0003824]
Q88MQ7	rsmJ	PP_1513	16.7975	16.7503	16.7315	18.029	17.133	18.4464	17.941	17.986	17.6609	NA	1.1097	0.03152	0.1632	Up	1.1029	0.002318	0.03715	Up	Ribosomal RNA small subunit methyltransferase J (EC 2.1.1.242) (16S rRNA m2G1516 methyltransferase) (rRNA (guanine-N(2)-)-methyltransferase)	cytoplasm [GO:0005737]; rRNA (guanine-N2-)-methyltransferase activity [GO:0008990]
Q88MQ2		PP_1518	19.4509	18.5101	18.3479	19.9301	18.8795	19.4494	19.3099	19.5101	19.181	NA	0.6501	0.1945	0.4021	Not_Significant	0.5641	0.1622	0.3175	Not_Significant	DUF4197 domain-containing protein
Q88MP8	cspA-I	PP_1522	NaN	17.2124	14.7757	17.9144	19.4941	NaN	17.754	15.4138	15.8135	NA	1.0566	0.5231	0.7133	Not_Significant	0.4392	0.6247	0.7471	Not_Significant	Major cold shock protein	cytosol [GO:0005829]; nucleic acid binding [GO:0003676]
Q88MP7		PP_1523	17.9406	16.453	15.5863	17.4338	17.2557	16.381	17.5909	15.4356	17.893	NA	0.3635	0.5985	0.7734	Not_Significant	0.3132	0.7308	0.8341	Not_Significant	Phage protein
Q88MP6	rlmAA	PP_1524	17.6891	18.0758	16.1013	18.7823	17.9032	18.3952	18.0104	18.4524	18.2283	NA	1.0715	0.1118	0.303	Not_Significant	0.9416	0.1334	0.2839	Not_Significant	23S rRNA m1G745 methyltransferase (EC 2.1.1.187)	23S rRNA (guanine(745)-N(1))-methyltransferase activity [GO:0052911]; metal ion binding [GO:0046872]
Q88MP5	dapE	PP_1525	21.1407	21.1448	20.5668	21.451	20.9043	20.3537	21.9439	21.4294	19.9027	NA	-0.0478	0.9073	0.9534	Not_Significant	0.1413	0.8098	0.8837	Not_Significant	Succinyl-diaminopimelate desuccinylase (SDAP desuccinylase) (EC 3.5.1.18) (N-succinyl-LL-2,6-diaminoheptanedioate amidohydrolase)	acetylornithine deacetylase activity [GO:0008777]; cobalt ion binding [GO:0050897]; succinyl-diaminopimelate desuccinylase activity [GO:0009014]; zinc ion binding [GO:0008270]; diaminopimelate biosynthetic process [GO:0019877]; L-arginine biosynthetic process [GO:0006526]; lysine biosynthetic process via diaminopimelate [GO:0009089]
Q9Z408	csdA	PP_1529	16.9949	17.2994	16.1802	17.0732	16.8083	16.5568	16.5254	16.6376	16.5723	NA	-0.0121	0.9764	0.9908	Not_Significant	-0.2464	0.4958	0.6462	Not_Significant	Probable cysteine desulfurase (EC 2.8.1.7)	cysteine desulfurase activity [GO:0031071]; pyridoxal phosphate binding [GO:0030170]; cysteine metabolic process [GO:0006534]
Q88MP1	dapD	PP_1530	21.295	21.1805	19.9383	21.2571	20.0205	21.0878	21.1705	20.9007	21.0668	NA	-0.0161	0.9767	0.9908	Not_Significant	0.2414	0.5799	0.7144	Not_Significant	2,3,4,5-tetrahydropyridine-2,6-dicarboxylate N-succinyltransferase (EC 2.3.1.117) (Tetrahydrodipicolinate N-succinyltransferase) (THDP succinyltransferase) (THP succinyltransferase) (Tetrahydropicolinate succinylase)	cytoplasm [GO:0005737]; 2,3,4,5-tetrahydropyridine-2,6-dicarboxylate N-succinyltransferase activity [GO:0008666]; magnesium ion binding [GO:0000287]; diaminopimelate biosynthetic process [GO:0019877]; lysine biosynthetic process via diaminopimelate [GO:0009089]
Q88MP0	yffB	PP_1531	14.8249	15.5648	17.3475	16.2638	14.3836	17.9682	16.6448	15.9423	17.4287	NA	0.2928	0.7878	0.8875	Not_Significant	0.7595	0.3399	0.5083	Not_Significant	Glutathione-dependent thiol reductase
Q88MM2		PP_1549	17.3253	16.6972	16.3703	16.3616	16.7435	16.8711	16.6839	16.4974	16.5229	NA	-0.1389	0.7163	0.8457	Not_Significant	-0.2296	0.4846	0.6373	Not_Significant	Transcriptional regulator, Cro/CI family	DNA binding [GO:0003677]
Q88MI3	dapC	PP_1588	18.3266	19.1153	18.4138	17.7906	17.9146	16.7563	18.0503	17.4634	17.089	NA	-1.1314	0.03964	0.1757	Down	-1.0843	0.02526	0.1237	Down	N-succinyl-L,L-diaminopimelate aminotransferase alternative (EC 2.6.1.17)	pyridoxal phosphate binding [GO:0030170]; succinyldiaminopimelate transaminase activity [GO:0009016]; lysine biosynthetic process via diaminopimelate [GO:0009089]
Q88MI2	glnD	PP_1589	19.1799	19.3574	19.2133	20.1167	20.0563	18.5034	19.2455	19.0644	17.6267	NA	0.3086	0.5551	0.7373	Not_Significant	-0.6047	0.2421	0.4092	Not_Significant	Bifunctional uridylyltransferase/uridylyl-removing enzyme (UTase/UR) (Bifunctional [protein-PII] modification enzyme) (Bifunctional nitrogen sensor protein) [Includes: [Protein-PII] uridylyltransferase (PII uridylyltransferase) (UTase) (EC 2.7.7.59); [Protein-PII]-UMP uridylyl-removing enzyme (UR) (EC 3.1.4.-)]	[protein-PII] uridylyltransferase activity [GO:0008773]; phosphoric diester hydrolase activity [GO:0008081]; regulation of nitrogen utilization [GO:0006808]
Q88MI1	map	PP_1590	19.5674	20.1629	18.9789	20.4606	19.8309	20.2774	20.665	19.7762	20.5686	NA	0.6199	0.1744	0.3796	Not_Significant	0.7669	0.1132	0.2554	Not_Significant	Methionine aminopeptidase (MAP) (MetAP) (EC 3.4.11.18) (Peptidase M)	cytosol [GO:0005829]; initiator methionyl aminopeptidase activity [GO:0004239]; metal ion binding [GO:0046872]; metalloaminopeptidase activity [GO:0070006]; proteolysis [GO:0006508]
Q88MI0	rpsB	PP_1591	22.6141	22.6679	22.3294	23.2945	21.8038	22.5283	22.993	22.6351	22.7042	NA	0.005	0.9912	0.994	Not_Significant	0.2403	0.3482	0.5178	Not_Significant	Small ribosomal subunit protein uS2 (30S ribosomal protein S2)	cytosolic small ribosomal subunit [GO:0022627]; structural constituent of ribosome [GO:0003735]; translation [GO:0006412]
Q88MH9	tsf	PP_1592	23.6681	23.6931	23.2325	24.2163	23.376	23.6144	23.9154	23.1055	23.7062	NA	0.2043	0.58	0.7615	Not_Significant	0.0445	0.8897	0.9342	Not_Significant	Elongation factor Ts (EF-Ts)	cytoplasm [GO:0005737]; translation elongation factor activity [GO:0003746]
Q88MH8	pyrH	PP_1593	19.7203	19.3955	18.7896	19.5758	18.5747	20.0368	19.8094	19.4716	19.9408	NA	0.094	0.8515	0.9203	Not_Significant	0.4388	0.2206	0.3857	Not_Significant	Uridylate kinase (UK) (EC 2.7.4.22) (Uridine monophosphate kinase) (UMP kinase) (UMPK)	cytosol [GO:0005829]; ATP binding [GO:0005524]; UMP kinase activity [GO:0033862]; 'de novo' CTP biosynthetic process [GO:0044210]; UDP biosynthetic process [GO:0006225]
Q88MH7	frr	PP_1594	21.3683	20.7444	20.5033	21.6956	20.0309	21.2952	21.6417	20.8415	21.0751	NA	0.1353	0.8023	0.8946	Not_Significant	0.3141	0.4037	0.5661	Not_Significant	Ribosome-recycling factor (RRF) (Ribosome-releasing factor)	cytosol [GO:0005829]; ribosomal large subunit binding [GO:0043023]; cytoplasmic translational termination [GO:0002184]
Q88MH6	uppS	PP_1595	16.8664	16.4875	14.1218	17.4379	NaN	15.3686	17.4393	15.1564	15.2662	NA	-0.1968	0.8587	0.9245	Not_Significant	0.1287	0.8965	0.9362	Not_Significant	Ditrans,polycis-undecaprenyl-diphosphate synthase ((2E,6E)-farnesyl-diphosphate specific) (EC 2.5.1.31) (Ditrans,polycis-undecaprenylcistransferase) (Undecaprenyl diphosphate synthase) (UDS) (Undecaprenyl pyrophosphate synthase) (UPP synthase)	cytosol [GO:0005829]; dehydrodolichyl diphosphate synthase activity [GO:0045547]; di-trans,poly-cis-undecaprenyl-diphosphate synthase activity [GO:0008834]; magnesium ion binding [GO:0000287]; cell wall organization [GO:0071555]; peptidoglycan biosynthetic process [GO:0009252]; polyprenol biosynthetic process [GO:0016094]; regulation of cell shape [GO:0008360]
Q88MH1		PP_1600	21.912	21.6017	21.5789	22.9307	21.8529	22.639	22.3516	22.1173	22.4114	NA	0.7767	0.08181	0.2546	Not_Significant	0.5959	0.04194	0.1457	Not_Significant	Skp-like protein	cytosol [GO:0005829]; unfolded protein binding [GO:0051082]; chaperone-mediated protein folding [GO:0061077]; protein maturation by protein folding [GO:0022417]; protein stabilization [GO:0050821]
Q88MH0	lpxD	PP_1601	18.3175	18.2252	18.6879	18.0613	18.3062	18.6765	18.6068	15.3824	18.3071	NA	-0.0622	0.852	0.9203	Not_Significant	-0.9781	0.3045	0.4732	Not_Significant	UDP-3-O-acylglucosamine N-acyltransferase (EC 2.3.1.191)	membrane [GO:0016020]; N-acyltransferase activity [GO:0016410]; lipid A biosynthetic process [GO:0009245]
Q88MG9	fabZ	PP_1602	12.9382	12.3413	NaN	12.1955	12.6146	12.8277	13.1605	12.8386	11.9251	NA	-0.7681	0.264	0.4768	Not_Significant	-0.6727	0.357	0.5256	Not_Significant	3-hydroxyacyl-[acyl-carrier-protein] dehydratase FabZ (EC 4.2.1.59) ((3R)-hydroxymyristoyl-[acyl-carrier-protein] dehydratase) ((3R)-hydroxymyristoyl-ACP dehydrase) (Beta-hydroxyacyl-ACP dehydratase)	cytoplasm [GO:0005737]; membrane [GO:0016020]; (3R)-hydroxyacyl-[acyl-carrier-protein] dehydratase activity [GO:0019171]; fatty acid biosynthetic process [GO:0006633]; lipid A biosynthetic process [GO:0009245]
Q88MG8	lpxA	PP_1603	18.1889	18.4906	NaN	17.8815	18.2702	17.6152	18.0213	17.9808	17.8083	NA	1.4591	0.3704	0.583	Not_Significant	1.4735	0.3778	0.5434	Not_Significant	Acyl-[acyl-carrier-protein]--UDP-N-acetylglucosamine O-acyltransferase (UDP-N-acetylglucosamine acyltransferase) (EC 2.3.1.129)	cytoplasm [GO:0005737]; membrane [GO:0016020]; acyl-[acyl-carrier-protein]-UDP-N-acetylglucosamine O-acyltransferase activity [GO:0008780]; lipid A biosynthetic process [GO:0009245]
Q88MG4	accA	PP_1607	20.8765	21.2261	20.8683	21.2795	19.9276	21.3748	21.0512	20.7315	21.4244	NA	-0.1297	0.7885	0.8875	Not_Significant	0.0787	0.7854	0.873	Not_Significant	Acetyl-coenzyme A carboxylase carboxyl transferase subunit alpha (ACCase subunit alpha) (Acetyl-CoA carboxylase carboxyltransferase subunit alpha) (EC 2.1.3.15)	acetyl-CoA carboxylase complex [GO:0009317]; acetyl-CoA carboxylase activity [GO:0003989]; ATP binding [GO:0005524]; carboxyl- or carbamoyltransferase activity [GO:0016743]; fatty acid biosynthetic process [GO:0006633]; malonyl-CoA biosynthetic process [GO:2001295]
Q88MG1	pyrG	PP_1610	20.4709	20.0374	20.0633	19.6574	20.1425	19.0488	19.5035	19.6315	19.1353	NA	-0.5743	0.1788	0.3845	Not_Significant	-0.7671	0.02611	0.1266	Not_Significant	CTP synthase (EC 6.3.4.2) (Cytidine 5'-triphosphate synthase) (Cytidine triphosphate synthetase) (CTP synthetase) (CTPS) (UTP--ammonia ligase)	cytosol [GO:0005829]; ATP binding [GO:0005524]; CTP synthase activity [GO:0003883]; glutaminase activity [GO:0004359]; identical protein binding [GO:0042802]; metal ion binding [GO:0046872]; 'de novo' CTP biosynthetic process [GO:0044210]; pyrimidine nucleobase biosynthetic process [GO:0019856]
Q88MG0	kdsA1	PP_1611	17.7494	18.4657	18.1731	17.9761	17.5286	17.9971	17.2245	18.0178	17.9491	NA	-0.2954	0.4083	0.6169	Not_Significant	-0.3989	0.2786	0.4497	Not_Significant	2-dehydro-3-deoxyphosphooctonate aldolase 1 (EC 2.5.1.55) (3-deoxy-D-manno-octulosonic acid 8-phosphate synthase 1) (KDO-8-phosphate synthase 1) (KDO 8-P synthase 1) (KDOPS 1) (Phospho-2-dehydro-3-deoxyoctonate aldolase 1)	cytoplasm [GO:0005737]; 3-deoxy-8-phosphooctulonate synthase activity [GO:0008676]; keto-3-deoxy-D-manno-octulosonic acid biosynthetic process [GO:0019294]
Q88MF9	eno	PP_1612	22.279	22.3107	21.9249	22.2966	21.3397	21.4471	21.8029	21.1591	21.2457	NA	-0.477	0.2416	0.4558	Not_Significant	-0.7689	0.03295	0.1364	Not_Significant	Enolase (EC 4.2.1.11) (2-phospho-D-glycerate hydro-lyase) (2-phosphoglycerate dehydratase)	cell surface [GO:0009986]; extracellular region [GO:0005576]; phosphopyruvate hydratase complex [GO:0000015]; magnesium ion binding [GO:0000287]; phosphopyruvate hydratase activity [GO:0004634]; glycolytic process [GO:0006096]
Q88MF5	frmA	PP_1616	18.8237	20.0481	19.7281	20.606	19.855	20.5148	20.8961	19.5848	20.2499	NA	0.792	0.1151	0.3081	Not_Significant	0.7103	0.1854	0.3461	Not_Significant	Formaldehyde dehydrogenase, glutathione-dependent (EC 1.1.1.284)	cytosol [GO:0005829]; alcohol dehydrogenase (NAD+) activity [GO:0004022]; S-(hydroxymethyl)glutathione dehydrogenase [NAD(P)+] activity [GO:0051903]; zinc ion binding [GO:0008270]; formaldehyde catabolic process [GO:0046294]
Q88MF4	frmC	PP_1617	17.1708	14.6666	15.5877	16.8562	17.3053	15.6638	15.3127	NaN	16.0553	NA	0.8001	0.321	0.5372	Not_Significant	0.4979	0.5697	0.705	Not_Significant	S-formylglutathione hydrolase (EC 3.1.2.12)	cytosol [GO:0005829]; carboxylic ester hydrolase activity [GO:0052689]; S-formylglutathione hydrolase activity [GO:0018738]; formaldehyde catabolic process [GO:0046294]
Q88MF2	truD	PP_1619	16.475	16.4834	14.5857	15.1701	15.2615	NaN	15.0294	15.1759	16.0372	NA	-0.6393	0.2983	0.5125	Not_Significant	-0.4339	0.5035	0.6542	Not_Significant	tRNA pseudouridine synthase D (EC 5.4.99.27) (tRNA pseudouridine(13) synthase) (tRNA pseudouridylate synthase D) (tRNA-uridine isomerase D)	cytosol [GO:0005829]; RNA binding [GO:0003723]; tRNA pseudouridine(13) synthase activity [GO:0160150]; tRNA pseudouridine synthesis [GO:0031119]
Q88MF0	pcm	PP_1621	15.8003	16.5131	16.1723	17.4797	17.035	16.1507	17.1456	15.487	16.6261	NA	0.7266	0.1449	0.3406	Not_Significant	0.2576	0.6094	0.7381	Not_Significant	Protein-L-isoaspartate O-methyltransferase (EC 2.1.1.77) (L-isoaspartyl protein carboxyl methyltransferase) (Protein L-isoaspartyl methyltransferase) (Protein-beta-aspartate methyltransferase) (PIMT)	cytoplasm [GO:0005737]; protein-L-isoaspartate (D-aspartate) O-methyltransferase activity [GO:0004719]; methylation [GO:0032259]; protein modification process [GO:0036211]; protein repair [GO:0030091]
Q88ME8	rpoS	PP_1623	19.4899	19.288	18.3195	19.0631	18.9917	17.0289	16.8908	18.0684	18.8472	NA	-0.6712	0.3424	0.5597	Not_Significant	-1.097	0.1102	0.2514	Not_Significant	RNA polymerase sigma factor RpoS (Sigma S) (Sigma-38)	cytoplasm [GO:0005737]; DNA binding [GO:0003677]; sigma factor activity [GO:0016987]; DNA-templated transcription initiation [GO:0006352]
P0A122	fdxA	PP_1625	20.4515	20.4416	19.9493	21.1776	20.3265	21.2151	20.323	20.3133	21.1605	NA	0.6256	0.142	0.3373	Not_Significant	0.3181	0.3771	0.5434	Not_Significant	Ferredoxin 1	3 iron, 4 sulfur cluster binding [GO:0051538]; 4 iron, 4 sulfur cluster binding [GO:0051539]; electron transfer activity [GO:0009055]; metal ion binding [GO:0046872]
Q88ME5	pncC	PP_1628	16.9444	16.4776	16.7256	17.5902	17.6361	18.1781	18.0346	17.7713	17.8751	NA	1.0856	0.01356	0.119	Up	1.1778	0.002559	0.0389	Up	NMN amidohydrolase (EC 3.5.1.42)	nicotinamide-nucleotide amidase activity [GO:0019159]
Q88ME4	recA	PP_1629	18.2824	18.7134	18.1837	17.5863	16.5194	17.7639	16.7966	17.3875	17.4087	NA	-1.1033	0.03856	0.1751	Down	-1.1955	0.00633	0.05858	Down	Protein RecA (Recombinase A)	cytosol [GO:0005829]; ATP binding [GO:0005524]; ATP hydrolysis activity [GO:0016887]; ATP-dependent DNA damage sensor activity [GO:0140664]; damaged DNA binding [GO:0003684]; single-stranded DNA binding [GO:0003697]; DNA recombination [GO:0006310]; DNA repair [GO:0006281]; SOS response [GO:0009432]
Q88ME2		PP_1631	14.8886	16.0587	NaN	13.3337	15.4738	16.3215	15.444	16.289	15.5516	NA	0.4144	0.703	0.8402	Not_Significant	1.1329	0.2063	0.3699	Not_Significant	AMP nucleosidase (EC 3.2.2.4) (AMP nucleosidase)	cytosol [GO:0005829]; AMP nucleosidase activity [GO:0008714]
Q88ME0		PP_1633	18.3982	18.3917	17.9823	20.0746	18.0687	18.1526	18.5177	16.2605	19.2482	NA	0.5079	0.4213	0.6242	Not_Significant	-0.2486	0.7576	0.8544	Not_Significant	Quorum-sensing-regulated virulence factor
Q88MD8		PP_1635	19.9774	20.1608	19.6713	20.4244	20.4235	20.642	20.3855	20.3182	20.4371	NA	0.5601	0.1016	0.2849	Not_Significant	0.4437	0.1068	0.2464	Not_Significant	DNA-binding response regulator	DNA binding [GO:0003677]; phosphorelay signal transduction system [GO:0000160]; regulation of DNA-templated transcription [GO:0006355]
Q88MD5	fpr-I	PP_1638	20.4137	20.1806	19.5825	21.2574	19.9767	20.9029	20.3276	19.9765	20.8506	NA	0.6534	0.1904	0.3969	Not_Significant	0.326	0.3908	0.5556	Not_Significant	ferredoxin--NADP(+) reductase (EC 1.18.1.2)	ferredoxin-NADP+ reductase activity [GO:0004324]; nucleotide binding [GO:0000166]; cellular response to oxidative stress [GO:0034599]; heme catabolic process [GO:0042167]
Q88MC9		PP_1644	18.6154	17.7849	17.6672	18.3267	18.6209	18.1727	18.3052	18.4307	18.1736	NA	0.3509	0.3764	0.5874	Not_Significant	0.2807	0.4164	0.5768	Not_Significant	NAD(P)H dehydrogenase (Quinone) (EC 1.6.5.2)	membrane [GO:0016020]; electron transfer activity [GO:0009055]; FMN binding [GO:0010181]; NAD(P)H dehydrogenase (quinone) activity [GO:0003955]
Q88MC8	yfgD	PP_1645	15.0951	15.3003	15.2956	15.1489	NaN	16.0654	15.0913	14.846	16.2995	NA	0.062	0.8878	0.9432	Not_Significant	0.1819	0.6814	0.7911	Not_Significant	Arsenate reductase (EC 1.20.4.1)	arsenate reductase (glutaredoxin) activity [GO:0008794]
Q88MC4	ldhA	PP_1649	18.5194	18.9518	19.0985	19.0806	18.5196	19.6547	18.5791	19.0109	19.5159	NA	0.2284	0.5826	0.7633	Not_Significant	0.1788	0.6083	0.7376	Not_Significant	D-lactate dehydrogenase (EC 1.1.1.28)	D-lactate dehydrogenase activity [GO:0008720]; NAD binding [GO:0051287]
Q88MC0	cysM	PP_1654	19.2959	19.2174	18.8078	18.8852	18.1548	18.7107	18.9287	18.38	18.6306	NA	-0.5235	0.1698	0.374	Not_Significant	-0.4606	0.1379	0.2888	Not_Significant	Cysteine synthase (EC 2.5.1.47)	cysteine synthase activity [GO:0004124]; cysteine biosynthetic process from serine [GO:0006535]
Q88MB8	relA	PP_1656	18.656	17.9617	18.0293	15.7058	15.8922	15.3471	16.0848	17.8485	15.5901	NA	-2.5673	0.0002081	0.04421	Down	-1.7079	0.03336	0.1367	Down	GTP pyrophosphokinase ((p)ppGpp synthase) (ATP:GTP 3'-pyrophosphotransferase) (ppGpp synthase I)	plasma membrane [GO:0005886]; GTP binding [GO:0005525]; GTP diphosphokinase activity [GO:0008728]; guanosine-3',5'-bis(diphosphate) 3'-diphosphatase activity [GO:0008893]; kinase activity [GO:0016301]; guanosine tetraphosphate metabolic process [GO:0015969]; response to starvation [GO:0042594]
Q88MB6		PP_1658	18.9976	18.9334	18.9845	19.0274	18.6322	19.4429	19.1921	18.5987	19.4782	NA	0.0623	0.8531	0.9203	Not_Significant	0.1178	0.7008	0.8096	Not_Significant	Nucleoprotein/polynucleotide-associated enzyme
Q88MB5		PP_1659	20.2633	19.3714	19.016	21.5782	20.4906	20.6049	20.9296	20.1106	21.0849	NA	1.341	0.02926	0.1598	Up	1.1582	0.03876	0.1424	Up	Cytochrome C
Q88MB4		PP_1660	17.1339	18.0467	16.5814	18.9035	17.8756	NaN	18.5511	18.1971	18.5201	NA	0.271	0.7573	0.8715	Not_Significant	1.1688	0.02998	0.1303	Up	Sorbitol dehydrogenase
Q88MB3		PP_1661	20.2732	20.1134	19.9456	20.9387	20.4786	19.9557	20.684	21.1668	20.6153	NA	0.3469	0.3636	0.5806	Not_Significant	0.7113	0.03289	0.1364	Not_Significant	Dehydrogenase subunit	flavin adenine dinucleotide binding [GO:0050660]; oxidoreductase activity, acting on CH-OH group of donors [GO:0016614]
Q88MB1		PP_1663	19.2113	18.8433	18.5579	19.1918	19.1372	19.3637	19.3068	19.5195	19.4284	NA	0.3601	0.2848	0.5	Not_Significant	0.5474	0.07847	0.2031	Not_Significant	Dehydrogenase
Q88MA9	purM	PP_1665	20.4486	20.4837	20.0376	20.0864	19.6311	19.9449	19.7245	19.6506	19.6417	NA	-0.4359	0.2021	0.4108	Not_Significant	-0.6511	0.03167	0.1335	Not_Significant	Phosphoribosylformylglycinamidine cyclo-ligase (EC 6.3.3.1) (AIR synthase) (AIRS) (Phosphoribosyl-aminoimidazole synthetase)	cytosol [GO:0005829]; ATP binding [GO:0005524]; phosphoribosylamine-glycine ligase activity [GO:0004637]; phosphoribosylformylglycinamidine cyclo-ligase activity [GO:0004641]; 'de novo' IMP biosynthetic process [GO:0006189]; adenine biosynthetic process [GO:0046084]
Q88MA8		PP_1666	18.6995	19.4682	19.0994	18.7129	19.1814	18.59	19.4719	19.4935	19.2944	NA	-0.2609	0.4798	0.6779	Not_Significant	0.3309	0.275	0.4455	Not_Significant	DUF2066 domain-containing protein
Q88MA6	hda	PP_1668	17.8392	16.7144	NaN	NaN	15.3119	15.3686	16.4919	15.9928	16.2638	NA	-1.605	0.1967	0.4047	Not_Significant	0.0649	0.9483	0.9653	Not_Significant	Regulator of DnaA that prevents premature reinitiation of DNA replication	DNA replication initiation [GO:0006270]; negative regulation of DNA-templated DNA replication initiation [GO:0032297]
Q88MA2	cobO	PP_1672	14.7179	18.7191	15.5241	18.0662	16.4889	18.4077	17.9466	18.5593	18.121	NA	1.3339	0.2697	0.483	Not_Significant	1.8886	0.1159	0.2586	Not_Significant	Corrinoid adenosyltransferase (EC 2.5.1.17) (Cob(II)alamin adenosyltransferase) (Cob(II)yrinic acid a,c-diamide adenosyltransferase)	cytoplasm [GO:0005737]; ATP binding [GO:0005524]; corrinoid adenosyltransferase activity [GO:0008817]; cobalamin biosynthetic process [GO:0009236]; porphyrin-containing compound biosynthetic process [GO:0006779]
Q88M88		PP_1686	17.7716	18.5422	18.5314	19.9164	18.4627	19.5154	19.7156	19.3798	19.7112	NA	1.0164	0.07436	0.2446	Not_Significant	1.3205	0.004809	0.05043	Up	Glutathione peroxidase	peroxidase activity [GO:0004601]; cellular response to oxidative stress [GO:0034599]
Q88M72	rdgC	PP_1702	21.4345	21.5383	20.9334	21.1912	20.7971	21.1543	21.055	20.9751	21.1426	NA	-0.2545	0.4531	0.6548	Not_Significant	-0.2445	0.3753	0.5432	Not_Significant	Recombination-associated protein RdgC	bacterial nucleoid [GO:0043590]; cytoplasm [GO:0005737]; double-stranded DNA binding [GO:0003690]; DNA recombination [GO:0006310]; regulation of DNA recombination [GO:0000018]
Q88M60	fklB-II	PP_1714	19.9745	19.5736	19.8784	18.3513	19.6988	17.2316	18.6373	19.9191	16.4772	NA	-1.3816	0.06784	0.236	Not_Significant	-1.4643	0.1357	0.287	Not_Significant	Peptidyl-prolyl cis-trans isomerase (EC 5.2.1.8)	RNA polymerase II CTD heptapeptide repeat P3 isomerase activity [GO:0140839]; RNA polymerase II CTD heptapeptide repeat P6 isomerase activity [GO:0140840]; protein folding [GO:0006457]
Q88M55	prc	PP_1719	20.5095	20.7207	20.5551	21.4708	20.8254	21.0275	21.1659	20.9723	20.95	NA	0.5128	0.1445	0.3401	Not_Significant	0.4343	0.09007	0.2207	Not_Significant	Tail-specific protease prc	outer membrane-bounded periplasmic space [GO:0030288]; endopeptidase activity [GO:0004175]; serine-type peptidase activity [GO:0008236]; proteolysis [GO:0006508]; signal transduction [GO:0007165]
Q88M54		PP_1720	18.7722	18.8341	18.6865	18.2952	18.3762	18.5859	18.0213	18.6264	18.2046	NA	-0.3452	0.2538	0.4649	Not_Significant	-0.4801	0.1044	0.2434	Not_Significant	Alcohol dehydrogenase, zinc-containing	NADPH binding [GO:0070402]; oxidoreductase activity, acting on NAD(P)H [GO:0016651]
Q88M53		PP_1721	16.7217	17.4057	17.2014	17.6904	16.9018	18.2431	17.5085	17.0399	17.7932	NA	0.5022	0.2906	0.5051	Not_Significant	0.3376	0.3267	0.4963	Not_Significant	Phosphoserine phosphatase (EC 3.1.3.-)	hydrolase activity [GO:0016787]
Q88M48		PP_1726	19.8671	20.0087	19.5564	21.2919	20.9931	21.1399	21.5387	21.273	21.3714	NA	1.3309	0.003316	0.1001	Up	1.5836	0.0005482	0.02059	Up	ABC transporter, periplasmic binding protein	outer membrane-bounded periplasmic space [GO:0030288]; thiamine binding [GO:0030975]; thiamine pyrophosphate binding [GO:0030976]; thiamine transport [GO:0015888]
Q88M44	apeB	PP_1730	17.4961	18.4467	18.1404	17.4172	17.6336	16.9875	17.0695	18.2402	16.8331	NA	-0.6816	0.1168	0.3096	Not_Significant	-0.6468	0.2161	0.3808	Not_Significant	Probable M18 family aminopeptidase 2 (EC 3.4.11.-)	cytoplasm [GO:0005737]; aminopeptidase activity [GO:0004177]; metallopeptidase activity [GO:0008237]; zinc ion binding [GO:0008270]; proteolysis [GO:0006508]
Q88M42	minD	PP_1733	21.5602	21.3378	21.0267	21.5446	20.7427	21.5267	21.3808	20.5576	21.4869	NA	-0.0369	0.9212	0.9636	Not_Significant	-0.1665	0.6393	0.7564	Not_Significant	Septum site-determining protein MinD (Cell division inhibitor MinD)	cytoplasmic side of plasma membrane [GO:0009898]; cytosol [GO:0005829]; ATP binding [GO:0005524]; ATP hydrolysis activity [GO:0016887]; division septum assembly [GO:0000917]; negative regulation of cell division [GO:0051782]
Q88M41	minC	PP_1734	17.4525	18.0001	18.0632	17.8685	16.6785	17.8106	17.3449	17.4002	17.4482	NA	-0.3861	0.4044	0.6136	Not_Significant	-0.4409	0.1372	0.2877	Not_Significant	Probable septum site-determining protein MinC	cell morphogenesis [GO:0000902]; division septum assembly [GO:0000917]; regulation of cell division [GO:0051302]; regulation of cell septum assembly [GO:1901891]
Q88M34	betX	PP_1741	18.4582	18.7605	17.9069	21.3201	18.185	18.7686	19.8182	21.0187	21.0946	NA	1.0494	0.2496	0.4628	Not_Significant	2.2687	0.002168	0.03715	Up	Choline / betaine / carnitine ABC transporter-substrate binding protein BetX (EC 3.6.3.32)	ATP-binding cassette (ABC) transporter complex [GO:0043190]; amine transmembrane transporter activity [GO:0005275]; carnitine transmembrane transporter activity [GO:0015226]; hydrolase activity [GO:0016787]; choline transport [GO:0015871]; glycine betaine transport [GO:0031460]
Q88M23		PP_1752	19.1232	18.9387	19.5329	NaN	17.1205	16.1024	14.7148	19.256	15.178	NA	-4.1989	0.01789	0.1269	Down	-2.8153	0.05791	0.1704	Not_Significant	Polyphosphate kinase-2-related domain-containing protein	polyphosphate:AMP phosphotransferase activity [GO:0043751]; polyphosphate metabolic process [GO:0006797]
Q88M20	fumC	PP_1755	19.9032	19.2946	18.0211	18.4853	18.805	18.27	18.295	19.2025	18.4501	NA	-0.5529	0.3315	0.5485	Not_Significant	-0.4237	0.4669	0.6242	Not_Significant	Fumarate hydratase class II (Fumarase C) (EC 4.2.1.2) (Aerobic fumarase) (Iron-independent fumarase)	cytoplasm [GO:0005737]; fumarate hydratase activity [GO:0004333]; fumarate metabolic process [GO:0006106]; malate metabolic process [GO:0006108]; tricarboxylic acid cycle [GO:0006099]
Q88M19		PP_1756	20.0356	20.1689	19.406	20.9208	19.5224	20.3797	19.8443	18.0422	20.6504	NA	0.4041	0.4075	0.6163	Not_Significant	-0.3579	0.6217	0.7465	Not_Significant	DUF2059 domain-containing protein
Q88M17	trhO	PP_1758	NaN	13.2951	11.8704	NaN	13.6324	13.7661	14.2238	12.3015	12.398	NA	0.2056	0.8443	0.9176	Not_Significant	-0.743	0.5345	0.6815	Not_Significant	tRNA uridine(34) hydroxylase (EC 1.14.-.-) (tRNA hydroxylation protein O)	oxidoreductase activity, acting on paired donors, with incorporation or reduction of molecular oxygen [GO:0016705]; tRNA modification [GO:0006400]
Q88M14	yegE	PP_1761	19.04	17.2432	18.3722	21.9752	21.9116	21.687	22.1054	22.3107	22.0089	NA	3.6395	0.0002416	0.04421	Up	3.9232	0.0001775	0.01365	Up	Diguanylate cyclase with phosphodiesterase domain	membrane [GO:0016020]; regulation of DNA-templated transcription [GO:0006355]
Q88M12	yciK	PP_1763	19.9106	19.9844	19.0782	20.3577	19.9253	19.6827	19.8399	20.1721	16.8705	NA	0.3308	0.4194	0.6231	Not_Significant	-0.6969	0.4735	0.6305	Not_Significant	Oxidoreductase (EC 1.-.-.-)	oxidoreductase activity [GO:0016491]
Q88M11	mupP	PP_1764	18.2436	18.429	18.1811	17.3935	17.368	16.1189	16.9443	17.6239	17.3987	NA	-1.3244	0.01969	0.134	Down	-0.9623	0.01112	0.07712	Not_Significant	N-acetylmuramic acid 6-phosphate phosphatase (MurNAc 6-phosphate phosphatase) (MurNAc-6P phosphatase) (EC 3.1.3.105)	cytosol [GO:0005829]; metal ion binding [GO:0046872]; phosphatase activity [GO:0016791]; phosphoglycolate phosphatase activity [GO:0008967]; cell wall organization [GO:0071555]; DNA repair [GO:0006281]; N-acetylmuramic acid metabolic process [GO:0097172]; peptidoglycan biosynthetic process [GO:0009252]; peptidoglycan turnover [GO:0009254]; regulation of cell shape [GO:0008360]; response to antibi…
Q88M10	ubiG	PP_1765	19.0638	17.6557	17.2649	18.8562	16.6707	16.9181	16.8408	16.6013	19.0312	NA	-0.5132	0.5148	0.7066	Not_Significant	-0.5037	0.5515	0.6933	Not_Significant	Ubiquinone biosynthesis O-methyltransferase (2-polyprenyl-6-hydroxyphenol methylase) (EC 2.1.1.222) (3-demethylubiquinone 3-O-methyltransferase) (EC 2.1.1.64)	2-polyprenyl-6-hydroxyphenol methylase activity [GO:0102208]; 3,4-dihydroxy-5-polyprenylbenzoic acid O-methyltransferase activity [GO:0010420]; 3-demethylubiquinol-n 3-O-methyltransferase activity [GO:0061542]; methylation [GO:0032259]
Q88M09	mtnA	PP_1766	18.2892	15.5496	17.9411	18.6519	18.7469	18.5125	18.3584	18.6109	18.6576	NA	1.3772	0.1058	0.2916	Not_Significant	1.2823	0.1317	0.2825	Not_Significant	Methylthioribose-1-phosphate isomerase (M1Pi) (MTR-1-P isomerase) (EC 5.3.1.23) (S-methyl-5-thioribose-1-phosphate isomerase)	S-methyl-5-thioribose-1-phosphate isomerase activity [GO:0046523]; L-methionine salvage from methylthioadenosine [GO:0019509]
Q88M08	gyrA	PP_1767	19.041	18.7865	18.4881	17.8846	17.9167	17.6108	18.0718	18.824	17.6453	NA	-0.9678	0.01711	0.1269	Not_Significant	-0.5915	0.1606	0.3156	Not_Significant	DNA gyrase subunit A (EC 5.6.2.2)	chromosome [GO:0005694]; cytoplasm [GO:0005737]; DNA topoisomerase type II (double strand cut, ATP-hydrolyzing) complex [GO:0009330]; ATP binding [GO:0005524]; DNA binding [GO:0003677]; DNA negative supercoiling activity [GO:0034335]; DNA topological change [GO:0006265]; DNA-templated DNA replication [GO:0006261]
Q88M07	serC	PP_1768	20.3704	19.6712	19.2101	19.0062	18.3534	17.8379	19.1971	16.6551	17.3595	NA	-1.3514	0.02425	0.1456	Down	-2.0134	0.02917	0.1303	Down	Phosphoserine aminotransferase (EC 2.6.1.52) (Phosphohydroxythreonine aminotransferase) (PSAT)	cytoplasm [GO:0005737]; O-phospho-L-serine:2-oxoglutarate aminotransferase activity [GO:0004648]; pyridoxal phosphate binding [GO:0030170]; L-serine biosynthetic process [GO:0006564]; pyridoxine biosynthetic process [GO:0008615]
Q88M06	pheA	PP_1769	19.6735	19.5907	19.734	18.8486	17.086	18.7705	18.5755	18.9472	18.9542	NA	-1.4311	0.03256	0.1643	Down	-0.8405	0.01026	0.07298	Not_Significant	Bifunctional chorismate mutase/prephenate dehydratase (EC 4.2.1.51) (EC 5.4.99.5) (Chorismate mutase-prephenate dehydratase) (p-protein)	cytoplasm [GO:0005737]; chorismate mutase activity [GO:0004106]; prephenate dehydratase activity [GO:0004664]; chorismate metabolic process [GO:0046417]; L-phenylalanine biosynthetic process [GO:0009094]
Q88M05	aroA	PP_1770	20.3889	20.4292	20.2689	19.9212	19.8529	20.2742	19.9152	19.5995	20.2112	NA	-0.3462	0.2696	0.483	Not_Significant	-0.4537	0.1201	0.2645	Not_Significant	3-phosphoshikimate 1-carboxyvinyltransferase (EC 2.5.1.19) (5-enolpyruvylshikimate-3-phosphate synthase) (EPSP synthase) (EPSPS)	cytoplasm [GO:0005737]; 3-phosphoshikimate 1-carboxyvinyltransferase activity [GO:0003866]; NAD+ binding [GO:0070403]; prephenate dehydrogenase (NAD+) activity [GO:0008977]; prephenate dehydrogenase (NADP+) activity [GO:0004665]; chorismate biosynthetic process [GO:0009423]; tyrosine biosynthetic process [GO:0006571]
Q88M04	cmk	PP_1771	18.213	18.3086	18.1894	18.1096	18.5591	18.9929	18.6375	18.0927	18.1817	NA	0.3169	0.3768	0.5874	Not_Significant	0.067	0.7941	0.879	Not_Significant	Cytidylate kinase (CK) (EC 2.7.4.25) (Cytidine monophosphate kinase) (CMP kinase)	cytosol [GO:0005829]; ATP binding [GO:0005524]; CMP kinase activity [GO:0036430]; dCMP kinase activity [GO:0036431]; nucleobase-containing small molecule interconversion [GO:0015949]; pyrimidine nucleotide metabolic process [GO:0006220]
Q88M03	rpsA	PP_1772	23.5587	23.4125	23.2243	23.7044	23.153	23.5367	23.4619	23.3479	23.1987	NA	0.0662	0.8344	0.9124	Not_Significant	-0.0623	0.7909	0.8772	Not_Significant	30S ribosomal protein S1	cytosolic small ribosomal subunit [GO:0022627]; mRNA binding [GO:0003729]; structural constituent of ribosome [GO:0003735]; translation [GO:0006412]
P0A128	ihfB	PP_1773	22.9209	22.9662	22.7716	23.8391	22.998	24.1911	24.0507	23.9535	23.8164	NA	0.7899	0.08476	0.2603	Not_Significant	1.054	0.002644	0.03917	Up	Integration host factor subunit beta (IHF-beta)	chromosome [GO:0005694]; cytosol [GO:0005829]; DNA binding [GO:0003677]; structural constituent of chromatin [GO:0030527]; DNA recombination [GO:0006310]; regulation of DNA-templated transcription [GO:0006355]; regulation of translation [GO:0006417]
Q88M00		PP_1776	18.7353	17.448	17.6514	15.8809	14.584	15.6443	16.3717	17.3204	16.0779	NA	-2.5751	0.002099	0.09161	Down	-1.3549	0.03274	0.1363	Down	mannose-1-phosphate guanylyltransferase (EC 2.7.7.13)	GTP binding [GO:0005525]; isomerase activity [GO:0016853]; mannose-1-phosphate guanylyltransferase (GTP) activity [GO:0004475]; GDP-mannose biosynthetic process [GO:0009298]; polysaccharide biosynthetic process [GO:0000271]
Q88LZ9	cpsG	PP_1777	16.3735	16.619	16.9674	17.1288	17.7062	17.52	16.9707	17.9557	17.2852	NA	0.7984	0.04754	0.1939	Not_Significant	0.7506	0.07014	0.1894	Not_Significant	phosphomannomutase (EC 5.4.2.8)	magnesium ion binding [GO:0000287]; phosphomannomutase activity [GO:0004615]; carbohydrate metabolic process [GO:0005975]
Q88LZ7		PP_1779	16.306	17.1228	16.7983	18.2348	16.6785	18.1966	17.0298	17.7504	17.8236	NA	0.9609	0.1103	0.2998	Not_Significant	0.7922	0.06282	0.1785	Not_Significant	Lipopolysaccharide ABC export system, ATP-binding protein	membrane [GO:0016020]; ABC-type transporter activity [GO:0140359]; ATP binding [GO:0005524]; ATP hydrolysis activity [GO:0016887]
Q88LZ6		PP_1780	17.2507	17.7101	15.6135	16.9379	14.5775	17.129	16.8228	17.5381	17.3632	NA	-0.6433	0.4819	0.6779	Not_Significant	0.3832	0.5361	0.6818	Not_Significant	Mannosyltransferase	glycosyltransferase activity [GO:0016757]
Q88LZ4	rfbC	PP_1782	16.9193	17.2325	15.8848	16.9905	16.3234	NaN	NaN	15.8133	17.7385	NA	-0.7184	0.3461	0.5647	Not_Significant	-0.6413	0.4785	0.6339	Not_Significant	dTDP-4-dehydrorhamnose 3,5-epimerase (EC 5.1.3.13) (Thymidine diphospho-4-keto-rhamnose 3,5-epimerase)	cytosol [GO:0005829]; dTDP-4-dehydrorhamnose 3,5-epimerase activity [GO:0008830]; dTDP-rhamnose biosynthetic process [GO:0019305]; extracellular polysaccharide biosynthetic process [GO:0045226]
Q88LZ3	rfbA	PP_1783	19.5897	19.655	19.4297	19.4354	19.0488	19.347	19.0812	17.9299	18.7555	NA	-0.2811	0.3601	0.5781	Not_Significant	-0.9693	0.03205	0.1344	Not_Significant	Glucose-1-phosphate thymidylyltransferase (EC 2.7.7.24)	glucose-1-phosphate thymidylyltransferase activity [GO:0008879]; metal ion binding [GO:0046872]; extracellular polysaccharide biosynthetic process [GO:0045226]
Q88LZ2	rfbD	PP_1784	17.928	18.3341	17.9629	18.6505	16.486	18.9484	18.6354	18.9092	18.5943	NA	-0.0467	0.947	0.9757	Not_Significant	0.638	0.03829	0.1415	Not_Significant	dTDP-4-dehydrorhamnose reductase (EC 1.1.1.133)	cytosol [GO:0005829]; dTDP-4-dehydrorhamnose reductase activity [GO:0008831]; dTDP-rhamnose biosynthetic process [GO:0019305]; extracellular polysaccharide biosynthetic process [GO:0045226]; O antigen biosynthetic process [GO:0009243]
Q88LZ1	rffG	PP_1785	21.058	20.7558	20.6776	20.735	20.3277	20.163	20.4506	19.885	20.2413	NA	-0.4219	0.2201	0.4336	Not_Significant	-0.6382	0.04943	0.1579	Not_Significant	dTDP-glucose 4,6-dehydratase (EC 4.2.1.46)	dTDP-glucose 4,6-dehydratase activity [GO:0008460]; nucleotide-sugar metabolic process [GO:0009225]
Q88LZ0		PP_1786	18.0491	18.0552	17.479	16.8047	17.8633	15.9391	17.0182	18.1791	15.6987	NA	-0.992	0.1099	0.2992	Not_Significant	-0.8958	0.2099	0.3737	Not_Significant	Glycosyl transferase	glycosyltransferase activity [GO:0016757]
Q88LY9		PP_1787	18.837	18.5097	18.8737	18.3821	16.6395	18.0508	18.326	18.7096	17.711	NA	-1.0494	0.08067	0.2525	Not_Significant	-0.4913	0.1815	0.3413	Not_Significant	Tetratricopeptide repeat protein
Q88LY7		PP_1789	15.4829	14.3807	14.7406	18.0533	16.8669	15.641	15.7505	17.0223	19.645	NA	1.9857	0.02218	0.142	Up	2.6045	0.0395	0.1437	Up	phosphoglycolate phosphatase (EC 3.1.3.18)	cytosol [GO:0005829]; phosphoglycolate phosphatase activity [GO:0008967]; DNA repair [GO:0006281]
Q88LY6		PP_1790	18.441	18.2226	18.3251	19.8178	19.3074	19.6641	19.4004	19.406	19.339	NA	1.2669	0.004365	0.1022	Up	1.0522	0.002328	0.03715	Up	Acylneuraminate cytidylyltransferase	hydrolase activity [GO:0016787]; N-acylneuraminate cytidylyltransferase activity [GO:0008781]
Q88LY5		PP_1791	17.8848	18.0507	17.0955	15.8248	17.9316	17.0698	16.2422	16.5004	16.3415	NA	-0.7349	0.2623	0.4748	Not_Significant	-1.3156	0.00623	0.05858	Down	Aldolase/synthase	2-isopropylmalate synthase activity [GO:0003852]; L-leucine biosynthetic process [GO:0009098]
Q88LY4		PP_1792	13.7307	12.9992	14.7425	14.569	15.6411	14.3625	12.7667	14.6815	12.3435	NA	1.0334	0.1178	0.3105	Not_Significant	-0.5602	0.4807	0.6352	Not_Significant	Glycosyl transferase, group 2 family protein	transferase activity [GO:0016740]
Q88LX8	gmd	PP_1799	20.9298	20.7185	20.5802	20.758	20.3653	20.8639	20.6624	20.8099	20.5689	NA	-0.0804	0.7979	0.8923	Not_Significant	-0.0625	0.7906	0.8772	Not_Significant	GDP-mannose 4,6-dehydratase (EC 4.2.1.47) (GDP-D-mannose dehydratase)	GDP-mannose 4,6-dehydratase activity [GO:0008446]; NADP+ binding [GO:0070401]; 'de novo' GDP-L-fucose biosynthetic process [GO:0042351]
Q88LX7	rmd	PP_1800	18.9787	19.2291	19.161	18.2504	18.2427	18.0514	17.8915	18.0294	17.3926	NA	-0.9415	0.01289	0.119	Not_Significant	-1.3518	0.00213	0.03715	Down	Oxidoreductase Rmd
Q88LX5	wbpZ	PP_1802	14.6513	14.7221	14.1645	14.1581	13.9135	16.3404	15.1286	15.1311	15.4529	NA	0.2914	0.6817	0.8275	Not_Significant	0.7249	0.03254	0.1358	Not_Significant	Glycosyl transferase	glycosyltransferase activity [GO:0016757]
Q88LX0	kdsA2	PP_1807	20.0671	20.4297	19.996	20.4083	20.0829	20.5221	20.3271	20.2733	20.0756	NA	0.1735	0.5869	0.7663	Not_Significant	0.0611	0.8056	0.8824	Not_Significant	2-dehydro-3-deoxyphosphooctonate aldolase 2 (EC 2.5.1.55) (3-deoxy-D-manno-octulosonic acid 8-phosphate synthase 2) (KDO-8-phosphate synthase 2) (KDO 8-P synthase 2) (KDOPS 2) (Phospho-2-dehydro-3-deoxyoctonate aldolase 2)	cytoplasm [GO:0005737]; 3-deoxy-8-phosphooctulonate synthase activity [GO:0008676]; keto-3-deoxy-D-manno-octulosonic acid biosynthetic process [GO:0019294]
Q88LW9	pgi1	PP_1808	21.0127	20.6439	20.5809	19.9538	19.8389	19.6064	19.6589	19.591	19.3368	NA	-0.9462	0.01715	0.1269	Not_Significant	-1.2169	0.002419	0.03749	Down	Glucose-6-phosphate isomerase 1 (GPI 1) (EC 5.3.1.9) (Phosphoglucose isomerase 1) (PGI 1) (Phosphohexose isomerase 1) (PHI 1)	cytosol [GO:0005829]; carbohydrate derivative binding [GO:0097367]; glucose-6-phosphate isomerase activity [GO:0004347]; monosaccharide binding [GO:0048029]; gluconeogenesis [GO:0006094]; glucose 6-phosphate metabolic process [GO:0051156]; glycolytic process [GO:0006096]
Q88LW6	rffE	PP_1811	15.7352	15.415	13.7675	15.0102	14.813	15.0282	14.248	16.4169	NaN	NA	-0.0221	0.9693	0.9876	Not_Significant	0.6028	0.462	0.6203	Not_Significant	UDP-N-acetylglucosamine 2-epimerase (non-hydrolyzing) (EC 5.1.3.14)	UDP-N-acetylglucosamine 2-epimerase activity [GO:0008761]
Q88LW2	pyrF	PP_1815	19.9163	19.161	18.9846	18.867	18.2845	18.4294	18.3123	19.1217	18.4883	NA	-0.827	0.06633	0.2324	Not_Significant	-0.7132	0.1004	0.2378	Not_Significant	Orotidine 5'-phosphate decarboxylase (EC 4.1.1.23) (OMP decarboxylase) (OMPDCase) (OMPdecase)	cytosol [GO:0005829]; orotidine-5'-phosphate decarboxylase activity [GO:0004590]; 'de novo' pyrimidine nucleobase biosynthetic process [GO:0006207]; 'de novo' UMP biosynthetic process [GO:0044205]
Q88LW1		PP_1816	18.8002	18.3103	15.5814	19.0135	19.0137	18.029	19.4399	18.8843	19.1448	NA	1.1214	0.2436	0.4586	Not_Significant	1.5924	0.1109	0.2525	Not_Significant	Alcohol dehydrogenase, zinc-containing	oxidoreductase activity, acting on the CH-CH group of donors, NAD or NADP as acceptor [GO:0016628]
Q88LV8		PP_1819	16.3079	15.7276	NaN	16.0845	17.4451	NaN	17.3543	16.0872	NaN	NA	1.8795	0.2212	0.4346	Not_Significant	2.2681	0.1474	0.3018	Not_Significant	Methyl-accepting chemotaxis transducer	membrane [GO:0016020]; chemotaxis [GO:0006935]; signal transduction [GO:0007165]
Q88LV6		PP_1821	19.5872	18.954	18.5662	19.9263	18.3364	19.9142	19.6941	17.1932	19.3531	NA	0.3565	0.5372	0.7242	Not_Significant	-0.2891	0.6992	0.8089	Not_Significant	Glutathione S-transferase family protein
Q88LV4	folE1	PP_1823	18.4869	19.0118	18.812	17.9387	17.6854	18.414	17.4444	18.7217	18.279	NA	-0.7575	0.06239	0.2254	Not_Significant	-0.6218	0.1589	0.3151	Not_Significant	GTP cyclohydrolase 1 1 (EC 3.5.4.16) (GTP cyclohydrolase I 1) (GTP-CH-I 1)	cytoplasm [GO:0005737]; GTP binding [GO:0005525]; GTP cyclohydrolase I activity [GO:0003934]; zinc ion binding [GO:0008270]; one-carbon metabolic process [GO:0006730]; tetrahydrobiopterin biosynthetic process [GO:0006729]; tetrahydrofolate biosynthetic process [GO:0046654]
Q88LV1		PP_1826	15.8017	17.6843	18.4082	18.6665	17.0471	17.9158	18.3825	17.6741	17.7192	NA	0.5784	0.4757	0.6749	Not_Significant	0.6272	0.3991	0.5626	Not_Significant	Hydrolase, isochorismatase family	hydrolase activity [GO:0016787]
Q88LU7	aroC	PP_1830	19.1353	18.0946	18.0009	18.1951	17.2291	16.8555	15.8447	16.46	16.4257	NA	-0.9837	0.09462	0.2771	Not_Significant	-2.1668	0.001512	0.03526	Down	Chorismate synthase (CS) (EC 4.2.3.5) (5-enolpyruvylshikimate-3-phosphate phospholyase)	cytosol [GO:0005829]; chorismate synthase activity [GO:0004107]; FMN binding [GO:0010181]; amino acid biosynthetic process [GO:0008652]; aromatic amino acid family biosynthetic process [GO:0009073]; chorismate biosynthetic process [GO:0009423]
Q88LU5		PP_1832	20.3111	20.3092	19.9239	19.3646	19.9045	19.8864	19.8401	18.9169	18.9119	NA	-0.4629	0.1903	0.3969	Not_Significant	-0.9584	0.03008	0.1303	Not_Significant	Oxidase	acireductone dioxygenase [iron(II)-requiring] activity [GO:0010309]
Q88LU3		PP_1834	14.3659	NaN	14.3941	14.3384	14.4264	15.7972	15.9613	15.6576	NaN	NA	1.5503	0.1563	0.354	Not_Significant	2.2523	0.05131	0.1609	Not_Significant	Uncharacterized protein
Q88LT9		PP_1838	17.9919	18.1649	18.2476	15.1455	16.3602	12.1855	14.0757	15.0508	14.2464	NA	-3.5711	0.01132	0.1187	Down	-3.6771	2.762e-05	0.01216	Down	Sulfatase N-terminal domain-containing protein	plasma membrane [GO:0005886]; metal ion binding [GO:0046872]
Q88LT8		PP_1839	12.9515	17.2487	NaN	17.7878	NaN	15.9098	17.0546	13.5753	13.1262	NA	0.3515	0.8339	0.9124	Not_Significant	-0.4284	0.7774	0.8677	Not_Significant	DUF1902 domain-containing protein
Q88LT5		PP_1842	18.9008	18.7461	18.0915	19.3729	19.2652	19.6862	18.6709	19.1869	19.3998	NA	0.8619	0.04369	0.1862	Not_Significant	0.5064	0.1821	0.3418	Not_Significant	Glutamine amidotransferase, class I	cytosol [GO:0005829]; glutamine metabolic process [GO:0006541]
Q88LT2		PP_1845	17.4853	14.5703	15.6858	13.7058	14.0037	15.0893	16.4977	14.8942	NaN	NA	-1.6475	0.08031	0.2523	Not_Significant	-0.5542	0.5431	0.688	Not_Significant	Enoyl-CoA hydratase/isomerase family protein	fatty acid beta-oxidation [GO:0006635]
Q88LS0	efp	PP_1858	22.8575	22.8148	22.6297	22.9832	22.0297	22.9546	22.8019	22.8254	22.6558	NA	-0.1115	0.7706	0.877	Not_Significant	-0.0063	0.9774	0.986	Not_Significant	Elongation factor P (EF-P)	cytoplasm [GO:0005737]; translation elongation factor activity [GO:0003746]; peptide biosynthetic process [GO:0043043]
Q88LR9	ohr	PP_1859	20.3493	20.8573	20.4931	22.1112	19.1275	21.5975	21.6339	21.9527	21.5095	NA	0.3789	0.6447	0.8003	Not_Significant	1.1322	0.004744	0.05023	Up	Organic hydroperoxide resistance protein	response to oxidative stress [GO:0006979]
Q88LR8	ohrR	PP_1860	16.969	17.2269	17.2642	17.7893	17.3203	18.1129	17.7592	17.9207	17.5848	NA	0.5874	0.1215	0.3127	Not_Significant	0.6015	0.03922	0.143	Not_Significant	Organic hydroperoxide resistance transcriptional regulator	cytoplasm [GO:0005737]; DNA binding [GO:0003677]; DNA-binding transcription factor activity [GO:0003700]; response to stress [GO:0006950]
Q88LR1	deaD	PP_1868	19.7828	19.7263	19.6065	18.9007	18.8389	16.7381	18.5305	18.6581	18.0714	NA	-1.546	0.04496	0.1891	Down	-1.2852	0.00221	0.03715	Down	ATP-dependent RNA helicase DeaD (EC 3.6.4.13) (Cold-shock DEAD box protein A)	cytosol [GO:0005829]; ribosome [GO:0005840]; ATP binding [GO:0005524]; ATP hydrolysis activity [GO:0016887]; ATP-dependent H2AZ histone chaperone activity [GO:0140849]; ATP-dependent H3-H4 histone complex chaperone activity [GO:0140665]; chromatin extrusion motor activity [GO:0140584]; cohesin loader activity [GO:0061775]; DNA clamp loader activity [GO:0003689]; RNA helicase activity [GO:0003724]…
Q88LR0	ygiD	PP_1869	14.3336	17.3182	13.9476	18.1873	14.7447	16.6836	16.0638	16.2817	15.86	NA	1.3387	0.298	0.5125	Not_Significant	0.8686	0.3708	0.5394	Not_Significant	4,5-DOPA-dioxygenase (EC 1.13.11.29)	ferrous iron binding [GO:0008198]; stizolobate synthase activity [GO:0050297]; zinc ion binding [GO:0008270]
Q88LQ9	tpm	PP_1870	16.8106	17.468	18.5571	18.5149	18.1989	19.08	19.6208	17.3933	17.2436	NA	0.986	0.1051	0.2916	Not_Significant	0.474	0.5653	0.7018	Not_Significant	Thiopurine S-methyltransferase (EC 2.1.1.67) (Thiopurine methyltransferase)	cytoplasm [GO:0005737]; thiopurine S-methyltransferase activity [GO:0008119]; methylation [GO:0032259]; response to metal ion [GO:0010038]
Q88LQ7	alaA	PP_1872	18.3049	17.8525	15.2302	17.6723	15.7428	16.5802	17.5032	14.853	16.3851	NA	-0.4641	0.6291	0.7888	Not_Significant	-0.8821	0.4216	0.5796	Not_Significant	alanine transaminase (EC 2.6.1.2)	L-alanine:2-oxoglutarate aminotransferase activity [GO:0004021]; pyridoxal phosphate binding [GO:0030170]; biosynthetic process [GO:0009058]
Q88LQ6	msrB	PP_1873	16.8438	NaN	18.6932	16.8616	17.0648	NaN	NaN	16.6841	16.4738	NA	-1.4193	0.3521	0.57	Not_Significant	-0.3059	0.7275	0.8316	Not_Significant	Peptide methionine sulfoxide reductase MsrB (EC 1.8.4.12) (Peptide-methionine (R)-S-oxide reductase)	cytoplasm [GO:0005737]; peptide-methionine (R)-S-oxide reductase activity [GO:0033743]; zinc ion binding [GO:0008270]; protein repair [GO:0030091]; response to oxidative stress [GO:0006979]
Q88LQ5	gpx	PP_1874	13.55	NaN	14.0582	18.5739	15.8494	17.7279	16.1246	15.4651	18.0551	NA	4.5966	0.004287	0.1022	Up	3.7612	0.01264	0.08332	Up	Glutathione peroxidase	peroxidase activity [GO:0004601]; cellular response to oxidative stress [GO:0034599]
Q88LQ3		PP_1876	18.0222	18.72	18.5648	17.3353	17.8644	16.9119	17.291	18.2952	16.8421	NA	-1.0651	0.02929	0.1598	Down	-0.9596	0.07179	0.192	Not_Significant	ATP/GTP-binding protein of the AAA+ family
Q88LN7		PP_1892	15.7832	17.7023	16.8315	16.7248	16.1763	17.5189	17.6303	16.7175	18.2644	NA	0.0344	0.9559	0.9806	Not_Significant	0.7651	0.2609	0.4295	Not_Significant	Dehydrogenase
Q88LN5	gstB	PP_1894	18.6128	14.6058	17.7197	16.482	15.3104	15.9708	16.8551	NaN	16.1133	NA	-1.0584	0.3417	0.5597	Not_Significant	-2.0452	0.2562	0.4239	Not_Significant	Glutathione S-transferase reducing arsenate to arsenite
Q88LN4	yadG	PP_1895	17.5189	18.0881	17.8148	18.2689	18.6715	18.4714	17.6648	18.7523	18.3004	NA	0.6633	0.07231	0.2432	Not_Significant	0.4319	0.2673	0.437	Not_Significant	ABC transporter-ATP binding subunit	ATP binding [GO:0005524]; ATP hydrolysis activity [GO:0016887]
Q88LM7	kdsB	PP_1902	18.4752	18.0944	17.8606	18.3073	17.3949	18.1641	18.1038	18.1633	18.1989	NA	-0.188	0.6323	0.7894	Not_Significant	0.0119	0.9635	0.9755	Not_Significant	3-deoxy-manno-octulosonate cytidylyltransferase (EC 2.7.7.38) (CMP-2-keto-3-deoxyoctulosonic acid synthase) (CKS) (CMP-KDO synthase)	cytosol [GO:0005829]; 3-deoxy-manno-octulosonate cytidylyltransferase activity [GO:0008690]; CMP-keto-3-deoxy-D-manno-octulosonic acid biosynthetic process [GO:0033468]; lipopolysaccharide biosynthetic process [GO:0009103]
Q88LM5	murB	PP_1904	17.0366	NaN	16.5857	16.5203	NaN	18.397	17.3571	17.5007	17.8454	NA	-0.5262	0.6769	0.825	Not_Significant	0.9503	0.01969	0.1098	Not_Significant	UDP-N-acetylenolpyruvoylglucosamine reductase (EC 1.3.1.98) (UDP-N-acetylmuramate dehydrogenase)	cytosol [GO:0005829]; FAD binding [GO:0071949]; UDP-N-acetylmuramate dehydrogenase activity [GO:0008762]; cell division [GO:0051301]; cell wall organization [GO:0071555]; peptidoglycan biosynthetic process [GO:0009252]; regulation of cell shape [GO:0008360]
Q88LM4	rne	PP_1905	21.1653	20.8088	21.0137	19.9461	19.9246	19.4659	19.9412	20.2612	19.514	NA	-1.2171	0.006117	0.1082	Down	-1.0905	0.008116	0.06667	Down	Ribonuclease E (RNase E) (EC 3.1.26.12)	cytoplasm [GO:0005737]; cytoplasmic side of plasma membrane [GO:0009898]; magnesium ion binding [GO:0000287]; ribonuclease E activity [GO:0008995]; RNA endonuclease activity [GO:0004521]; rRNA binding [GO:0019843]; tRNA binding [GO:0000049]; zinc ion binding [GO:0008270]; mRNA catabolic process [GO:0006402]; rRNA processing [GO:0006364]; tRNA processing [GO:0008033]
Q88LM1	maf-2	PP_1909	19.1217	18.6134	17.8493	18.9706	18.0465	18.1998	18.3792	18.53	18.6076	NA	-0.1225	0.7959	0.8914	Not_Significant	-0.0225	0.953	0.9673	Not_Significant	7-methyl-GTP pyrophosphatase (m(7)GTP pyrophosphatase) (EC 3.6.1.-)	cytoplasm [GO:0005737]; nucleoside triphosphate diphosphatase activity [GO:0047429]; nucleotide metabolic process [GO:0009117]
Q88LM0		PP_1910	19.272	18.9167	17.145	19.4254	17.9921	17.974	18.9286	18.6066	19.2976	NA	0.0192	0.9788	0.9917	Not_Significant	0.4997	0.4341	0.5916	Not_Significant	Large ribosomal RNA subunit accumulation protein YceD (23S rRNA accumulation protein YceD)	cytosol [GO:0005829]; ribosome biogenesis [GO:0042254]
Q88LL9	rpmF	PP_1911	21.8222	22.1382	22.5284	23.4344	22.2287	23.0655	23.028	22.8219	23.1542	NA	0.7466	0.1218	0.3127	Not_Significant	0.8384	0.02188	0.1151	Not_Significant	Large ribosomal subunit protein bL32 (50S ribosomal protein L32)	large ribosomal subunit [GO:0015934]; structural constituent of ribosome [GO:0003735]; translation [GO:0006412]
Q88LL7	fabD	PP_1913	21.204	21.2128	20.5547	21.4122	20.5972	20.7461	21.0953	19.9692	21.0722	NA	-0.072	0.8528	0.9203	Not_Significant	-0.2783	0.5178	0.6659	Not_Significant	Malonyl CoA-acyl carrier protein transacylase (EC 2.3.1.39)	cytosol [GO:0005829]; [acyl-carrier-protein] S-malonyltransferase activity [GO:0004314]; fatty acid biosynthetic process [GO:0006633]
Q88LL6	fabG	PP_1914	21.4074	21.1656	20.8581	22.2813	21.4882	21.5148	21.8699	20.5748	21.6325	NA	0.6177	0.1318	0.3258	Not_Significant	0.2153	0.6129	0.741	Not_Significant	3-oxoacyl-[acyl-carrier-protein] reductase (EC 1.1.1.100)	3-oxoacyl-[acyl-carrier-protein] reductase (NADPH) activity [GO:0004316]; NAD binding [GO:0051287]; fatty acid biosynthetic process [GO:0006633]
Q88LL5	acpP	PP_1915	23.9514	24.3496	23.8832	24.6778	24.5102	24.7801	24.7768	24.6076	24.7275	NA	0.5947	0.08743	0.2649	Not_Significant	0.6426	0.03508	0.1394	Not_Significant	Acyl carrier protein (ACP)	cytosol [GO:0005829]; membrane [GO:0016020]; acyl binding [GO:0000035]; acyl carrier activity [GO:0000036]; lipid A biosynthetic process [GO:0009245]
Q88LL4	fabF	PP_1916	17.6031	18.498	18.171	17.3556	17.6288	17.5799	17.5603	17.8894	17.4654	NA	-0.5693	0.144	0.3401	Not_Significant	-0.4524	0.1965	0.3595	Not_Significant	3-oxoacyl-[acyl-carrier-protein] synthase 2 (EC 2.3.1.179)	cytosol [GO:0005829]; 3-oxoacyl-[acyl-carrier-protein] synthase activity [GO:0004315]; fatty acid biosynthetic process [GO:0006633]
Q88LL2	yceG	PP_1918	22.095	21.2468	21.5971	22.4971	21.9362	21.6818	21.2182	21.0478	21.4294	NA	0.392	0.3389	0.5578	Not_Significant	-0.4145	0.2139	0.3783	Not_Significant	Endolytic murein transglycosylase (EC 4.2.2.29) (Peptidoglycan lytic transglycosylase) (Peptidoglycan polymerization terminase)	plasma membrane [GO:0005886]; lytic endotransglycosylase activity [GO:0008932]; cell wall organization [GO:0071555]; peptidoglycan biosynthetic process [GO:0009252]
Q88LK9		PP_1922	NaN	NaN	NaN	15.6453	NaN	16.5102	16.6351	16.1516	16.5382	both_in_overexp	NA	NA	NA	NA	NA	NA	NA	NA	DUF2726 domain-containing protein
Q88LK5		PP_1926	NaN	NaN	NaN	NaN	14.481	14.19	NaN	14.712	14.0417	both_in_overexp	NA	NA	NA	NA	NA	NA	NA	NA	Phosphotyrosine-protein phosphatase (EC 3.1.3.-)	phosphoprotein phosphatase activity [GO:0004721]
Q88LG8		PP_1964	18.6892	19.287	18.753	17.7274	16.8907	17.7808	18.359	19.0177	17.3706	NA	-1.4434	0.007917	0.1117	Down	-0.6607	0.206	0.3699	Not_Significant	dGMP, dTMP, dhydroxyCMP kinase (EC 2.7.4.13)	(deoxy)nucleoside-phosphate kinase activity [GO:0047507]
Q88LG6	ycfH	PP_1967	18.047	18.1789	18.0641	18.0293	17.7797	NaN	17.9275	18.0216	17.9357	NA	-1.7787	0.2118	0.4218	Not_Significant	-0.1351	0.5351	0.6815	Not_Significant	tRNA D-aminoacylase	cytosol [GO:0005829]; DNA nuclease activity [GO:0004536]; metal ion binding [GO:0046872]
Q88LG2		PP_1971	18.9438	17.4032	16.7055	19.1255	16.9896	15.6636	16.8675	16.394	18.4962	NA	-0.4246	0.6816	0.8275	Not_Significant	-0.4316	0.5982	0.7294	Not_Significant	DUF1285 domain-containing protein
Q88LG1	tyrB	PP_1972	20.1668	20.3558	20.1366	20.1469	19.9195	19.9401	19.6544	19.8006	19.5141	NA	-0.2176	0.4588	0.6586	Not_Significant	-0.5634	0.04242	0.1464	Not_Significant	Aminotransferase (EC 2.6.1.-)	cytosol [GO:0005829]; identical protein binding [GO:0042802]; L-tyrosine-2-oxoglutarate transaminase activity [GO:0004838]; pyridoxal phosphate binding [GO:0030170]; L-phenylalanine biosynthetic process from chorismate via phenylpyruvate [GO:0033585]
Q88LF6	gltX	PP_1977	19.3371	18.1716	18.3885	16.934	17.512	15.8093	17.2583	17.3539	15.5676	NA	-1.8806	0.01308	0.119	Down	-1.9058	0.01812	0.1053	Down	Glutamate--tRNA ligase (EC 6.1.1.17) (Glutamyl-tRNA synthetase) (GluRS)	cytosol [GO:0005829]; ATP binding [GO:0005524]; glutamate-tRNA ligase activity [GO:0004818]; tRNA binding [GO:0000049]; zinc ion binding [GO:0008270]; glutamyl-tRNA aminoacylation [GO:0006424]
Q88LF3		PP_1980	18.6367	23.1792	23.9121	17.602	17.967	19.6987	18.4637	20.0752	19.11	NA	-3.4868	0.04741	0.1939	Down	-2.693	0.1056	0.2444	Not_Significant	Acyl-CoA thioesterase	fatty acyl-CoA hydrolase activity [GO:0047617]
Q88LF1	ibpA	PP_1982	19.8399	20.3397	20.6342	20.7933	20.1572	20.5959	20.4168	19.8412	20.8197	NA	0.2442	0.515	0.7066	Not_Significant	0.0879	0.8154	0.8884	Not_Significant	Small heat shock protein IbpA
Q88LF0		PP_1983	16.9956	16.3776	15.9034	14.2434	15.2804	15.2663	18.7132	17.2121	18.6393	NA	-1.4955	0.01499	0.1208	Down	1.7627	0.0142	0.09002	Up	PAS/PAC/GAF sensor-containing diguanylate cyclase/phosphodiesterase	regulation of DNA-templated transcription [GO:0006355]
Q88LE8	leuC	PP_1985	20.7704	20.3024	20.1578	20.4954	20.3105	19.9052	20.4049	20.4304	20.2469	NA	-0.1732	0.6196	0.7854	Not_Significant	-0.0495	0.853	0.9099	Not_Significant	3-isopropylmalate dehydratase large subunit (EC 4.2.1.33) (Alpha-IPM isomerase) (IPMI) (Isopropylmalate isomerase)	3-isopropylmalate dehydratase activity [GO:0003861]; 4 iron, 4 sulfur cluster binding [GO:0051539]; metal ion binding [GO:0046872]; L-leucine biosynthetic process [GO:0009098]
Q88LE7	leuD	PP_1986	22.1354	21.7591	21.7776	21.6793	21.0339	21.5337	21.4831	21.1395	21.1671	NA	-0.4751	0.1865	0.3921	Not_Significant	-0.6275	0.04097	0.1453	Not_Significant	3-isopropylmalate dehydratase small subunit (EC 4.2.1.33) (Alpha-IPM isomerase) (IPMI) (Isopropylmalate isomerase)	3-isopropylmalate dehydratase complex [GO:0009316]; 3-isopropylmalate dehydratase activity [GO:0003861]; L-leucine biosynthetic process [GO:0009098]
Q88LE6		PP_1987	16.4144	17.3838	16.9159	17.1616	16.7021	17.2498	17.2555	16.4355	17.4563	NA	0.1331	0.7305	0.858	Not_Significant	0.1444	0.7285	0.8321	Not_Significant	Methlytransferase, UbiE/COQ5 family	S-adenosylmethionine-dependent methyltransferase activity [GO:0008757]
Q88LE5	leuB	PP_1988	21.767	21.6503	21.3358	21.8741	21.3837	21.7458	21.6761	21.0793	21.07	NA	0.0835	0.7937	0.8906	Not_Significant	-0.3093	0.3113	0.4798	Not_Significant	3-isopropylmalate dehydrogenase (EC 1.1.1.85) (3-IPM-DH) (Beta-IPM dehydrogenase) (IMDH)	cytosol [GO:0005829]; 3-isopropylmalate dehydrogenase activity [GO:0003862]; magnesium ion binding [GO:0000287]; NAD binding [GO:0051287]; L-leucine biosynthetic process [GO:0009098]
Q88LE4	asd	PP_1989	21.2452	21.3938	20.9079	21.4536	20.7142	20.9734	20.8389	20.524	20.9418	NA	-0.1352	0.6996	0.8402	Not_Significant	-0.414	0.1548	0.311	Not_Significant	Aspartate-semialdehyde dehydrogenase (ASA dehydrogenase) (ASADH) (EC 1.2.1.11) (Aspartate-beta-semialdehyde dehydrogenase)	aspartate-semialdehyde dehydrogenase activity [GO:0004073]; NAD binding [GO:0051287]; NADP binding [GO:0050661]; protein dimerization activity [GO:0046983]; 'de novo' L-methionine biosynthetic process [GO:0071266]; diaminopimelate biosynthetic process [GO:0019877]; isoleucine biosynthetic process [GO:0009097]; lysine biosynthetic process via diaminopimelate [GO:0009089]; threonine biosynthetic pr…
Q88LE2	asd	PP_1992	16.9981	17.7046	16.4273	16.9676	17.126	16.9963	16.8808	17.302	17.1146	NA	-0.0134	0.9741	0.9908	Not_Significant	0.0558	0.8868	0.9331	Not_Significant	Aspartate-semialdehyde dehydrogenase (EC 1.2.1.11)	aspartate-semialdehyde dehydrogenase activity [GO:0004073]; NAD binding [GO:0051287]; protein dimerization activity [GO:0046983]; amino acid biosynthetic process [GO:0008652]
Q88LE1	fimV	PP_1993	17.6211	17.3041	17.8667	16.7668	17.3966	16.496	17.2059	18.5587	16.4691	NA	-0.7109	0.09403	0.2771	Not_Significant	-0.1861	0.7486	0.8467	Not_Significant	Motility protein fimV	membrane [GO:0016020]
Q88LD9	accD	PP_1996	20.1982	20.1395	20.0317	20.2832	19.8357	19.4714	20.0683	19.73	20.0595	NA	-0.2597	0.4533	0.6548	Not_Significant	-0.1705	0.4757	0.6317	Not_Significant	Acetyl-coenzyme A carboxylase carboxyl transferase subunit beta (ACCase subunit beta) (Acetyl-CoA carboxylase carboxyltransferase subunit beta) (EC 2.1.3.15)	acetate CoA-transferase complex [GO:0009329]; acetyl-CoA carboxylase activity [GO:0003989]; ATP binding [GO:0005524]; carboxyl- or carbamoyltransferase activity [GO:0016743]; zinc ion binding [GO:0008270]; fatty acid biosynthetic process [GO:0006633]; malonyl-CoA biosynthetic process [GO:2001295]
Q88LD8	folC	PP_1997	15.826	16.7793	17.2689	NaN	16.7071	15.7317	15.3216	NaN	15.4546	NA	-0.4842	0.3544	0.5727	Not_Significant	-1.4012	0.01618	0.09931	Down	Dihydrofolate synthase/folylpolyglutamate synthase (EC 6.3.2.12) (EC 6.3.2.17) (Folylpoly-gamma-glutamate synthetase-dihydrofolate synthetase) (Folylpolyglutamate synthetase) (Tetrahydrofolylpolyglutamate synthase)	cytoplasm [GO:0005737]; ATP binding [GO:0005524]; dihydrofolate synthase activity [GO:0008841]; metal ion binding [GO:0046872]; tetrahydrofolylpolyglutamate synthase activity [GO:0004326]; folic acid biosynthetic process [GO:0046656]; tetrahydrofolate biosynthetic process [GO:0046654]
Q88LD5	purF	PP_2000	20.2969	20.2762	20.136	19.0512	19.7577	19.1255	19.1706	19.9662	18.9319	NA	-0.9249	0.02597	0.1519	Not_Significant	-0.8801	0.0362	0.14	Not_Significant	Amidophosphoribosyltransferase (ATase) (EC 2.4.2.14) (Glutamine phosphoribosylpyrophosphate amidotransferase) (GPATase)	amidophosphoribosyltransferase activity [GO:0004044]; magnesium ion binding [GO:0000287]; 'de novo' IMP biosynthetic process [GO:0006189]; purine nucleobase biosynthetic process [GO:0009113]
Q88LD4	metZ	PP_2001	20.7479	20.6659	21.0026	20.6375	20.245	20.8549	19.7742	20.7061	20.3724	NA	-0.2263	0.4916	0.6873	Not_Significant	-0.5212	0.1449	0.2992	Not_Significant	O-succinylhomoserine sulfhydrylase (OSH sulfhydrylase) (OSHS sulfhydrylase) (EC 2.5.1.-)	cytoplasm [GO:0005737]; carbon-sulfur lyase activity [GO:0016846]; pyridoxal phosphate binding [GO:0030170]; transferase activity, transferring alkyl or aryl (other than methyl) groups [GO:0016765]; 'de novo' L-methionine biosynthetic process [GO:0071266]; homocysteine biosynthetic process [GO:0071268]; transsulfuration [GO:0019346]
Q88LC9		PP_2006	22.3987	22.1578	22.3899	24.608	23.3303	23.5558	23.8243	23.4435	24.1402	NA	1.5159	0.009302	0.1156	Up	1.4872	0.001435	0.0349	Up	TULIP family P47-like protein	membrane [GO:0016020]
Q88LC8		PP_2007	18.8287	17.2556	17.1965	22.063	20.5869	21.1885	22.2944	21.0163	22.1338	NA	3.5192	0.0008762	0.06738	Up	4.0546	0.000434	0.01937	Up	p-47-related protein
Q88LC7	fadH	PP_2008	15.8649	13.5675	10.728	11.1819	12.953	11.0504	14.735	12.2543	12.445	NA	-1.6584	0.2454	0.4592	Not_Significant	-0.242	0.8676	0.92	Not_Significant	2,4-dienoyl-CoA reductase (EC 1.3.1.34)	2,4-dienoyl-CoA reductase (NADPH) activity [GO:0008670]; FMN binding [GO:0010181]; fatty acid beta-oxidation, unsaturated, even number, reductase/isomerase pathway [GO:0033543]
Q88LC3	nadK	PP_2012	17.8866	18.7083	14.5966	16.9513	17.7356	17.5228	17.9068	18.1789	17.1751	NA	0.3394	0.7554	0.8715	Not_Significant	0.6898	0.5442	0.6883	Not_Significant	NAD kinase (EC 2.7.1.23) (ATP-dependent NAD kinase)	cytoplasm [GO:0005737]; ATP binding [GO:0005524]; metal ion binding [GO:0046872]; NAD binding [GO:0051287]; NAD+ kinase activity [GO:0003951]; NAD metabolic process [GO:0019674]; NADP biosynthetic process [GO:0006741]
Q88LB8	pepN	PP_2017	21.12	21.0189	20.8625	20.3182	20.3253	20.0837	19.9152	20.56	19.871	NA	-0.7581	0.03224	0.1643	Not_Significant	-0.8851	0.01895	0.1088	Not_Significant	Aminopeptidase N (EC 3.4.11.2)	aminopeptidase activity [GO:0004177]; metallopeptidase activity [GO:0008237]; zinc ion binding [GO:0008270]; proteolysis [GO:0006508]
Q88LB7		PP_2018	17.5837	16.6271	17.0398	18.7216	18.3948	18.3909	17.7863	18.2002	18.9539	NA	1.4189	0.006165	0.1082	Up	1.2299	0.02439	0.1223	Up	BNR domain protein	photosystem II [GO:0009523]; photosynthesis [GO:0015979]
Q88LB5		PP_2020	17.8228	17.9335	15.3072	18.119	19.432	18.6058	19.6546	19.1477	19.3198	NA	1.6978	0.07168	0.2432	Not_Significant	2.3529	0.01894	0.1088	Up	Lipoprotein
Q88LB4	ppgL	PP_2021	19.1359	19.8577	19.766	20.8469	20.5927	21.1456	20.9583	20.7104	20.9757	NA	1.2752	0.008834	0.1117	Up	1.295	0.003734	0.04534	Up	L-alpha-hydroxyglutaric acid gamma-lactonase	cytosol [GO:0005829]; 6-phosphogluconolactonase activity [GO:0017057]
Q88LB1	sbcC	PP_2024	20.0213	19.9676	19.107	16.6718	19.7235	17.4136	18.1812	20.0338	17.6482	NA	-1.7624	0.06888	0.2377	Not_Significant	-1.0776	0.1583	0.3146	Not_Significant	Exonuclease SbcC	ATP hydrolysis activity [GO:0016887]; exonuclease activity [GO:0004527]; double-strand break repair [GO:0006302]
Q88LA3		PP_2032	16.4889	15.8434	NaN	16.436	NaN	16.5331	16.4174	16.7481	16.6777	NA	-0.1553	0.8506	0.9201	Not_Significant	0.8216	0.08824	0.2174	Not_Significant	ATPase	ATP binding [GO:0005524]; ATP hydrolysis activity [GO:0016887]
Q88L94		PP_2041	15.9964	16.924	16.1669	15.2376	16.223	16.6919	15.8468	NaN	16.119	NA	-0.3116	0.5429	0.7282	Not_Significant	-2.0446	0.1932	0.3549	Not_Significant	Transcriptional regulator, LysR family	DNA binding [GO:0003677]; DNA-binding transcription factor activity [GO:0003700]; regulation of DNA-templated transcription initiation [GO:2000142]
Q88L92		PP_2043	NaN	NaN	NaN	16.1018	NaN	13.4818	NaN	NaN	NaN	only_in_B4	NA	NA	NA	NA	NA	NA	NA	NA	DUF1329 domain-containing protein
Q88L88		PP_2047	16.8076	NaN	14.9842	16.8402	15.136	16.4982	16.5791	16.5771	16.8204	NA	0.7905	0.3392	0.5578	Not_Significant	1.2913	0.09202	0.2235	Not_Significant	3-hydroxyacyl-CoA dehydrogenase family protein	isomerase activity [GO:0016853]; lyase activity [GO:0016829]; NAD+ binding [GO:0070403]; oxidoreductase activity, acting on the CH-OH group of donors, NAD or NADP as acceptor [GO:0016616]; carboxylic acid catabolic process [GO:0046395]; fatty acid metabolic process [GO:0006631]
Q88L86		PP_2049	16.8336	16.0143	16.6661	15.7592	15.082	13.4265	12.8468	16.7051	14.2738	NA	-1.7487	0.03173	0.1632	Down	-1.8961	0.09654	0.231	Not_Significant	Alcohol dehydrogenase, iron-containing	alcohol dehydrogenase (NAD+) activity [GO:0004022]; metal ion binding [GO:0046872]
Q88L82		PP_2053	17.6682	18.0264	18.5252	17.4846	18.3886	19.3026	19.0352	18.6946	18.3665	NA	0.3187	0.568	0.7494	Not_Significant	0.6255	0.1036	0.2432	Not_Significant	DUF3144 domain-containing protein
Q88L55	gdhB	PP_2080	19.114	17.3365	18.8285	16.4979	18.3367	12.0343	15.4632	18.3996	15.1751	NA	-2.8033	0.12	0.3126	Not_Significant	-2.0804	0.07678	0.2013	Not_Significant	NAD-specific glutamate dehydrogenase (EC 1.4.1.2)	glutamate dehydrogenase (NAD+) activity [GO:0004352]; L-aspartate:2-oxoglutarate aminotransferase activity [GO:0004069]; glutamate catabolic process [GO:0006538]
Q88L54		PP_2081	16.0708	17.1259	15.8196	16.7892	16.2725	17.542	16.7783	17.5456	16.0763	NA	0.5291	0.3323	0.5494	Not_Significant	0.4613	0.4065	0.5676	Not_Significant	Putative phosphoenolpyruvate synthase regulatory protein (PEP synthase regulatory protein) (PSRP) (EC 2.7.11.33) (EC 2.7.4.28) (Pyruvate, water dikinase regulatory protein)	ADP binding [GO:0043531]; ATP binding [GO:0005524]; phosphotransferase activity, phosphate group as acceptor [GO:0016776]; protein serine/threonine kinase activity [GO:0004674]
Q88L53	ppsA	PP_2082	21.1475	21.2532	21.0501	20.1802	20.1477	20.0925	20.0776	20.3619	20.1605	NA	-1.0101	0.00842	0.1117	Down	-0.9503	0.004759	0.05023	Not_Significant	Phosphoenolpyruvate synthase (PEP synthase) (EC 2.7.9.2) (Pyruvate, water dikinase)	ATP binding [GO:0005524]; metal ion binding [GO:0046872]; pyruvate, water dikinase activity [GO:0008986]; gluconeogenesis [GO:0006094]; pyruvate metabolic process [GO:0006090]
Q88L51		PP_2084	19.0825	15.5874	17.0928	19.2287	18.7672	19.645	19.9985	19.1029	19.6614	NA	1.9594	0.06147	0.2244	Not_Significant	2.3334	0.03747	0.1407	Up	Putative 4-hydroxy-4-methyl-2-oxoglutarate aldolase (HMG aldolase) (EC 4.1.3.17) (Oxaloacetate decarboxylase) (OAA decarboxylase) (EC 4.1.1.112) (Regulator of ribonuclease activity homolog) (RraA-like protein)	4-hydroxy-4-methyl-2-oxoglutarate aldolase activity [GO:0047443]; metal ion binding [GO:0046872]; oxaloacetate decarboxylase activity [GO:0008948]; ribonuclease inhibitor activity [GO:0008428]; regulation of RNA metabolic process [GO:0051252]
Q88L47		PP_2088	20.7347	20.7179	20.7338	20.8046	20.7586	20.4765	21.3153	21.0126	21.02	NA	-0.0489	0.8652	0.9296	Not_Significant	0.3871	0.1246	0.271	Not_Significant	RNA polymerase sigma factor SigX	DNA binding [GO:0003677]; sigma factor activity [GO:0016987]; DNA-templated transcription initiation [GO:0006352]
Q88L46	oprF	PP_2089	22.9316	22.1745	22.7454	20.693	22.2832	20.2994	20.2975	22.5522	19.5821	NA	-1.5253	0.03584	0.1714	Down	-1.8065	0.05985	0.1733	Not_Significant	Outer membrane porin F	cell outer membrane [GO:0009279]; pore complex [GO:0046930]; calcium ion binding [GO:0005509]; porin activity [GO:0015288]; monoatomic ion transport [GO:0006811]
Q88L42		PP_2093	12.3084	16.0095	13.8379	17.9115	17.1203	18.0438	17.5333	17.3223	17.3635	NA	3.6399	0.006459	0.1089	Up	3.3544	0.009816	0.07113	Up	NasT	RNA binding [GO:0003723]; phosphorelay signal transduction system [GO:0000160]
Q88L41		PP_2094	19.5744	19.201	19.8676	20.0478	18.839	20.301	19.2689	19.4664	19.7947	NA	0.1815	0.7114	0.8442	Not_Significant	-0.0377	0.8988	0.9373	Not_Significant	Nitrate-binding protein NasS	endomembrane system [GO:0012505]; plasma membrane [GO:0005886]
Q88L40	pyrD	PP_2095	19.3524	18.3775	18.834	19.93	17.9858	18.5135	17.7715	18.7209	17.9771	NA	-0.0449	0.9401	0.9738	Not_Significant	-0.6982	0.1202	0.2645	Not_Significant	Dihydroorotate dehydrogenase (quinone) (EC 1.3.5.2) (DHOdehase) (DHOD) (DHODase) (Dihydroorotate oxidase)	cytoplasm [GO:0005737]; plasma membrane [GO:0005886]; dihydroorotate dehydrogenase (quinone) activity [GO:0106430]; 'de novo' pyrimidine nucleobase biosynthetic process [GO:0006207]; 'de novo' UMP biosynthetic process [GO:0044205]
Q88L39	rlmL	PP_2096	19.1586	18.652	19.0043	19.504	19.578	20.0042	18.1042	19.6389	19.4465	NA	0.7571	0.05039	0.2003	Not_Significant	0.1248	0.7948	0.8791	Not_Significant	Ribosomal RNA large subunit methyltransferase K/L [Includes: 23S rRNA m2G2445 methyltransferase (EC 2.1.1.173) (rRNA (guanine-N(2)-)-methyltransferase RlmL); 23S rRNA m7G2069 methyltransferase (EC 2.1.1.264) (rRNA (guanine-N(7)-)-methyltransferase RlmK)]	cytoplasm [GO:0005737]; 23S rRNA (guanine(2445)-N(2))-methyltransferase activity [GO:0052915]; RNA binding [GO:0003723]; rRNA (guanine-N7-)-methyltransferase activity [GO:0070043]
Q88L37	dacB	PP_2098	18.482	18.4023	17.9286	19.3283	18.7017	19.0688	19.0191	18.7011	18.6553	NA	0.762	0.05791	0.216	Not_Significant	0.5209	0.0947	0.2283	Not_Significant	D-alanyl-D-alanine carboxypeptidase	serine-type carboxypeptidase activity [GO:0004185]; peptidoglycan metabolic process [GO:0000270]; proteolysis [GO:0006508]
Q88L36		PP_2099	22.082	21.2113	21.6335	21.5546	20.1898	21.1092	21.701	21.1424	20.8934	NA	-0.691	0.1794	0.3845	Not_Significant	-0.3967	0.2968	0.4677	Not_Significant	DUF469 domain-containing protein	cytosol [GO:0005829]
Q88L30		PP_2105	21.2464	19.6652	18.7545	20.2313	19.3421	18.3582	19.4139	18.8131	18.9503	NA	-0.5782	0.4759	0.6749	Not_Significant	-0.8296	0.2456	0.4119	Not_Significant	DUF883 domain-containing protein	plasma membrane [GO:0005886]; ribosome binding [GO:0043022]
Q88L25		PP_2111	17.0089	16.1121	17.3261	15.1787	15.6265	15.227	15.7969	15.4391	NaN	NA	-1.4716	0.009869	0.1167	Down	-0.9865	0.05143	0.161	Not_Significant	Aerotaxis receptor	plasma membrane [GO:0005886]; SNAP receptor activity [GO:0005484]; transmembrane signaling receptor activity [GO:0004888]; chemotaxis [GO:0006935]; intracellular protein transport [GO:0006886]; signal transduction [GO:0007165]
Q88L24	acnA-I	PP_2112	19.0279	19.3715	18.8888	18.9201	19.4974	19.1019	18.6673	20.3042	18.8246	NA	0.077	0.816	0.902	Not_Significant	0.1692	0.7391	0.8406	Not_Significant	Aconitate hydratase (Aconitase) (EC 4.2.1.3)	4 iron, 4 sulfur cluster binding [GO:0051539]; aconitate hydratase activity [GO:0003994]; metal ion binding [GO:0046872]; tricarboxylic acid cycle [GO:0006099]
Q88L16		PP_2121	16.9941	16.5116	17.9041	16.9359	18.3566	16.2881	16.9903	18.4169	15.3149	NA	0.0569	0.9316	0.9688	Not_Significant	-0.2293	0.7914	0.8772	Not_Significant	Lipoprotein
Q88L14	moeA	PP_2123	16.2458	16.0872	16.0443	16.1341	14.3616	16.4256	15.8377	16.1813	15.9937	NA	-0.4854	0.4298	0.6305	Not_Significant	-0.1216	0.6045	0.7346	Not_Significant	Molybdopterin molybdenumtransferase (EC 2.10.1.1)	cytosol [GO:0005829]; ligase activity [GO:0016874]; metal ion binding [GO:0046872]; molybdopterin molybdotransferase activity [GO:0061599]; Mo-molybdopterin cofactor biosynthetic process [GO:0006777]
Q88L09		PP_2128	17.6406	15.5043	14.8273	15.9007	18.1881	15.4128	16.0597	17.1393	17.4293	NA	0.5098	0.623	0.7873	Not_Significant	0.8854	0.3092	0.4782	Not_Significant	CheV-like chemotaxis protein	chemotaxis [GO:0006935]; phosphorelay signal transduction system [GO:0000160]
Q88L08		PP_2129	15.7142	17.3596	17.0429	17.3851	16.1465	17.571	16.8808	17.4979	16.592	NA	0.3286	0.5991	0.7734	Not_Significant	0.2846	0.5951	0.7269	Not_Significant	MOSC domain-containing protein	catalytic activity [GO:0003824]; molybdenum ion binding [GO:0030151]; pyridoxal phosphate binding [GO:0030170]
Q88L07		PP_2130	NaN	16.4112	15.0906	15.5212	15.5678	15.5753	16.3269	17.1132	NaN	NA	-0.1565	0.7099	0.843	Not_Significant	0.1568	0.853	0.9099	Not_Significant	Soluble lytic transglycosylase	periplasmic space [GO:0042597]; hydrolase activity, hydrolyzing O-glycosyl compounds [GO:0004553]
Q88L06	uup	PP_2131	18.1615	17.0497	18.407	16.3113	15.3314	17.568	16.2376	16.5068	16.309	NA	-1.4692	0.06591	0.2314	Not_Significant	-1.5216	0.009046	0.0699	Down	ATP-binding protein Uup (EC 3.6.1.-)	cytoplasm [GO:0005737]; ATP binding [GO:0005524]; ATP hydrolysis activity [GO:0016887]; DNA binding [GO:0003677]; ribosome binding [GO:0043022]; DNA repair [GO:0006281]
Q88L05		PP_2132	21.2154	21.202	21.1171	22.8108	21.8527	22.5877	22.6626	22.2317	22.6656	NA	1.2389	0.01103	0.1182	Up	1.3418	0.00123	0.03256	Up	Universal stress protein	cytoplasm [GO:0005737]
Q88L02	fadB	PP_2136	19.2175	19.057	18.5378	19.515	19.4567	18.8433	19.2231	19.3477	18.9578	NA	0.3343	0.3788	0.5894	Not_Significant	0.2388	0.4233	0.5806	Not_Significant	Fatty acid oxidation complex subunit alpha [Includes: Enoyl-CoA hydratase/Delta(3)-cis-Delta(2)-trans-enoyl-CoA isomerase/3-hydroxybutyryl-CoA epimerase (EC 4.2.1.17) (EC 5.1.2.3) (EC 5.3.3.8); 3-hydroxyacyl-CoA dehydrogenase (EC 1.1.1.35)]	fatty acid beta-oxidation multienzyme complex [GO:0036125]; 3-hydroxybutyryl-CoA epimerase activity [GO:0008692]; delta(3)-delta(2)-enoyl-CoA isomerase activity [GO:0004165]; enoyl-CoA hydratase activity [GO:0004300]; long-chain-3-hydroxyacyl-CoA dehydrogenase activity [GO:0016509]; NAD+ binding [GO:0070403]; fatty acid beta-oxidation [GO:0006635]
Q88L01	fadA	PP_2137	19.2063	19.7007	19.4242	19.4033	19.1941	19.7224	19.3366	19.8924	19.7881	NA	-0.0038	0.9906	0.994	Not_Significant	0.2286	0.4313	0.5887	Not_Significant	3-ketoacyl-CoA thiolase (EC 2.3.1.16) (Acetyl-CoA acyltransferase) (Beta-ketothiolase) (Fatty acid oxidation complex subunit beta)	cytoplasm [GO:0005737]; acetyl-CoA C-acyltransferase activity [GO:0003988]; fatty acid beta-oxidation [GO:0006635]; phenylacetate catabolic process [GO:0010124]
Q88KZ9	topA	PP_2139	20.2414	19.9332	19.8699	18.8693	19.5241	18.1723	18.9006	19.6966	18.6289	NA	-1.1596	0.02964	0.1601	Down	-0.9395	0.03376	0.1377	Not_Significant	DNA topoisomerase 1 (EC 5.6.2.1) (DNA topoisomerase I)	chromosome [GO:0005694]; DNA binding [GO:0003677]; DNA topoisomerase type I (single strand cut, ATP-independent) activity [GO:0003917]; metal ion binding [GO:0046872]; DNA topological change [GO:0006265]
Q88KZ8		PP_2140	19.8554	19.5881	19.6597	19.6128	19.006	19.0859	18.9084	18.7628	19.2193	NA	-0.4662	0.1812	0.3864	Not_Significant	-0.7376	0.02123	0.1135	Not_Significant	PasA protein
P0A153	lexA1	PP_2143	19.2182	18.9744	19.2207	18.9408	18.0925	NaN	17.9053	16.7988	16.4682	NA	-1.7859	0.1148	0.3079	Not_Significant	-2.0803	0.002369	0.03715	Down	LexA repressor 1 (EC 3.4.21.88)	DNA binding [GO:0003677]; serine-type endopeptidase activity [GO:0004252]; DNA repair [GO:0006281]; DNA replication [GO:0006260]; negative regulation of DNA-templated transcription [GO:0045892]; proteolysis [GO:0006508]; SOS response [GO:0009432]
Q88KZ5		PP_2144	17.2082	17.4374	17.8122	15.6965	16.3566	15.167	16.8129	16.9498	15.7442	NA	-1.7459	0.004268	0.1022	Down	-0.9836	0.04811	0.1557	Not_Significant	Transcriptional regulator, TetR family	protein-DNA complex [GO:0032993]; DNA-binding transcription activator activity [GO:0001216]; DNA-binding transcription repressor activity [GO:0001217]; transcription cis-regulatory region binding [GO:0000976]
Q88KZ2		PP_2147	15.0362	15.503	15.583	17.674	18.0617	18.4626	18.4394	18.4159	18.1307	NA	2.692	0.0001741	0.04421	Up	2.9546	2.636e-05	0.01216	Up	Peptidoglycan-binding protein CsiV
Q88KZ1	mfd	PP_2148	18.0503	17.8023	17.9818	17.3519	16.053	16.5371	17.1457	16.8931	17.03	NA	-1.2975	0.01669	0.1266	Down	-0.9218	0.005533	0.0552	Not_Significant	Transcription-repair-coupling factor (TRCF) (EC 3.6.4.-)	cytoplasm [GO:0005737]; ATP binding [GO:0005524]; damaged DNA binding [GO:0003684]; DNA helicase activity [GO:0003678]; hydrolase activity [GO:0016787]; regulation of DNA-templated transcription [GO:0006355]; transcription-coupled nucleotide-excision repair, DNA damage recognition [GO:0000716]
Q88KZ0	gapB	PP_2149	22.1199	21.6337	21.6838	21.335	20.8092	20.9644	21.088	21.5187	20.8093	NA	-0.7763	0.04696	0.1935	Not_Significant	-0.6738	0.05983	0.1733	Not_Significant	Glyceraldehyde-3-phosphate dehydrogenase (EC 1.2.1.-)	NAD binding [GO:0051287]; NADP binding [GO:0050661]; oxidoreductase activity, acting on the aldehyde or oxo group of donors, NAD or NADP as acceptor [GO:0016620]; glucose metabolic process [GO:0006006]
Q88KY8	sthA	PP_2151	19.673	18.9106	19.3081	19.3274	19.0071	19.7398	18.9453	19.1643	19.7869	NA	0.0609	0.8703	0.9316	Not_Significant	0.0016	0.9964	0.9988	Not_Significant	Soluble pyridine nucleotide transhydrogenase (STH) (EC 1.6.1.1) (NAD(P)(+) transhydrogenase [B-specific])	cytosol [GO:0005829]; dihydrolipoyl dehydrogenase activity [GO:0004148]; flavin adenine dinucleotide binding [GO:0050660]; NAD(P)+ transhydrogenase (Si-specific) activity [GO:0003957]; 2-oxoglutarate metabolic process [GO:0006103]; NADP metabolic process [GO:0006739]; pyruvate metabolic process [GO:0006090]
Q88KY7	ugpQ	PP_2152	19.7896	19.6866	19.266	19.9672	18.7047	19.7422	19.5899	19.4201	19.5385	NA	-0.1094	0.8048	0.8946	Not_Significant	-0.0646	0.7996	0.8804	Not_Significant	Glycerophosphoryl diester phosphodiesterase (EC 3.1.4.46)	glycerophosphodiester phosphodiesterase activity [GO:0008889]; lipid metabolic process [GO:0006629]
Q88KY4	lolD	PP_2155	19.91	20.4052	19.6162	20.6697	20.413	21.1579	20.8075	20.7841	20.9202	NA	0.7697	0.07624	0.2449	Not_Significant	0.8601	0.02108	0.1131	Not_Significant	Lipoprotein-releasing system ATP-binding protein LolD (EC 7.6.2.-)	plasma membrane [GO:0005886]; ATP binding [GO:0005524]; ATP hydrolysis activity [GO:0016887]; transmembrane transporter activity [GO:0022857]; lipoprotein localization to outer membrane [GO:0044874]; protein localization to outer membrane [GO:0089705]
Q88KX9	queF	PP_2160	18.3345	18.3453	18.2224	18.4121	18.1232	18.9801	18.4325	18.7363	18.5429	NA	0.2044	0.5598	0.741	Not_Significant	0.2698	0.2584	0.4271	Not_Significant	NADPH-dependent 7-cyano-7-deazaguanine reductase (EC 1.7.1.13) (7-cyano-7-carbaguanine reductase) (NADPH-dependent nitrile oxidoreductase) (PreQ(0) reductase)	cytoplasm [GO:0005737]; preQ1 synthase activity [GO:0033739]; queuosine biosynthetic process [GO:0008616]; tRNA modification [GO:0006400]
Q88KX8		PP_2161	22.3064	22.2507	22.003	22.6725	22.2052	22.6878	22.56	22.0234	22.5535	NA	0.3351	0.3067	0.5214	Not_Significant	0.1923	0.4866	0.6383	Not_Significant	Chromosome partitioning protein ParA
Q88KX5		PP_2164	18.0679	18.5449	17.7946	18.2173	18.6048	18.3691	17.8855	17.2601	18.8852	NA	0.2613	0.4548	0.6556	Not_Significant	-0.1255	0.7988	0.8804	Not_Significant	PilZ domain-containing protein	cyclic-di-GMP binding [GO:0035438]
Q88KX4		PP_2165	16.8088	17.4968	17.2242	17.8776	17.5328	18.0485	17.6673	17.917	17.7227	NA	0.643	0.09669	0.2805	Not_Significant	0.5924	0.06776	0.1867	Not_Significant	Response regulator	cytosol [GO:0005829]; protein-DNA complex [GO:0032993]; phosphorelay response regulator activity [GO:0000156]; transcription cis-regulatory region binding [GO:0000976]; regulation of DNA-templated transcription [GO:0006355]
Q88KX3		PP_2166	16.9507	18.3237	17.9214	NaN	16.7729	17.3442	NaN	18.4129	17.5221	NA	-0.7261	0.1457	0.341	Not_Significant	-0.5005	0.5272	0.6755	Not_Significant	Anti-anti-sigma factor	anti-sigma factor antagonist activity [GO:0043856]
Q88KX1	tal	PP_2168	21.2331	21.3215	21.0376	21.3435	20.8709	21.1705	21.1213	21.1096	21.173	NA	-0.0691	0.8213	0.9037	Not_Significant	-0.0628	0.7781	0.8679	Not_Significant	Transaldolase (EC 2.2.1.2)	cytosol [GO:0005829]; transaldolase activity [GO:0004801]; carbohydrate metabolic process [GO:0005975]; pentose-phosphate shunt [GO:0006098]
Q88KW7		PP_2172	15.1344	14.9277	13.9254	16.3208	NaN	16.3307	14.3921	14.9364	13.8336	NA	0.8663	0.2857	0.5009	Not_Significant	-0.2751	0.5619	0.7011	Not_Significant	Glycine-rich protein
Q88KW4		PP_2175	16.8129	17.5125	14.8267	16.5597	17.0777	17.0078	17.3751	17.125	14.3437	NA	0.4977	0.5023	0.6973	Not_Significant	-0.1028	0.9252	0.9523	Not_Significant	3-oxoacyl-(Acyl-carrier-protein) reductase
Q88KV5		PP_2184	20.1028	19.7233	19.5531	19.4596	19.8846	20.3516	20.4103	20.4462	20.1556	NA	0.1056	0.7772	0.8802	Not_Significant	0.5443	0.07423	0.1964	Not_Significant	NADH-quinone oxidoreductase subunit F (NADH dehydrogenase I subunit F) (NDH-1 subunit F)	4 iron, 4 sulfur cluster binding [GO:0051539]; FMN binding [GO:0010181]; metal ion binding [GO:0046872]; NADH dehydrogenase (ubiquinone) activity [GO:0008137]
Q88KV2		PP_2187	20.7074	20.6534	20.4432	21.7499	21.68	22.2747	22.0096	22.0057	22.1472	NA	1.3002	0.004935	0.1022	Up	1.4528	0.0005114	0.02054	Up	Universal stress protein family	cytoplasm [GO:0005737]
Q88KV0		PP_2189	NaN	14.8618	15.563	NaN	NaN	NaN	NaN	NaN	NaN	only_in_con	NA	NA	NA	NA	NA	NA	NA	NA	DUF883 domain-containing protein	plasma membrane [GO:0005886]; ribosome binding [GO:0043022]
Q88KU4		PP_2195	17.2804	17.1596	17.5975	18.922	17.8339	17.7195	18.4924	18.133	17.683	NA	0.8127	0.0949	0.2771	Not_Significant	0.757	0.04367	0.1481	Not_Significant	Putrescine-binding periplasmic protein	periplasmic space [GO:0042597]; polyamine binding [GO:0019808]; polyamine transport [GO:0015846]
Q88KU3	speB	PP_2196	15.0499	16.0504	15.8362	15.0703	15.6391	13.6231	14.8214	15.5834	15.1269	NA	-0.868	0.1909	0.3969	Not_Significant	-0.4683	0.2492	0.4171	Not_Significant	Agmatinase (EC 3.5.3.11)	agmatinase activity [GO:0008783]; metal ion binding [GO:0046872]; putrescine biosynthetic process from arginine, using agmatinase [GO:0033389]
Q88KU2		PP_2197	16.4604	13.5075	16.2148	17.1461	15.6953	15.141	15.6827	15.4211	17.3047	NA	0.5999	0.5382	0.725	Not_Significant	0.7419	0.4563	0.6146	Not_Significant	Lipoprotein
Q88KU1	yliI	PP_2198	15.8728	13.7175	15.0146	16.9631	16.4062	17.4077	17.4842	16.2304	16.258	NA	2.0574	0.01318	0.119	Up	1.7892	0.03225	0.1349	Up	Aldose sugar dehydrogenase (EC 1.1.5.-)	oxidoreductase activity [GO:0016491]
Q88KT6		PP_2203	NaN	NaN	NaN	NaN	NaN	NaN	15.9617	NaN	17.1006	only_in_B5	NA	NA	NA	NA	NA	NA	NA	NA	Metal-binding protein
Q88KT3	yegQ	PP_2206	16.7341	NaN	15.7107	14.8446	15.6268	16.217	15.1248	16.1397	NaN	NA	0.4282	0.6767	0.825	Not_Significant	-0.1276	0.9113	0.9434	Not_Significant	Peptidase	cytosol [GO:0005829]; peptidase activity [GO:0008233]; proteolysis [GO:0006508]
Q88KS6		PP_2213	14.7583	16.4675	13.7183	15.4791	NaN	16.0571	14.7057	NaN	15.762	NA	0.0295	0.9754	0.9908	Not_Significant	-0.723	0.5279	0.6755	Not_Significant	Acyl-CoA synthetase (EC 6.2.1.-)	CoA-ligase activity [GO:0016405]; fatty acid ligase activity [GO:0015645]; fatty-acyl-CoA synthase activity [GO:0004321]; nucleotide binding [GO:0000166]; acyl-CoA metabolic process [GO:0006637]; fatty acid biosynthetic process [GO:0006633]
Q88KS5	fadBA	PP_2214	NaN	17.5753	17.7211	19.0873	17.2066	18.8982	18.6333	16.5475	18.8356	NA	1.8335	0.1174	0.3103	Not_Significant	1.4416	0.2331	0.3996	Not_Significant	3-hydroxyacyl-CoA dehydrogenase type-2 (EC 1.1.1.178, EC 1.1.1.35)	3-hydroxy-2-methylbutyryl-CoA dehydrogenase activity [GO:0047015]; 3-hydroxyacyl-CoA dehydrogenase activity [GO:0003857]
Q88KS4		PP_2215	18.2193	18.7738	18.6935	17.9487	15.9735	16.7721	17.3209	18.3381	17.0112	NA	-1.6641	0.02021	0.134	Down	-1.0055	0.04932	0.1579	Down	Acetyl-CoA acetyltransferase (EC 2.3.1.9)	acetyl-CoA C-acetyltransferase activity [GO:0003985]
Q88KS2		PP_2217	18.3845	17.6874	18.1836	19.4026	19.0172	19.445	19.1559	18.8581	19.3609	NA	1.2031	0.009473	0.1163	Up	1.0398	0.01131	0.07738	Up	Enoyl-CoA hydratase (EC 4.2.1.-, EC 4.2.1.17)	enoyl-CoA hydratase activity [GO:0004300]; fatty acid beta-oxidation [GO:0006635]
Q88KR7		PP_2223	17.9078	18.3001	18.2053	19.3182	17.8906	17.9144	19.1344	15.8547	17.5826	NA	0.2367	0.629	0.7888	Not_Significant	-0.6139	0.4746	0.6308	Not_Significant	Uncharacterized protein
Q88KQ7		PP_2233	19.1445	18.0928	18.6111	21.0224	20.0217	21.0202	20.9246	20.6439	20.9718	NA	2.072	0.002885	0.09913	Up	2.2307	0.0005108	0.02054	Up	Hydrolase, isochorismatase family	hydrolase activity [GO:0016787]
Q88KQ2		PP_2238	18.3794	17.3332	16.7973	16.9333	17.44	17.3932	15.4968	17.516	16.0898	NA	-0.2478	0.6159	0.7838	Not_Significant	-1.1358	0.1316	0.2825	Not_Significant	Metallopeptidase	cytoplasm [GO:0005737]; metalloaminopeptidase activity [GO:0070006]
Q88KP1	mcpA	PP_2249	17.9859	17.4976	17.5477	17.3489	13.7164	17.3223	17.5558	18.5692	17.3179	NA	-1.5479	0.1683	0.3722	Not_Significant	0.1372	0.739	0.8406	Not_Significant	Methyl-accepting chemotaxis protein McpA	plasma membrane [GO:0005886]; chemotaxis [GO:0006935]; signal transduction [GO:0007165]
Q88KN6		PP_2254	15.2386	15.3124	16.0957	18.2324	15.6462	18.5203	17.3417	15.9092	17.9281	NA	1.9174	0.05065	0.2005	Not_Significant	1.5108	0.03911	0.1429	Up	Transcriptional regulator, GntR family	DNA binding [GO:0003677]; DNA-binding transcription factor activity [GO:0003700]
Q88KM6		PP_2264	16.0895	16.0297	15.502	18.8691	16.8137	18.9191	18.9758	17.5874	19.1165	NA	2.3269	0.00878	0.1117	Up	2.6862	0.001264	0.03293	Up	Sugar ABC transporter, periplasmic sugar-binding protein	transmembrane transporter activity [GO:0022857]
Q88KM5	folD2	PP_2265	19.454	19.9542	19.7517	20.5216	20.0316	20.3982	20.3704	20.1125	20.255	NA	0.5972	0.1001	0.284	Not_Significant	0.526	0.07201	0.192	Not_Significant	Bifunctional protein FolD 2 [Includes: Methylenetetrahydrofolate dehydrogenase (EC 1.5.1.5); Methenyltetrahydrofolate cyclohydrolase (EC 3.5.4.9)]	cytosol [GO:0005829]; methenyltetrahydrofolate cyclohydrolase activity [GO:0004477]; methylenetetrahydrofolate dehydrogenase (NADP+) activity [GO:0004488]; L-histidine biosynthetic process [GO:0000105]; methionine biosynthetic process [GO:0009086]; purine nucleotide biosynthetic process [GO:0006164]; tetrahydrofolate interconversion [GO:0035999]
Q88KL5		PP_2275	18.9871	18.4364	17.9777	19.4364	19.0135	18.6371	19.4551	19.0457	19.4713	NA	0.5619	0.2021	0.4108	Not_Significant	0.857	0.04161	0.1455	Not_Significant	Uncharacterized protein
Q88KJ8		PP_2292	18.621	17.4427	17.7128	17.8882	14.4278	16.6203	17.6742	16.1699	17.4889	NA	-1.6134	0.1157	0.3086	Not_Significant	-0.8145	0.1711	0.3286	Not_Significant	Apea-like HEPN domain-containing protein
Q88KJ6		PP_2294	15.9842	14.9686	NaN	16.7277	NaN	15.0377	NaN	16.1576	15.8817	NA	0.4701	0.4281	0.6295	Not_Significant	1.1994	0.0594	0.1729	Not_Significant	Uncharacterized protein
Q88KJ1	tig	PP_2299	22.5156	21.904	21.341	22.4395	21.2223	21.0463	21.8552	20.7721	21.2119	NA	-0.3508	0.5167	0.7078	Not_Significant	-0.6405	0.185	0.3459	Not_Significant	Trigger factor (TF) (EC 5.2.1.8) (PPIase)	cytoplasm [GO:0005737]; protein folding chaperone [GO:0044183]; ribosome binding [GO:0043022]; RNA polymerase II CTD heptapeptide repeat P3 isomerase activity [GO:0140839]; RNA polymerase II CTD heptapeptide repeat P6 isomerase activity [GO:0140840]; 'de novo' cotranslational protein folding [GO:0051083]; cell division [GO:0051301]; chaperone-mediated protein folding [GO:0061077]; protein transpo…
Q88KJ0	clpP	PP_2300	22.0587	22.3603	22.1552	22.2577	21.9019	21.6591	21.7669	21.9857	21.872	NA	-0.2518	0.4404	0.6423	Not_Significant	-0.3165	0.2001	0.3639	Not_Significant	ATP-dependent Clp protease proteolytic subunit (EC 3.4.21.92) (Endopeptidase Clp)	cytoplasm [GO:0005737]; endopeptidase Clp complex [GO:0009368]; ATP-dependent peptidase activity [GO:0004176]; ATPase binding [GO:0051117]; serine-type endopeptidase activity [GO:0004252]; protein quality control for misfolded or incompletely synthesized proteins [GO:0006515]
Q88KI9	clpX	PP_2301	19.2593	19.3861	18.7911	19.4539	19.3102	19.1751	19.3256	19.4829	19.2997	NA	0.1676	0.604	0.7756	Not_Significant	0.2239	0.4116	0.5711	Not_Significant	ATP-dependent Clp protease ATP-binding subunit ClpX	HslUV protease complex [GO:0009376]; ATP binding [GO:0005524]; ATP hydrolysis activity [GO:0016887]; ATP-dependent protein folding chaperone [GO:0140662]; protein dimerization activity [GO:0046983]; unfolded protein binding [GO:0051082]; zinc ion binding [GO:0008270]; cell division [GO:0051301]; proteolysis involved in protein catabolic process [GO:0051603]
Q88KI8	lon-II	PP_2302	19.9433	19.4606	19.1895	19.2657	19.0487	18.8055	19.2435	19.5051	18.8612	NA	-0.4912	0.1884	0.395	Not_Significant	-0.3279	0.331	0.4996	Not_Significant	Lon protease (EC 3.4.21.53) (ATP-dependent protease La)	cytoplasm [GO:0005737]; ATP binding [GO:0005524]; ATP hydrolysis activity [GO:0016887]; ATP-dependent peptidase activity [GO:0004176]; sequence-specific DNA binding [GO:0043565]; serine-type endopeptidase activity [GO:0004252]; cellular response to heat [GO:0034605]; protein quality control for misfolded or incompletely synthesized proteins [GO:0006515]
Q88KI7	hupB	PP_2303	22.0853	21.4831	19.4782	22.3892	19.6573	21.583	22.5378	20.8315	21.6371	NA	0.1943	0.8412	0.9155	Not_Significant	0.6532	0.4372	0.5954	Not_Significant	DNA binding regulator, beta subunit B	cytosol [GO:0005829]; DNA binding [GO:0003677]; structural constituent of chromatin [GO:0030527]; chromosome condensation [GO:0030261]
Q88KI6		PP_2304	20.7374	20.3557	20.3361	19.1254	19.7332	18.4473	19.143	19.5162	18.5391	NA	-1.3745	0.01368	0.119	Down	-1.4103	0.004897	0.05103	Down	Periplasmic chaperone PpiD (Periplasmic folding chaperone)	plasma membrane [GO:0005886]; peptidyl-prolyl cis-trans isomerase activity [GO:0003755]
Q88KI3		PP_2307	18.6492	19.0809	18.8274	18.0919	18.1848	17.9573	17.6928	19.3771	17.2486	NA	-0.7745	0.03352	0.1655	Not_Significant	-0.7463	0.2422	0.4092	Not_Significant	CHAD domain-containing protein
Q88KI2		PP_2308	18.3037	18.8555	17.3614	18.6824	15.5762	18.4707	18.5165	18.1189	18.0646	NA	-0.5971	0.5315	0.7191	Not_Significant	0.0598	0.8928	0.9357	Not_Significant	Acyl-CoA thioesterase II	cytosol [GO:0005829]; peroxisomal matrix [GO:0005782]; fatty acyl-CoA hydrolase activity [GO:0047617]; acyl-CoA metabolic process [GO:0006637]; fatty acid catabolic process [GO:0009062]
Q88KI0		PP_2310	17.2935	16.85	17.6453	14.2561	16.0051	14.6166	14.7723	17.3376	14.0081	NA	-2.3037	0.004129	0.1022	Down	-1.8903	0.07203	0.192	Not_Significant	Methyl-accepting chemotaxis transducer	membrane [GO:0016020]; chemotaxis [GO:0006935]; signal transduction [GO:0007165]
Q88KH9	tatD	PP_2311	17.4397	17.2759	17.019	17.1186	17.2517	17.6776	17.3826	17.7915	17.2575	NA	0.1045	0.7481	0.8686	Not_Significant	0.2324	0.4064	0.5676	Not_Significant	Mg-dependent cytoplasmic DNase / RNase (EC 3.1.21.-)	metal ion binding [GO:0046872]; nuclease activity [GO:0004518]
Q88KH5	greB	PP_2315	17.1552	17.5128	16.5307	17.4545	16.7233	18.1249	17.6719	17.8784	17.7741	NA	0.368	0.4642	0.664	Not_Significant	0.7085	0.06393	0.1811	Not_Significant	Transcription elongation factor GreB (Transcript cleavage factor GreB)	DNA binding [GO:0003677]; RNA polymerase binding [GO:0070063]; DNA-templated transcription elongation [GO:0006354]; regulation of DNA-templated transcription elongation [GO:0032784]
Q88KH3	ybbA	PP_2317	20.9625	21.1433	20.8001	21.5048	21.5792	21.7409	21.7594	22.0491	21.8456	NA	0.6397	0.06058	0.2238	Not_Significant	0.916	0.006946	0.0613	Not_Significant	ABC transporter-ATP binding subunit	ATP binding [GO:0005524]; ATP hydrolysis activity [GO:0016887]
Q88KH0		PP_2320	15.9179	17.2273	13.5325	18.8579	17.3898	16.9524	17.8521	15.3411	17.9712	NA	2.1741	0.07055	0.2413	Not_Significant	1.4955	0.2392	0.4068	Not_Significant	L,D-TPase catalytic domain-containing protein	extracellular region [GO:0005576]; glycosyltransferase activity [GO:0016757]; peptidoglycan L,D-transpeptidase activity [GO:0071972]; cell wall organization [GO:0071555]; peptidoglycan-protein cross-linking [GO:0018104]; regulation of cell shape [GO:0008360]
Q88KG8	oprI	PP_2322	21.6859	20.694	21.1783	19.1662	15.5247	18.8801	18.9022	21.1428	17.8855	NA	-3.3291	0.01356	0.119	Down	-1.8759	0.06793	0.1867	Not_Significant	Major outer membrane lipoprotein
Q88KG6	aroF-I	PP_2324	18.6722	17.3431	18.7172	18.6594	18.4598	18.9352	16.7987	12.8718	15.9821	NA	0.4407	0.3696	0.583	Not_Significant	-3.0266	0.02928	0.1303	Down	Phospho-2-dehydro-3-deoxyheptonate aldolase (EC 2.5.1.54)	cytoplasm [GO:0005737]; 3-deoxy-7-phosphoheptulonate synthase activity [GO:0003849]; amino acid biosynthetic process [GO:0008652]; aromatic amino acid family biosynthetic process [GO:0009073]; chorismate biosynthetic process [GO:0009423]
Q88KG4		PP_2326	NaN	19.1157	17.9561	17.7542	16.9227	17.9687	16.7389	18.6194	18.2655	NA	0.7218	0.6291	0.7888	Not_Significant	1.0478	0.5141	0.6626	Not_Significant	Universal stress protein
Q88KG3	cysB	PP_2327	19.4163	19.759	19.5224	19.9927	18.8629	19.7773	19.7995	20.206	19.925	NA	-0.0216	0.9574	0.981	Not_Significant	0.4109	0.1357	0.287	Not_Significant	Transcriptional dual regulator / CysB-O-acetyl-L-serine	DNA-binding transcription factor activity [GO:0003700]; transcription cis-regulatory region binding [GO:0000976]; cysteine biosynthetic process [GO:0019344]
Q88KG2	cysH	PP_2328	18.2547	18.0811	18.5126	17.6369	17.4394	16.3096	16.1813	NaN	17.1547	NA	-1.1542	0.03462	0.1684	Down	-3.1817	0.05244	0.1615	Not_Significant	Adenosine 5'-phosphosulfate reductase (APS reductase) (EC 1.8.4.10) (5'-adenylylsulfate reductase) (Thioredoxin-dependent 5'-adenylylsulfate reductase)	cytoplasm [GO:0005737]; 4 iron, 4 sulfur cluster binding [GO:0051539]; adenylyl-sulfate reductase (thioredoxin) activity [GO:0043866]; metal ion binding [GO:0046872]; phosphoadenylyl-sulfate reductase (thioredoxin) activity [GO:0004604]; cysteine biosynthetic process [GO:0019344]; hydrogen sulfide biosynthetic process [GO:0070814]; sulfate assimilation, phosphoadenylyl sulfate reduction by phosph…
Q88KG0		PP_2330	16.6237	15.864	14.2346	17.7758	15.6564	17.6512	17.2847	17.4812	17.8713	NA	1.4537	0.1239	0.3149	Not_Significant	1.9716	0.01977	0.1098	Up	ATP-grasp domain-containing protein	cytoplasm [GO:0005737]; ATP binding [GO:0005524]; metal ion binding [GO:0046872]; ribosomal S6-glutamic acid ligase activity [GO:0018169]; SOS response [GO:0009432]
Q88KF8		PP_2332	17.6692	17.495	17.263	19.2886	17.5658	18.546	18.6402	18.3018	18.5695	NA	0.9911	0.08337	0.2577	Not_Significant	1.0281	0.005	0.05177	Up	Putative ATP-dependent zinc protease domain-containing protein
Q88KF6	prpB	PP_2334	20.7325	20.6918	20.5297	21.3305	20.8465	21.439	21.1081	21.27	20.9152	NA	0.554	0.1162	0.3091	Not_Significant	0.4464	0.09283	0.2248	Not_Significant	2-methylisocitrate lyase (2-MIC) (MICL) (EC 4.1.3.30) ((2R,3S)-2-methylisocitrate lyase)	magnesium ion binding [GO:0000287]; methylisocitrate lyase activity [GO:0046421]; propionate catabolic process, 2-methylcitrate cycle [GO:0019629]
Q88KF5	prpC	PP_2335	19.8141	18.972	18.9401	18.8693	18.8098	18.5377	18.1286	18.6131	18.2192	NA	-0.5031	0.2056	0.414	Not_Significant	-0.9218	0.03189	0.1341	Not_Significant	Citrate synthase	cytoplasm [GO:0005737]; 2-methylcitrate synthase activity [GO:0050440]; citrate (Si)-synthase activity [GO:0004108]; carbohydrate metabolic process [GO:0005975]; propionate metabolic process, methylcitrate cycle [GO:0019679]; tricarboxylic acid cycle [GO:0006099]
Q88KF4	acnA-II	PP_2336	18.3954	18.392	18.198	16.1705	18.728	17.7737	17.6362	18.7581	17.4782	NA	-0.7711	0.2764	0.4911	Not_Significant	-0.3709	0.3774	0.5434	Not_Significant	Aconitate hydratase 1 (EC 4.2.1.3)	aconitate hydratase activity [GO:0003994]; iron-sulfur cluster binding [GO:0051536]; metal ion binding [GO:0046872]; propionate metabolic process, methylcitrate cycle [GO:0019679]
Q88KF3	prpF	PP_2337	14.3914	16.1337	18.0522	18.7313	17.5925	18.0787	18.4795	17.8512	18.3221	NA	1.9418	0.07487	0.2449	Not_Significant	2.0252	0.06532	0.1835	Not_Significant	Aconitate isomerase	isomerase activity [GO:0016853]; propionate catabolic process, 2-methylcitrate cycle [GO:0019629]
Q88KF2	prpD	PP_2338	18.6508	16.5397	17.1161	15.4338	17.7929	14.6017	16.1867	18.8803	15.6672	NA	-1.4927	0.1611	0.3608	Not_Significant	-0.5242	0.613	0.741	Not_Significant	2-methylcitrate dehydratase (EC 4.2.1.79)	2 iron, 2 sulfur cluster binding [GO:0051537]; 2-methylcitrate dehydratase activity [GO:0047547]; propionate metabolic process, methylcitrate cycle [GO:0019679]
Q88KF1	acnB	PP_2339	22.5329	22.4031	21.8659	21.8223	21.5561	21.3416	21.6272	21.826	21.5231	NA	-0.694	0.07632	0.2449	Not_Significant	-0.6085	0.06589	0.1841	Not_Significant	Aconitate hydratase B (EC 4.2.1.3) (EC 4.2.1.99) (2-methylisocitrate dehydratase)	cytosol [GO:0005829]; 2-methylisocitrate dehydratase activity [GO:0047456]; 4 iron, 4 sulfur cluster binding [GO:0051539]; aconitate hydratase activity [GO:0003994]; metal ion binding [GO:0046872]; RNA binding [GO:0003723]; propionate catabolic process, 2-methylcitrate cycle [GO:0019629]; tricarboxylic acid cycle [GO:0006099]
Q88KE5		PP_2345	19.6968	19.1787	19.7396	20.5586	18.8449	20.8727	20.8099	20.7322	20.6762	NA	0.5537	0.3755	0.587	Not_Significant	1.2011	0.003055	0.04152	Up	PepSY domain-containing protein
Q88KE3		PP_2347	NaN	18.6218	19.219	16.8898	17.3496	14.9483	17.9792	16.9657	16.3279	NA	-2.3857	0.01012	0.1167	Down	-1.6906	0.01212	0.08119	Down	DNA-binding response regulator	cytosol [GO:0005829]; protein-DNA complex [GO:0032993]; phosphorelay response regulator activity [GO:0000156]; transcription cis-regulatory region binding [GO:0000976]; regulation of DNA-templated transcription [GO:0006355]
Q88KD9	prpE	PP_2351	14.8374	9.33161	14.7572	9.85131	13.0382	13.1396	10.8766	13.7176	11.6405	NA	-0.9657	0.588	0.7664	Not_Significant	-0.8972	0.6069	0.7364	Not_Significant	Propionyl-CoA synthetase (EC 6.2.1.17)	propionate-CoA ligase activity [GO:0050218]
Q88KD6		PP_2354	16.4477	16.8904	16.3263	16.7371	17.9857	16.0723	17.1728	18.251	16.0615	NA	0.3769	0.5047	0.6973	Not_Significant	0.607	0.3289	0.4982	Not_Significant	histidine kinase (EC 2.7.13.3)	phosphorelay sensor kinase activity [GO:0000155]
Q88KD5		PP_2355	16.6822	16.8659	16.9222	18.5962	17.8975	18.5799	18.4745	18.7366	18.6636	NA	1.5344	0.002778	0.09754	Up	1.8014	0.0001745	0.01365	Up	Response regulator receiver protein	phosphorelay signal transduction system [GO:0000160]
Q88KD4		PP_2356	16.0892	15.4443	15.3911	15.1152	15.4356	15.7197	14.9732	13.8627	NaN	NA	-0.218	0.5515	0.7361	Not_Significant	-0.91	0.09307	0.225	Not_Significant	histidine kinase (EC 2.7.13.3)	phosphorelay response regulator activity [GO:0000156]; phosphorelay sensor kinase activity [GO:0000155]; photoreceptor activity [GO:0009881]; protein kinase activator activity [GO:0030295]; detection of visible light [GO:0009584]; osmosensory signaling via phosphorelay pathway [GO:0007234]; regulation of DNA-templated transcription [GO:0006355]
Q88KD1		PP_2359	17.0694	17.2344	17.1913	18.0084	13.7279	18.1126	18.2122	18.0538	17.7885	NA	-0.5488	0.6551	0.8068	Not_Significant	0.8531	0.009703	0.07113	Not_Significant	Type 1 pili subunit CsuA/B protein
Q88KC9		PP_2361	18.7848	18.3348	18.6442	20.0991	19.4107	19.9256	20.2622	19.4981	20.0371	NA	1.2239	0.008638	0.1117	Up	1.3445	0.003799	0.04552	Up	Chaperone protein	outer membrane-bounded periplasmic space [GO:0030288]; cell wall organization [GO:0071555]
Q88KC6		PP_2364	19.8272	19.5456	19.5119	20.4029	19.3735	19.8976	20.2048	18.9315	19.9813	NA	0.2631	0.4935	0.6895	Not_Significant	0.0776	0.8476	0.9079	Not_Significant	Peptidase M14 carboxypeptidase A domain-containing protein	metallocarboxypeptidase activity [GO:0004181]; zinc ion binding [GO:0008270]; proteolysis [GO:0006508]
Q88KC0		PP_2370	20.8425	20.7165	20.5232	20.6332	19.6535	19.8269	20.2051	19.8712	20.0847	NA	-0.6562	0.118	0.3105	Not_Significant	-0.6403	0.03141	0.1331	Not_Significant	DUF934 domain-containing protein
Q88KB9	cysI	PP_2371	20.5476	20.4009	20.4382	19.5312	19.8859	19.3476	19.2475	19.7767	19.3718	NA	-0.874	0.02317	0.144	Not_Significant	-0.9969	0.006259	0.05858	Not_Significant	Sulphite reductase hemoprotein, beta subunit	4 iron, 4 sulfur cluster binding [GO:0051539]; heme binding [GO:0020037]; metal ion binding [GO:0046872]; oxidoreductase activity [GO:0016491]
Q88KB5	metH	PP_2375	18.3329	18.55	18.249	17.1578	16.6934	12.598	16.9266	17.6481	16.4613	NA	-2.8942	0.04661	0.1935	Down	-1.3653	0.008384	0.06667	Down	Methionine synthase (EC 2.1.1.13) (5-methyltetrahydrofolate--homocysteine methyltransferase)	cytosol [GO:0005829]; cobalamin binding [GO:0031419]; methionine synthase activity [GO:0008705]; zinc ion binding [GO:0008270]; homocysteine metabolic process [GO:0050667]; methylation [GO:0032259]; tetrahydrofolate metabolic process [GO:0046653]
Q88KB4	cti	PP_2376	18.5794	19.1662	18.7737	19.5334	18.9798	19.6398	18.8725	19.793	19.3361	NA	0.5446	0.1558	0.3534	Not_Significant	0.4941	0.1823	0.3418	Not_Significant	Esterified fatty acid cis/trans isomerase (EC 5.2.-.-)	electron transfer activity [GO:0009055]; heme binding [GO:0020037]; isomerase activity [GO:0016853]; metal ion binding [GO:0046872]
Q88KB2	nfuA	PP_2378	19.7536	20.1385	19.2035	19.8152	19.7034	20.1201	19.9686	20.119	20.0678	NA	0.181	0.6266	0.7888	Not_Significant	0.3532	0.2855	0.4557	Not_Significant	Fe/S biogenesis protein NfuA	4 iron, 4 sulfur cluster binding [GO:0051539]; iron ion binding [GO:0005506]; iron-sulfur cluster assembly [GO:0016226]; protein maturation [GO:0051604]
Q88KB0		PP_2380	16.3185	16.7419	16.2931	18.4743	17.7789	18.4979	18.1216	11.9009	18.3082	NA	1.7992	0.001582	0.09073	Up	-0.3409	0.8507	0.9092	Not_Significant	Transporter
Q88KA9		PP_2381	16.6654	17.7247	16.248	18.4455	17.6819	17.822	17.8051	16.3137	18.3154	NA	1.1038	0.05614	0.2123	Not_Significant	0.5987	0.3857	0.5513	Not_Significant	Uncharacterized protein
Q88K95		PP_2396	19.4774	18.442	18.9289	21.1995	21.1267	21.0011	21.0491	21.2242	21.1895	NA	2.1597	0.0007292	0.05889	Up	2.2048	0.0004559	0.01937	Up	DUF4174 domain-containing protein
Q88K69		PP_2422	19.2438	19.4356	19.1376	19.2325	18.5724	19.1936	19.6031	19.0802	18.877	NA	-0.2728	0.4265	0.6279	Not_Significant	-0.0856	0.7677	0.861	Not_Significant	Carboxymuconolactone decarboxylase-like domain-containing protein	peroxiredoxin activity [GO:0051920]
Q88K52	ahpC	PP_2439	20.9845	21.1245	20.8545	19.9147	20.1722	19.7669	20.4372	21.0893	20.0643	NA	-1.0365	0.01005	0.1167	Down	-0.4575	0.2063	0.3699	Not_Significant	Alkyl hydroperoxide reductase C (EC 1.11.1.26) (Peroxiredoxin) (Thioredoxin peroxidase)	cytosol [GO:0005829]; NADH-dependent peroxiredoxin activity [GO:0102039]; thioredoxin peroxidase activity [GO:0008379]; cell redox homeostasis [GO:0045454]; cellular response to stress [GO:0033554]; hydrogen peroxide catabolic process [GO:0042744]; response to oxidative stress [GO:0006979]
Q88K50		PP_2442	19.4283	19.4566	19.5232	19.5761	19.462	19.8104	19.8077	19.5958	19.4396	NA	0.1467	0.6148	0.7838	Not_Significant	0.145	0.5349	0.6815	Not_Significant	UPF0502 protein PP_2442
Q88K44	puuB	PP_2448	15.9979	16.0297	15.4447	15.6677	16.5787	15.6076	16.3008	15.6914	15.8354	NA	0.1273	0.7561	0.8715	Not_Significant	0.1184	0.7019	0.8099	Not_Significant	Gamma-glutamylputrescine oxidase	cytoplasm [GO:0005737]
Q88K42		PP_2450	13.5963	NaN	13.7822	NaN	NaN	NaN	NaN	NaN	NaN	only_in_con	NA	NA	NA	NA	NA	NA	NA	NA	GTP pyrophosphokinase
Q88K39	ansB	PP_2453	18.1688	17.5786	17.4887	18.3464	18.5855	17.5141	18.2352	18.4995	15.8061	NA	0.4033	0.3557	0.5733	Not_Significant	-0.2318	0.7674	0.861	Not_Significant	Glutaminase-asparaginase (EC 3.5.1.38) (L-ASNase/L-GLNase) (L-asparagine/L-glutamine amidohydrolase)	periplasmic space [GO:0042597]; asparaginase activity [GO:0004067]; glutamin-(asparagin-)ase activity [GO:0050417]; glutaminase activity [GO:0004359]; asparagine metabolic process [GO:0006528]
Q88K38	rbsB	PP_2454	17.8634	18.2835	17.9003	19.4882	18.9929	19.2291	19.2745	18.7574	19.4217	NA	1.221	0.006353	0.1089	Up	1.1355	0.006901	0.06124	Up	Ribose ABC transporter, periplasmic ribose-binding subunit	cell envelope [GO:0030313]; carbohydrate binding [GO:0030246]
Q88K35	rbsR	PP_2457	16.4435	16.558	16.5131	18.1399	17.1668	17.4509	17.7035	17.7437	17.1544	NA	1.081	0.01977	0.134	Up	1.029	0.006891	0.06124	Up	DNA-binding transcriptional repressor	DNA-binding transcription factor activity [GO:0003700]; transcription cis-regulatory region binding [GO:0000976]
Q88K32	Nuh	PP_2460	NaN	18.2749	18.4374	19.4552	18.9193	19.3683	19.3152	19.6903	19.6083	NA	1.7754	0.05524	0.2094	Not_Significant	2.0658	0.03406	0.1382	Up	Ribonucleoside hydrolase (EC 3.2.2.-, EC 3.2.2.3)	cytosol [GO:0005829]; purine nucleosidase activity [GO:0008477]; uridine nucleosidase activity [GO:0045437]; purine nucleoside catabolic process [GO:0006152]
Q88K31		PP_2461	17.3456	17.8052	16.6131	18.5667	17.7103	16.8808	16.4788	16.8658	16.4757	NA	0.4647	0.4216	0.6242	Not_Significant	-0.6479	0.1247	0.271	Not_Significant	Transcriptional regulator
Q88K29	cspA-II	PP_2463	23.2446	23.0493	22.5481	23.2208	22.3042	22.7077	22.8277	22.2683	22.801	NA	-0.2031	0.6065	0.778	Not_Significant	-0.315	0.3372	0.5056	Not_Significant	Nucleic acid cold-shock chaperone	cytosol [GO:0005829]; nucleic acid binding [GO:0003676]
Q88K27	thrS	PP_2465	18.9796	18.6831	18.5434	18.4693	18.5389	17.8381	18.5789	18.7914	17.876	NA	-0.4533	0.2201	0.4336	Not_Significant	-0.3199	0.3561	0.5256	Not_Significant	Threonine--tRNA ligase (EC 6.1.1.3) (Threonyl-tRNA synthetase) (ThrRS)	cytosol [GO:0005829]; ATP binding [GO:0005524]; metal ion binding [GO:0046872]; threonine-tRNA ligase activity [GO:0004829]; tRNA binding [GO:0000049]; threonyl-tRNA aminoacylation [GO:0006435]
Q88K26	infC	PP_2466	22.3071	22.0777	21.8438	22.0506	21.524	21.748	22.0396	21.6413	21.6333	NA	-0.302	0.3643	0.5807	Not_Significant	-0.3048	0.2747	0.4455	Not_Significant	Translation initiation factor IF-3	cytosol [GO:0005829]; membrane [GO:0016020]; ribosome binding [GO:0043022]; translation initiation factor activity [GO:0003743]; ribosome disassembly [GO:0032790]
Q88K24	rplT	PP_2468	20.5309	20.7952	21.038	19.4841	20.1697	18.8464	19.161	20.1162	19.128	NA	-1.2879	0.01982	0.134	Down	-1.3196	0.009657	0.07113	Down	Large ribosomal subunit protein bL20 (50S ribosomal protein L20)	ribonucleoprotein complex [GO:1990904]; ribosome [GO:0005840]; rRNA binding [GO:0019843]; structural constituent of ribosome [GO:0003735]; ribosomal large subunit assembly [GO:0000027]; translation [GO:0006412]
Q88K23	pheS	PP_2469	19.1323	18.9937	18.7784	18.7451	17.9032	18.4759	18.2049	18.607	18.431	NA	-0.5934	0.1276	0.3217	Not_Significant	-0.5538	0.05866	0.1716	Not_Significant	Phenylalanine--tRNA ligase alpha subunit (EC 6.1.1.20) (Phenylalanyl-tRNA synthetase alpha subunit) (PheRS)	cytoplasm [GO:0005737]; ATP binding [GO:0005524]; magnesium ion binding [GO:0000287]; phenylalanine-tRNA ligase activity [GO:0004826]; tRNA binding [GO:0000049]; phenylalanyl-tRNA aminoacylation [GO:0006432]
Q88K22	pheT	PP_2470	20.7255	20.7277	20.4911	20.4382	19.9418	19.9388	19.9352	20.1575	19.9543	NA	-0.5419	0.1195	0.3117	Not_Significant	-0.6324	0.0277	0.128	Not_Significant	Phenylalanine--tRNA ligase beta subunit (EC 6.1.1.20) (Phenylalanyl-tRNA synthetase beta subunit) (PheRS)	phenylalanine-tRNA ligase complex [GO:0009328]; ATP binding [GO:0005524]; magnesium ion binding [GO:0000287]; phenylalanine-tRNA ligase activity [GO:0004826]; tRNA binding [GO:0000049]; phenylalanyl-tRNA aminoacylation [GO:0006432]
P0A126	ihfA	PP_2471	20.061	20.1381	19.9489	20.6839	17.2249	20.6313	20.0872	20.5409	20.4297	NA	-0.536	0.5891	0.7664	Not_Significant	0.3033	0.243	0.41	Not_Significant	Integration host factor subunit alpha (IHF-alpha)	cytosol [GO:0005829]; protein-DNA complex [GO:0032993]; DNA-binding transcription activator activity [GO:0001216]; DNA-binding transcription repressor activity [GO:0001217]; structural constituent of chromatin [GO:0030527]; transcription cis-regulatory region binding [GO:0000976]; DNA recombination [GO:0006310]; regulation of translation [GO:0006417]
Q88K21		PP_2472	17.3406	17.1939	17.2327	16.9369	14.8977	17.3014	17.5178	17.8088	17.2998	NA	-0.877	0.2219	0.4349	Not_Significant	0.2864	0.2724	0.4428	Not_Significant	Transcriptional regulator, MerR family	DNA binding [GO:0003677]; DNA-binding transcription factor activity [GO:0003700]
Q88K19		PP_2474	16.6866	16.5431	16.2159	17.6376	17.4794	18.0863	17.4296	17.9265	17.4624	NA	1.2526	0.006943	0.1117	Up	1.1243	0.005474	0.0552	Up	Glutathione S-transferase family protein
Q88K18		PP_2475	15.4698	15.8615	14.9489	16.9479	NaN	15.4744	16.1162	NaN	17.1177	NA	0.0531	0.9456	0.9757	Not_Significant	1.0947	0.02965	0.1303	Up	Transcriptional regulator, TetR family	DNA binding [GO:0003677]; regulation of DNA-templated transcription [GO:0006355]
Q88K09		PP_2484	NaN	16.6598	14.2277	16.2007	15.639	15.0932	15.3667	15.1695	NaN	NA	0.2764	0.6921	0.837	Not_Significant	0.2263	0.7462	0.8462	Not_Significant	Transcriptional regulator, ArsR family	DNA-binding transcription factor activity [GO:0003700]
Q88K07		PP_2486	NaN	NaN	NaN	14.7786	NaN	13.7501	NaN	NaN	NaN	only_in_B4	NA	NA	NA	NA	NA	NA	NA	NA	NADH-dependent flavin oxidoreductase, Oye family	cytosol [GO:0005829]; FMN binding [GO:0010181]; oxidoreductase activity [GO:0016491]
Q88K06	aldA	PP_2487	14.413	15.1126	15.5266	15.8736	15.5678	14.7771	16.8689	14.9565	15.2637	NA	0.3888	0.4188	0.6231	Not_Significant	0.679	0.2918	0.4633	Not_Significant	Aldehyde dehydrogenase (EC 1.2.1.3)	aldehyde dehydrogenase (NAD+) activity [GO:0004029]
Q88K05	sad-I	PP_2488	20.8019	20.6843	19.6767	21.7467	20.2275	20.7995	21.645	20.6665	21.1035	NA	0.5369	0.3406	0.5589	Not_Significant	0.7507	0.1262	0.2728	Not_Significant	NAD+-dependent succinate semialdehyde dehydrogenase (EC 1.2.1.24)	aldehyde dehydrogenase [NAD(P)+] activity [GO:0004030]; succinate-semialdehyde dehydrogenase (NAD+) activity [GO:0004777]
Q88K02		PP_2491	18.3021	18.7922	17.5231	19.3664	18.1137	19.2047	19.2018	19.1025	19.2279	NA	0.6892	0.2157	0.4264	Not_Significant	0.9716	0.03702	0.1401	Not_Significant	ThiJ/PfpI family protein	cytoplasm [GO:0005737]; glyoxalase III activity [GO:0019172]; methylglyoxal catabolic process to D-lactate via S-lactoyl-glutathione [GO:0019243]
Q88JX1	cigR	PP_2526	19.6468	19.4486	18.8089	20.9896	20.1974	19.6122	20.7777	18.9267	20.291	NA	0.965	0.0765	0.2449	Not_Significant	0.6971	0.2414	0.4087	Not_Significant	Integral membrane protein
Q88JW9		PP_2528	18.7531	18.6126	18.6834	17.2399	17.9153	17.3983	17.1306	16.9129	17.0229	NA	-1.1652	0.008508	0.1117	Down	-1.6609	0.0002174	0.01526	Down	O-acetylhomoserine (Thiol)-lyase (EC 2.5.1.49)	cytoplasm [GO:0005737]; cysteine synthase activity [GO:0004124]; O-acetylhomoserine aminocarboxypropyltransferase activity [GO:0003961]; pyridoxal phosphate binding [GO:0030170]; cysteine biosynthetic process from serine [GO:0006535]; L-homocysteine biosynthetic process [GO:0071269]; transsulfuration [GO:0019346]
Q88JW4		PP_2533	NaN	NaN	NaN	16.4603	NaN	15.6332	NaN	16.75	16.989	both_in_overexp	NA	NA	NA	NA	NA	NA	NA	NA	D-isomer specific 2-hydroxyacid dehydrogenase family protein	NAD binding [GO:0051287]; oxidoreductase activity, acting on the CH-OH group of donors, NAD or NADP as acceptor [GO:0016616]
Q88JV2	tam	PP_2545	18.9604	17.8182	19.2758	18.922	18.8595	19.3169	18.7626	19.5481	19.2034	NA	0.348	0.4696	0.6683	Not_Significant	0.4866	0.3245	0.4939	Not_Significant	Trans-aconitate methyltransferase (EC 2.1.1.144)	trans-aconitate 2-methyltransferase activity [GO:0030798]; methylation [GO:0032259]
Q88JU7		PP_2550	19.7201	20.2996	19.7422	19.5308	19.3907	20.5994	19.5949	19.0793	20.2071	NA	-0.0803	0.857	0.9234	Not_Significant	-0.2935	0.4552	0.6141	Not_Significant	Probable transcriptional regulatory protein PP_2550	cytoplasm [GO:0005737]; DNA binding [GO:0003677]; regulation of DNA-templated transcription [GO:0006355]
Q88JT8	hasE	PP_2559	17.428	16.8167	16.7	16.9345	16.7029	14.8017	17.1557	16.4505	16.9845	NA	-0.8352	0.2249	0.4365	Not_Significant	-0.118	0.7276	0.8316	Not_Significant	Membrane fusion protein (MFP) family protein	plasma membrane [GO:0005886]; metallopeptidase activity [GO:0008237]; protein secretion [GO:0009306]
Q88JS9		PP_2568	18.9965	18.6695	18.3228	18.6531	17.9593	16.623	18.3012	NaN	18.9156	NA	-0.9178	0.15	0.3461	Not_Significant	-2.1653	0.2618	0.4305	Not_Significant	Ring-cleaving dioxygenase	dioxygenase activity [GO:0051213]
Q88JS8		PP_2569	20.1669	19.6394	19.7501	19.368	18.9337	19.2594	19.3506	19.621	19.0614	NA	-0.6651	0.07337	0.2434	Not_Significant	-0.5078	0.1131	0.2554	Not_Significant	Metabolite MFS transporter, MHS family	plasma membrane [GO:0005886]; transmembrane transporter activity [GO:0022857]
Q88JS3		PP_2575	17.0734	17.8929	17.6997	19.3568	17.7535	19.714	19.3992	18.9521	19.358	NA	1.3861	0.05104	0.2013	Not_Significant	1.6811	0.001571	0.03526	Up	Uncharacterized protein
Q88JR6		PP_2583	16.4119	NaN	15.3033	16.5953	NaN	15.7178	16.2833	NaN	16.1027	NA	0.6388	0.3137	0.5299	Not_Significant	-0.1013	0.819	0.8901	Not_Significant	Acetyltransferase, GNAT family	N-acetyltransferase activity [GO:0008080]
Q88JM1		PP_2628	19.0779	19.1622	17.9363	17.6471	18.4844	17.8001	NaN	19.3326	15.4177	NA	-0.7483	0.1495	0.3461	Not_Significant	-2.4409	0.1178	0.2613	Not_Significant	Uncharacterized ABC transporter ATP-binding protein HI_1051	plasma membrane [GO:0005886]; ABC-type oligopeptide transporter activity [GO:0015421]; ATP binding [GO:0005524]; ATP hydrolysis activity [GO:0016887]
Q88JK1		PP_2648	19.5758	18.5358	18.9513	20.4847	19.5835	20.2161	19.7612	18.7282	19.7984	NA	1.0738	0.03869	0.1751	Up	0.4083	0.3771	0.5434	Not_Significant	Universal stress protein family
Q88JJ9	gbd	PP_2650	19.4167	19.2443	19.3062	19.8446	19.6515	19.7231	19.4548	19.2075	20.5333	NA	0.4173	0.1717	0.3767	Not_Significant	0.4095	0.3348	0.5035	Not_Significant	4-hydroxybutyrate dehydrogenase (EC 1.1.1.61)	4-hydroxybutyrate dehydrogenase activity [GO:0047577]; alcohol dehydrogenase (NAD+) activity [GO:0004022]; metal ion binding [GO:0046872]
Q88JJ3	pstS	PP_2656	NaN	NaN	NaN	18.0445	NaN	15.8789	17.2272	NaN	17.4287	both_in_overexp	NA	NA	NA	NA	NA	NA	NA	NA	Phosphate-binding protein PstS	ATP-binding cassette (ABC) transporter complex [GO:0043190]; hydrolase activity [GO:0016787]; phosphate ion binding [GO:0042301]; phosphate ion transmembrane transport [GO:0035435]
Q88JH5	pedE	PP_2674	19.1882	17.7832	15.3151	19.0317	18.4622	19.2892	19.8677	18.7955	18.6299	NA	1.4989	0.1634	0.3641	Not_Significant	1.6689	0.1453	0.2992	Not_Significant	Quinoprotein alcohol dehydrogenase PedE (EC 1.1.2.8) (Ca(2+)-dependent pyrroloquinoline quinone-dependent alcohol dehydrogenase) (Ca(2+)-dependent PQQ-ADH)	membrane [GO:0016020]; outer membrane-bounded periplasmic space [GO:0030288]; alcohol dehydrogenase (cytochrome c) activity [GO:0052934]; calcium ion binding [GO:0005509]
Q88JG9	aldB-II	PP_2680	17.0149	17.1062	17.3142	16.8873	17.1275	13.0591	15.231	NaN	14.8611	NA	-1.4538	0.2226	0.4357	Not_Significant	-2.2567	0.0001413	0.01365	Down	Aldehyde dehydrogenase (EC 1.2.1.3)	aldehyde dehydrogenase (NAD+) activity [GO:0004029]
Q88JG4		PP_2685	18.2654	18.4334	NaN	18.9077	17.0232	18.0171	15.6275	18.5107	17.8698	NA	1.9361	0.3424	0.5597	Not_Significant	1.2894	0.5471	0.6898	Not_Significant	Peptidase
Q88JG3		PP_2686	19.1327	19.223	19.1837	20.0376	20.3999	20.083	19.8381	20.2716	20.3659	NA	0.9937	0.01086	0.1182	Not_Significant	0.9788	0.006745	0.0612	Not_Significant	Transglutaminase-like superfamily domain protein
Q88JG2		PP_2687	18.2291	18.4926	17.9648	18.3125	16.1157	18.5605	17.7694	17.9968	NaN	NA	-0.5659	0.4346	0.6369	Not_Significant	-2.1103	0.1987	0.3623	Not_Significant	DUF403 domain-containing protein
Q88JG1		PP_2688	21.4038	21.6256	21.2199	21.5361	21.5052	21.1117	21.2635	21.229	21.358	NA	-0.0322	0.918	0.9615	Not_Significant	-0.133	0.576	0.7106	Not_Significant	Circularly permuted ATP-grasp type 2 domain-containing protein
Q88JD6		PP_2713	NaN	15.2965	15.7228	12.9745	NaN	14.2603	17.5915	NaN	16.6155	NA	-1.1524	0.2321	0.4446	Not_Significant	2.0628	0.06869	0.1877	Not_Significant	DNA-binding response regulator	cytosol [GO:0005829]; protein-DNA complex [GO:0032993]; phosphorelay response regulator activity [GO:0000156]; transcription cis-regulatory region binding [GO:0000976]; regulation of DNA-templated transcription [GO:0006355]
Q88JB0		PP_2739	18.0362	18.3769	18.2535	19.0646	18.3476	19.6313	19.1574	18.8691	19.0394	NA	0.7923	0.09372	0.2771	Not_Significant	0.7998	0.01256	0.08332	Not_Significant	Sensory box protein	nucleotide binding [GO:0000166]
Q88JA7		PP_2742	17.0717	16.957	17.3351	18.0778	18.4062	18.4665	18.3712	NaN	18.5248	NA	1.1956	0.005822	0.1082	Up	-1.2541	0.5756	0.7106	Not_Significant	(S)-ureidoglycine aminohydrolase cupin domain-containing protein
Q88JA4		PP_2745	13.9303	NaN	15.0849	17.0451	16.3793	NaN	14.6778	17.3368	NaN	NA	-0.7081	0.6942	0.837	Not_Significant	-0.0047	0.997	0.9988	Not_Significant	Universal stress protein family	cytoplasm [GO:0005737]
Q88J43		PP_2806	18.7322	18.9215	18.5973	18.9437	16.5668	19.3135	18.7939	18.1037	18.916	NA	-0.4757	0.5391	0.7255	Not_Significant	-0.1458	0.6423	0.7582	Not_Significant	Transcriptional regulator, TetR family	DNA binding [GO:0003677]
Q88J22		PP_2827	16.886	16.6602	14.9067	15.3672	13.742	14.6743	NaN	14.2758	16.1497	NA	-1.5565	0.05724	0.2145	Not_Significant	-1.6819	0.1206	0.2645	Not_Significant	Alcohol dehydrogenase, zinc-containing	oxidoreductase activity, acting on the CH-OH group of donors, NAD or NADP as acceptor [GO:0016616]; zinc ion binding [GO:0008270]
Q88J00	ureG	PP_2849	17.7212	NaN	18.3469	19.339	18.5086	19.6439	18.3507	18.8265	15.7235	NA	1.9317	0.03975	0.1757	Up	0.4014	0.7165	0.8212	Not_Significant	Urease accessory protein UreG	cytoplasm [GO:0005737]; GTP binding [GO:0005525]; GTPase activity [GO:0003924]; nickel cation binding [GO:0016151]; urea catabolic process [GO:0043419]
Q88IY8	mcpP	PP_2861	17.4868	18.2135	16.95	16.1873	18.2473	18.2137	18.3784	18.3383	18.1102	NA	-0.0007	0.9992	0.9992	Not_Significant	0.7255	0.09516	0.2288	Not_Significant	Methyl-accepting chemotaxis protein McpP	plasma membrane [GO:0005886]; transmembrane signaling receptor activity [GO:0004888]; chemotaxis [GO:0006935]; signal transduction [GO:0007165]
Q88IY2		PP_2867	18.3193	18.9247	18.8771	18.2608	18.272	18.1683	18.3148	18.7603	18.5435	NA	-0.4733	0.1709	0.376	Not_Significant	-0.1675	0.5672	0.7032	Not_Significant	Pyridine nucleotide-disulphide oxidoreductase family protein	NADH dehydrogenase activity [GO:0003954]; NADH oxidation [GO:0006116]
Q88IX3	ampC	PP_2876	NaN	17.0632	16.2489	18.1258	15.8374	17.5506	18.2815	17.7744	18.4626	NA	0.986	0.2243	0.4365	Not_Significant	1.9875	0.007544	0.06435	Up	Beta-lactamase (EC 3.5.2.6)	outer membrane-bounded periplasmic space [GO:0030288]; beta-lactamase activity [GO:0008800]; antibiotic catabolic process [GO:0017001]; response to antibiotic [GO:0046677]
Q88IV9	xthA	PP_2890	16.1407	17.4895	17.5564	18.4103	14.692	17.3868	16.9374	18.4446	17.9067	NA	-0.2325	0.8208	0.9037	Not_Significant	0.7007	0.2562	0.4239	Not_Significant	Exodeoxyribonuclease III / apurinic/apyrimidinic endodeoxyribonuclease VI (EC 3.1.11.2)	DNA binding [GO:0003677]; double-stranded DNA 3'-5' DNA exonuclease activity [GO:0008311]; endonuclease activity [GO:0004519]; metal ion binding [GO:0046872]; DNA repair [GO:0006281]
Q88IU6	ppiB	PP_2903	22.1113	22.2105	21.905	23.2574	22.2775	23.0019	23.0763	22.628	22.8476	NA	0.77	0.07266	0.2432	Not_Significant	0.775	0.01754	0.1038	Not_Significant	Peptidyl-prolyl cis-trans isomerase (PPIase) (EC 5.2.1.8)	RNA polymerase II CTD heptapeptide repeat P3 isomerase activity [GO:0140839]; RNA polymerase II CTD heptapeptide repeat P6 isomerase activity [GO:0140840]; protein folding [GO:0006457]
Q88IU5	glnS	PP_2904	20.2683	19.8744	20.121	19.4441	19.159	19.5998	19.5936	20.0804	19.4622	NA	-0.6869	0.05775	0.2159	Not_Significant	-0.3758	0.213	0.3777	Not_Significant	Glutamine--tRNA ligase (EC 6.1.1.18) (Glutaminyl-tRNA synthetase) (GlnRS)	cytosol [GO:0005829]; ATP binding [GO:0005524]; glutamine-tRNA ligase activity [GO:0004819]; glutaminyl-tRNA aminoacylation [GO:0006425]; glutamyl-tRNA aminoacylation [GO:0006424]
Q88IU4	cysS	PP_2905	18.2394	19.4893	17.5718	19.2077	19.2841	19.6274	19.6629	18.9589	19.8426	NA	0.9396	0.1216	0.3127	Not_Significant	1.0547	0.1022	0.241	Not_Significant	Cysteine--tRNA ligase (EC 6.1.1.16) (Cysteinyl-tRNA synthetase) (CysRS)	cytosol [GO:0005829]; ATP binding [GO:0005524]; cysteine-tRNA ligase activity [GO:0004817]; zinc ion binding [GO:0008270]; cysteinyl-tRNA aminoacylation [GO:0006423]
Q88IU2		PP_2907	15.6825	NaN	15.0471	14.2874	13.7439	NaN	NaN	16.5135	15.0867	NA	-0.2165	0.8452	0.918	Not_Significant	1.0294	0.4427	0.6003	Not_Significant	DNA-binding response regulator	cytosol [GO:0005829]; protein-DNA complex [GO:0032993]; phosphorelay response regulator activity [GO:0000156]; transcription cis-regulatory region binding [GO:0000976]; regulation of DNA-templated transcription [GO:0006355]
Q88IU1	csiR	PP_2908	18.2872	19.1153	18.8552	18.3494	16.082	18.2414	17.7363	18.1073	17.5776	NA	-1.195	0.1212	0.3127	Not_Significant	-0.9455	0.02279	0.1166	Not_Significant	DNA-binding transcriptional repressor	DNA binding [GO:0003677]; DNA-binding transcription factor activity [GO:0003700]
Q88IT6	hemB	PP_2913	20.3171	20.7681	19.9587	21.2629	20.4364	20.9924	21.0837	20.9511	20.9087	NA	0.5493	0.191	0.3969	Not_Significant	0.6332	0.06496	0.1834	Not_Significant	Delta-aminolevulinic acid dehydratase (EC 4.2.1.24)	cytosol [GO:0005829]; porphobilinogen synthase activity [GO:0004655]; zinc ion binding [GO:0008270]; protoporphyrinogen IX biosynthetic process [GO:0006782]
Q88IS4	mqo3	PP_2925	18.9075	18.9165	18.3412	19.8979	18.9635	19.2662	19.6401	19.338	19.5935	NA	0.6542	0.1277	0.3217	Not_Significant	0.8022	0.02332	0.1187	Not_Significant	Probable malate:quinone oxidoreductase 3 (EC 1.1.5.4) (MQO 3) (Malate dehydrogenase [quinone] 3)	2-hydroxyglutarate dehydrogenase activity [GO:0047545]; L-malate dehydrogenase (quinone) activity [GO:0008924]; tricarboxylic acid cycle [GO:0006099]
Q88IS1		PP_2928	20.6348	20.7031	20.5157	20.1191	20.2099	20.1441	19.846	20.0661	19.4194	NA	-0.4602	0.1347	0.3267	Not_Significant	-0.8407	0.01721	0.1026	Not_Significant	Saccharopine dehydrogenase
Q88IS0	nspC	PP_2929	18.7233	18.5121	15.9077	18.0057	18.1655	18.4621	18.2656	18.0043	18.0915	NA	0.4968	0.5412	0.7268	Not_Significant	0.4061	0.6162	0.7429	Not_Significant	Carboxynorspermidine/carboxyspermidine decarboxylase (CANS DC/CAS DC) (CANSDC/CASDC) (EC 4.1.1.96)	cytoplasm [GO:0005737]; diaminopimelate decarboxylase activity [GO:0008836]; lysine biosynthetic process via diaminopimelate [GO:0009089]; nor-spermidine biosynthetic process [GO:0045312]; spermidine biosynthetic process [GO:0008295]
Q88IR7		PP_2932	19.1062	18.8318	17.9533	19.2436	18.6053	18.7417	19.0641	18.6637	19.0709	NA	0.2331	0.5899	0.7665	Not_Significant	0.3025	0.4387	0.5969	Not_Significant	Amidase family protein
Q88IR6	yghU	PP_2933	19.0664	19.0617	18.166	20.1566	16.407	20.1782	20.0419	19.5117	20.0911	NA	0.1492	0.8915	0.9442	Not_Significant	1.1169	0.01899	0.1088	Up	GSH-dependent disulfide bond oxidoreductase (EC 2.5.1.18)	glutathione transferase activity [GO:0004364]
Q88IR3	ybiT	PP_2936	16.569	16.5726	NaN	14.1713	13.8976	NaN	13.0951	NaN	14.6302	NA	-1.7585	0.01392	0.119	Down	-2.1171	0.007571	0.06435	Down	ATP-binding component of a transport system	ATP binding [GO:0005524]; ATP hydrolysis activity [GO:0016887]
Q88IR0	yoeB	PP_2939	14.3375	14.7392	14.4831	17.3764	15.0041	17.2222	16.8427	16.2316	16.9163	NA	2.0143	0.02159	0.1401	Up	2.1436	0.0002838	0.01588	Up	Putative mRNA interferase YoeB	DNA binding [GO:0003677]; endonuclease activity [GO:0004519]; negative regulation of DNA-templated transcription [GO:0045892]; RNA catabolic process [GO:0006401]
Q88IQ7		PP_2942	17.7977	18.222	17.6464	17.7318	NaN	16.8818	17.2995	15.4464	16.1974	NA	-1.8284	0.1281	0.3223	Not_Significant	-1.5743	0.02037	0.1115	Down	Response regulator	phosphoric diester hydrolase activity [GO:0008081]; phosphorelay signal transduction system [GO:0000160]
Q88IQ6		PP_2943	16.4611	15.4836	14.7817	16.9396	NaN	16.7792	16.5343	16.2791	16.7059	NA	1.2254	0.0381	0.1748	Up	0.931	0.08773	0.2166	Not_Significant	Cytochrome c551 peroxidase	periplasmic space [GO:0042597]; cytochrome-c peroxidase activity [GO:0004130]; electron transfer activity [GO:0009055]; heme binding [GO:0020037]; metal ion binding [GO:0046872]
Q88IQ4		PP_2945	17.5237	17.7396	17.4747	17.232	15.9925	17.8086	17.6306	17.9088	17.6491	NA	-0.5683	0.2993	0.5137	Not_Significant	0.1501	0.5277	0.6755	Not_Significant	histidine kinase (EC 2.7.13.3)	phosphorelay sensor kinase activity [GO:0000155]
Q88IQ2		PP_2947	16.0362	16.1097	16.8069	NaN	15.4308	15.182	16.3778	16.3086	16.1658	NA	-1.2871	0.01624	0.1255	Down	-0.0335	0.9113	0.9434	Not_Significant	Transcriptional regulator MvaT, P16 subunit
Q88IP9		PP_2950	16.9675	NaN	16.2879	17.5723	18.0908	16.6562	17.4237	16.4466	16.2621	NA	1.0584	0.07188	0.2432	Not_Significant	0.3295	0.4818	0.6352	Not_Significant	Nuclear transport factor 2 family protein
Q88IP8		PP_2951	17.7425	15.206	NaN	NaN	14.1699	15.2906	15.6446	NaN	16.2462	NA	-1.6191	0.2247	0.4365	Not_Significant	0.2459	0.8172	0.8887	Not_Significant	Transcriptional regulator, TetR family	DNA binding [GO:0003677]; regulation of DNA-templated transcription [GO:0006355]
Q88IN0	csoR	PP_2969	17.3117	18.1785	16.8734	20.3062	19.9862	20.2733	20.44	20.1298	20.017	NA	2.7341	0.000418	0.04421	Up	2.7411	0.0003924	0.0192	Up	Repressor of copper utilisation proteins	cytoplasm [GO:0005737]; DNA binding [GO:0003677]; metal ion binding [GO:0046872]; negative regulation of DNA-templated transcription [GO:0045892]
Q88IL7	tnpT-I	PP_2982	16.1303	15.6019	15.0913	17.0781	NaN	17.2479	17.302	17.1902	17.0874	NA	1.7104	0.003377	0.1001	Up	1.5854	0.002601	0.0389	Up	Cointegrate resolution protein T Tn4652
Q88IL2		PP_2987	21.1007	21.93	21.8117	22.279	21.7213	22.431	22.1455	21.1458	22.2223	NA	0.5296	0.2049	0.4132	Not_Significant	0.2237	0.602	0.7326	Not_Significant	HTH hxlR-type domain-containing protein	DNA binding [GO:0003677]
Q88IK9		PP_2990	14.6642	15.0989	NaN	NaN	17.1053	15.1319	16.2776	15.4108	NaN	NA	-0.5261	0.6926	0.837	Not_Significant	0.3103	0.5455	0.6889	Not_Significant	Transcriptional regulator, MerR family	DNA binding [GO:0003677]; DNA-binding transcription factor activity [GO:0003700]
Q88IJ1		PP_3008	NaN	NaN	NaN	NaN	17.2643	18.0841	18.6179	17.9466	18.6851	both_in_overexp	NA	NA	NA	NA	NA	NA	NA	NA	Lipoprotein
Q88II0		PP_3019	NaN	NaN	NaN	NaN	16.231	16.2388	16.3983	16.2296	16.4128	both_in_overexp	NA	NA	NA	NA	NA	NA	NA	NA	Carbon-nitrogen hydrolase family protein	N-carbamoylputrescine amidase activity [GO:0050126]; putrescine biosynthetic process from arginine [GO:0033388]
Q88IH9		PP_3020	15.0722	14.6581	NaN	18.7193	17.196	19.2525	18.7054	18.8414	18.7902	NA	3.1618	0.001998	0.09146	Up	3.5515	7.559e-05	0.01332	Up	Serine/threonine protein phosphatase (EC 3.1.3.16)	cytoplasm [GO:0005737]; bis(5'-nucleosyl)-tetraphosphatase (symmetrical) activity [GO:0008803]; calmodulin-dependent protein phosphatase activity [GO:0033192]; histone H2AXS140 phosphatase activity [GO:0140791]; MAP kinase serine/threonine phosphatase activity [GO:1990439]; myosin phosphatase activity [GO:0017018]; RNA polymerase II CTD heptapeptide repeat S2 phosphatase activity [GO:0180006]; RN…
Q88IG6		PP_3033	15.698	NaN	16.7596	16.8533	13.4058	17.0848	17.1978	17.2862	16.846	NA	1.1408	0.5031	0.6973	Not_Significant	2.4694	0.115	0.2576	Not_Significant	Transcriptional repressor, CI/C2 family
Q88IC8	aacs	PP_3071	18.538	18.9332	18.8886	18.9853	18.9118	18.5908	18.8055	19.1575	18.8434	NA	0.0427	0.8905	0.9442	Not_Significant	0.1489	0.5628	0.7011	Not_Significant	Acetoacetyl-coenzyme A synthetase (EC 6.2.1.16)	acetoacetate-CoA ligase activity [GO:0030729]; lipid metabolic process [GO:0006629]
Q88IC7	eco	PP_3072	18.6301	19.0993	18.5686	20.6121	19.7723	20.5043	20.2378	19.7878	20.0588	NA	1.5302	0.00475	0.1022	Up	1.2622	0.003152	0.04173	Up	Ecotin	periplasmic space [GO:0042597]; serine-type endopeptidase inhibitor activity [GO:0004867]
Q88IC6	hbdH	PP_3073	16.7939	17.4855	17.2015	18.744	18.1069	19.1454	18.9468	18.3141	19.0135	NA	1.5051	0.007378	0.1117	Up	1.5978	0.002349	0.03715	Up	3-hydroxybutyrate dehydrogenase (EC 1.1.1.30)	3-hydroxybutyrate dehydrogenase activity [GO:0003858]
Q88IC0	ppiC-II	PP_3079	21.7437	21.9609	21.4084	22.5417	20.9701	22.6257	22.2061	21.7988	22.498	NA	0.3415	0.5317	0.7191	Not_Significant	0.4633	0.1632	0.319	Not_Significant	Peptidyl-prolyl cis-trans isomerase C (Rotamase C) (EC 5.2.1.8)	RNA polymerase II CTD heptapeptide repeat P3 isomerase activity [GO:0140839]; RNA polymerase II CTD heptapeptide repeat P6 isomerase activity [GO:0140840]
Q88IB8		PP_3081	17.9643	17.4315	18.0993	19.1025	17.6288	18.1976	19.0242	18.2311	19.0698	NA	0.4779	0.3356	0.5536	Not_Significant	0.9433	0.03323	0.1367	Not_Significant	YbhB/YbcL family Raf kinase inhibitor-like protein
Q88IB1		PP_3088	17.0822	17.43	17.6461	15.4539	16.347	17.883	15.1112	15.9392	15.8391	NA	-0.8248	0.2375	0.4497	Not_Significant	-1.7563	0.001584	0.03526	Down	ImpA N-terminal domain-containing protein
Q88IB0		PP_3089	22.0775	21.0487	20.7392	22.2115	19.7468	21.6585	21.1119	20.5771	21.0398	NA	-0.0828	0.9121	0.9565	Not_Significant	-0.3789	0.3913	0.5558	Not_Significant	Type VI secretion system effector, Hcp1 family
Q88IA4	clpV	PP_3095	15.0274	15.2548	NaN	17.598	14.6265	17.882	14.797	NaN	18.0348	NA	2.0441	0.07107	0.2421	Not_Significant	2.0731	0.06527	0.1835	Not_Significant	Protein ClpV1	cytoplasm [GO:0005737]; ATP binding [GO:0005524]; ATP hydrolysis activity [GO:0016887]; cellular response to heat [GO:0034605]
Q88IA0	puuD	PP_3099	19.4659	19.4225	19.4385	19.448	18.8671	18.4176	17.3761	17.8778	16.8654	NA	-0.5314	0.1813	0.3864	Not_Significant	-2.0692	0.0005686	0.02082	Down	Uricase/urate oxidase (EC 1.7.3.3)	urate oxidase activity [GO:0004846]
Q88I99		PP_3100	21.9497	21.5244	21.6476	22.0721	22.6013	19.8394	21.1109	21.2038	21.0447	NA	-0.2029	0.7886	0.8875	Not_Significant	-0.5874	0.04266	0.1466	Not_Significant	Type VI secretion protein
Q88I93		PP_3106	17.7874	17.3486	17.7575	17.3178	16.3354	17.4183	15.9109	17.0663	15.595	NA	-0.6074	0.173	0.3777	Not_Significant	-1.4405	0.0158	0.09815	Down	Gp5/Type VI secretion system Vgr protein OB-fold domain-containing protein
Q88I92		PP_3107	16.6141	13.7232	16.6213	18.7039	17.5301	18.3023	18.6954	14.7058	17.2974	NA	2.5259	0.02318	0.144	Up	1.2467	0.3584	0.5267	Not_Significant	DUF1795 domain-containing protein
Q88I91		PP_3108	15.8335	15.952	17.1994	14.7809	15.4658	16.0437	13.8852	NaN	13.6175	NA	-0.8982	0.1328	0.3258	Not_Significant	-1.8838	0.03625	0.14	Down	Rhs-related protein	membrane [GO:0016020]; endonuclease activity [GO:0004519]; defense response to bacterium [GO:0042742]; killing of cells of another organism [GO:0031640]
Q88I81	yeaE	PP_3120	14.971	15.5973	15.2266	16.6379	15.1856	15.1735	14.9628	16.2135	17.4657	NA	0.4007	0.441	0.6423	Not_Significant	0.9491	0.189	0.3505	Not_Significant	Methylglyoxal reductase (EC 1.1.1.-)	oxidoreductase activity [GO:0016491]
Q88I79	atoA	PP_3122	17.2314	17.6634	17.3798	17.5558	17.412	16.8197	18.351	17.188	17.3253	NA	-0.1624	0.6432	0.799	Not_Significant	0.1965	0.6193	0.7448	Not_Significant	3-oxoadipate CoA-transferase (EC 2.8.3.6)	3-oxoadipate CoA-transferase activity [GO:0047569]; beta-ketoadipate pathway [GO:0042952]
Q88I78	atoB	PP_3123	16.0852	15.4387	15.6757	14.7956	15.13	14.3283	14.8073	14.9728	15.7079	NA	-0.9819	0.03044	0.1615	Not_Significant	-0.5705	0.1438	0.2978	Not_Significant	3-oxoadipate CoA-transferase (EC 2.8.3.6)	3-oxoadipate CoA-transferase activity [GO:0047569]; beta-ketoadipate pathway [GO:0042952]
Q88I75		PP_3126	17.8492	18.3409	19.3292	18.9004	19.5673	16.7992	18.9425	15.8057	17.6606	NA	-0.0841	0.9183	0.9615	Not_Significant	-1.0368	0.2674	0.437	Not_Significant	Polysaccharide exported protein	cell outer membrane [GO:0009279]; polysaccharide transmembrane transporter activity [GO:0015159]
Q88I74		PP_3127	18.6781	17.9949	18.863	17.4627	18.5874	17.3847	17.9877	18.8317	16.8869	NA	-0.7004	0.1721	0.3772	Not_Significant	-0.6099	0.3068	0.475	Not_Significant	Exopolysaccharide transport protein	plasma membrane [GO:0005886]; protein tyrosine kinase activity [GO:0004713]
Q88I73		PP_3128	20.7	20.174	20.1243	21.1549	20.3205	20.9385	21.1131	20.5876	21.031	NA	0.4719	0.2359	0.4481	Not_Significant	0.5778	0.08832	0.2174	Not_Significant	Exopolysaccharide biosynthesis/transport protein	plasma membrane [GO:0005886]; protein tyrosine kinase activity [GO:0004713]
Q88I72	galE	PP_3129	19.0365	18.891	18.6994	20.257	19.6174	19.3471	19.685	19.7191	19.7439	NA	0.8649	0.04511	0.1892	Not_Significant	0.8404	0.00819	0.06667	Not_Significant	UDP-glucose 4-epimerase (EC 5.1.3.2)	UDP-glucose 4-epimerase activity [GO:0003978]; galactose catabolic process via UDP-galactose [GO:0033499]
Q88I71		PP_3130	19.3254	19.6347	18.0361	20.6335	19.9916	20.0088	20.5526	20.1561	20.1718	NA	1.2126	0.04804	0.1945	Up	1.2948	0.0305	0.1304	Up	Uncharacterized protein	hydrolase activity, acting on glycosyl bonds [GO:0016798]
Q88I68		PP_3133	16.8732	16.2444	NaN	17.1655	14.173	NaN	16.3067	16.1409	NaN	NA	-0.7573	0.3853	0.5952	Not_Significant	-0.5363	0.3969	0.5604	Not_Significant	Oxidoreductase	oxidoreductase activity, acting on CH-OH group of donors [GO:0016614]
Q88I67		PP_3134	18.0678	17.0808	16.4765	17.6237	17.8192	17.7301	18.7664	18.2103	18.7057	NA	0.5159	0.2966	0.511	Not_Significant	1.3525	0.02429	0.1223	Up	Transferase	membrane [GO:0016020]; O-acyltransferase activity [GO:0008374]; lipid A biosynthetic process [GO:0009245]
Q88I66		PP_3135	17.6765	16.6607	17.2698	17.3079	14.802	15.6306	NaN	16.0754	16.0857	NA	-1.2888	0.1041	0.2903	Not_Significant	-1.9759	0.04155	0.1455	Down	Glycosyl transferase	membrane [GO:0016020]; transferase activity [GO:0016740]
Q88I63		PP_3138	18.1495	18.5105	18.3119	17.6126	18.0832	16.1128	17.2605	17.8685	17.2379	NA	-1.0544	0.0981	0.2819	Not_Significant	-0.8683	0.01988	0.1098	Not_Significant	VirK domain protein	DNA damage response [GO:0006974]
Q88I61		PP_3140	16.4824	17.1736	16.6918	14.7027	16.6171	15.4046	14.6665	16.25	15.3617	NA	-1.2078	0.06372	0.2271	Not_Significant	-1.3565	0.02489	0.1233	Down	Glycosyl transferase, group 2 family protein	membrane [GO:0016020]; transferase activity [GO:0016740]
Q88I60		PP_3141	20.5241	20.1229	20.0576	20.1273	20.2621	17.7927	19.9685	19.8033	20.3125	NA	-0.8408	0.2696	0.483	Not_Significant	-0.2068	0.463	0.621	Not_Significant	Glycosyl transferase, WecB/TagA/CpsF family	membrane [GO:0016020]; hexosyltransferase activity [GO:0016758]; biosynthetic process [GO:0009058]
Q88I56		PP_3145	18.1148	18.3902	18.1842	17.4067	17.3365	16.7532	16.9828	17.82	NaN	NA	-1.0643	0.014	0.119	Down	-1.4705	0.04946	0.1579	Down	DUF3313 domain-containing protein
Q88I54	potF-II	PP_3147	17.9552	18.2123	17.9085	19.2395	19.065	17.9439	18.5576	19.8092	18.7964	NA	0.7241	0.1341	0.3267	Not_Significant	1.029	0.03524	0.1394	Up	Putrescine-binding periplasmic protein	periplasmic space [GO:0042597]; polyamine binding [GO:0019808]; polyamine transport [GO:0015846]
Q88I48		PP_3153	NaN	14.348	15.0578	17.2386	16.9051	17.0847	17.2528	16.3805	17.3529	NA	2.0794	0.001539	0.09073	Up	1.9986	0.003729	0.04534	Up	Carboxypeptidase regulatory-like domain-containing protein
Q88I45		PP_3156	18.3167	17.9542	14.3285	18.5729	18.2062	18.5261	18.8147	18.8733	18.4007	NA	1.5686	0.1806	0.3857	Not_Significant	1.8298	0.1368	0.2877	Not_Significant	Universal stress protein family	cytoplasm [GO:0005737]
Q88I17	pet	PP_3185	18.673	NaN	17.8545	18.3556	17.4953	18.1325	18.9582	17.9448	18.4612	NA	0.5306	0.4979	0.6931	Not_Significant	0.9909	0.2341	0.3997	Not_Significant	Aminopyrimidine aminohydrolase (EC 3.5.99.2)	cytosol [GO:0005829]; thiaminase activity [GO:0050334]; thiamine biosynthetic process [GO:0009228]; thiamine diphosphate biosynthetic process [GO:0009229]
Q88I16		PP_3186	19.4692	18.8362	18.6297	18.3207	17.5362	16.3465	18.1515	17.8371	17.8114	NA	-1.5772	0.02872	0.1591	Down	-1.045	0.01337	0.08642	Down	Aminopyrimidine aminohydrolase (EC 3.5.99.2)	cytosol [GO:0005829]; thiaminase activity [GO:0050334]; thiamine biosynthetic process [GO:0009228]; thiamine diphosphate biosynthetic process [GO:0009229]
Q88I13	codA	PP_3189	18.4134	18.8859	18.9147	17.9702	18.2498	18.4674	17.3006	19.0739	16.2057	NA	-0.5089	0.1545	0.3524	Not_Significant	-1.2113	0.1451	0.2992	Not_Significant	Cytosine deaminase / isoguanine deaminase (EC 3.5.4.-, EC 3.5.4.1)	cytosine deaminase activity [GO:0004131]; isoguanine deaminase activity [GO:0035888]; cytosine catabolic process [GO:0006209]
Q88I10		PP_3192	14.6317	16.3551	15.9526	14.3439	15.6269	NaN	15.1066	15.639	13.581	NA	-1.6252	0.1352	0.3267	Not_Significant	-0.8709	0.253	0.4204	Not_Significant	YheO domain-containing protein
Q88I06		PP_3196	22.6191	22.6292	22.5669	22.6866	NaN	22.4937	22.3798	22.181	22.1936	NA	-2.8874	0.2504	0.4628	Not_Significant	-0.3536	0.1406	0.2934	Not_Significant	Nodulation protein d1	DNA-binding transcription factor activity [GO:0003700]
Q88HY9		PP_3213	16.5064	NaN	15.3887	17.6756	15.2849	NaN	17.2294	NaN	17.9939	NA	-0.2617	0.7702	0.877	Not_Significant	0.9708	0.1673	0.3239	Not_Significant	ABC transporter, periplasmic binding component-related protein	thiamine biosynthetic process [GO:0009228]
Q88HX1		PP_3232	17.48	16.6181	16.1996	17.5223	19.0333	18.7931	NaN	18.6158	18.672	NA	1.6837	0.0195	0.1334	Up	1.4198	0.03529	0.1394	Up	Acetyltransferase, GNAT family	acyltransferase activity, transferring groups other than amino-acyl groups [GO:0016747]
Q88HW9		PP_3234	17.0912	NaN	18.3385	18.543	18.2843	17.3206	19.5415	19.0705	17.9901	NA	1.3416	0.1974	0.4055	Not_Significant	2.1596	0.06789	0.1867	Not_Significant	Heat shock protein, HSP20 family
Q88HW6		PP_3237	15.8214	14.8312	15.1466	NaN	17.606	17.6878	17.2904	17.3388	16.8701	NA	1.2536	0.2353	0.4475	Not_Significant	1.9001	0.001287	0.033	Up	Universal stress protein family	cytoplasm [GO:0005737]
Q88HV5		PP_3248	17.6929	16.7191	15.9106	15.2191	15.2194	17.4672	16.4289	17.5405	16.3339	NA	-0.8056	0.3307	0.5478	Not_Significant	-0.0064	0.9913	0.9962	Not_Significant	Dyp-type peroxidase family protein	cytosol [GO:0005829]; heme binding [GO:0020037]; metal ion binding [GO:0046872]; peroxidase activity [GO:0004601]
Q88HV4		PP_3249	16.2106	16.2415	16.1353	18.2344	18.0208	18.532	18.6191	18.1028	18.4811	NA	2.0666	0.0002873	0.04421	Up	2.2052	9.071e-05	0.01332	Up	Oxidoreductase
Q88HR5		PP_3288	16.4013	14.5206	14.301	18.824	18.0978	19.1803	18.4581	16.9436	18.0992	NA	3.6264	0.001043	0.07251	Up	2.7594	0.007114	0.0621	Up	Universal stress protein family	cytoplasm [GO:0005737]
Q88HR4		PP_3289	14.7067	12.8231	15.057	17.5328	15.1446	15.1317	15.6208	NaN	17.0669	NA	1.7407	0.09112	0.2735	Not_Significant	2.0374	0.02649	0.1277	Up	Acetyltransferase, GNAT family	acyltransferase activity, transferring groups other than amino-acyl groups [GO:0016747]
Q88HR3		PP_3290	16.8854	NaN	16.9421	18.3008	14.0514	16.0616	17.6568	16.4951	19.7748	NA	0.2815	0.8361	0.9124	Not_Significant	2.1192	0.1235	0.2699	Not_Significant	Universal stress protein family	cytoplasm [GO:0005737]
Q88HR2		PP_3291	14.5568	16.0123	NaN	17.7237	15.5723	18.5908	15.9698	17.2737	16.2014	NA	1.6925	0.09467	0.2771	Not_Significant	0.8785	0.1789	0.3379	Not_Significant	Metallo-beta-lactamase family protein	RNA endonuclease activity [GO:0004521]
Q88HQ3		PP_3300	17.9864	18.1202	17.8023	18.3014	16.2136	17.3705	17.9405	17.6865	17.4243	NA	-0.6745	0.2635	0.4765	Not_Significant	-0.2859	0.2906	0.4622	Not_Significant	Transcriptional regulator, tetR family	DNA-binding transcription factor activity [GO:0003700]; transcription cis-regulatory region binding [GO:0000976]
Q88HQ0		PP_3303	19.1133	19.4557	18.9033	18.7197	18.1506	17.8971	19.1464	18.1372	17.9729	NA	-0.9017	0.03993	0.1757	Not_Significant	-0.7386	0.1027	0.2418	Not_Significant	3-oxoacyl-[acyl-carrier-protein] synthase 2 (EC 2.3.1.179)	cytosol [GO:0005829]; 3-oxoacyl-[acyl-carrier-protein] synthase activity [GO:0004315]; fatty acid biosynthetic process [GO:0006633]
Q88HP1		PP_3312	15.2423	13.5707	14.4229	19.2001	18.343	18.3859	19.0479	17.7981	18.7694	NA	4.231	0.0001222	0.04421	Up	4.1265	0.0002614	0.01588	Up	Heat shock protein
Q88HJ7		PP_3359	16.3663	16.0009	15.6973	16.9125	NaN	17.3811	17.0715	16.7778	17.1845	NA	0.7084	0.1727	0.3777	Not_Significant	0.9898	0.01122	0.07712	Not_Significant	Hydroxycinnamic acid degradation regulator	DNA-binding transcription factor activity [GO:0003700]; response to stress [GO:0006950]
Q88HJ2		PP_3364	21.9766	22.0011	22.4031	22.444	21.6523	21.5507	21.5629	21.5776	21.9923	NA	-0.2446	0.5238	0.7133	Not_Significant	-0.416	0.1575	0.3137	Not_Significant	histidine kinase (EC 2.7.13.3)	ATP binding [GO:0005524]; photoreceptor activity [GO:0009881]; protein histidine kinase activity [GO:0004673]; detection of visible light [GO:0009584]; phosphorelay signal transduction system [GO:0000160]; regulation of DNA-templated transcription [GO:0006355]
Q88HJ0		PP_3367	16.6391	16.947	17.4464	18.242	17.3411	14.9488	17.7538	17.2386	17.4764	NA	-0.1668	0.8489	0.9195	Not_Significant	0.4788	0.1657	0.3231	Not_Significant	Serine aminopeptidase S33 domain-containing protein
Q88HI1	ptxD	PP_3376	18.1727	18.2485	17.7584	20.5259	19.37	19.742	20.0618	20.3073	19.9689	NA	1.8195	0.003141	0.1001	Up	2.0528	0.0001773	0.01365	Up	Phosphonate dehydrogenase (EC 1.20.1.1)	cytosol [GO:0005829]; glyoxylate reductase (NADPH) activity [GO:0030267]; hydroxypyruvate reductase [NAD(P)H] activity [GO:0016618]; NAD binding [GO:0051287]; phosphonate dehydrogenase activity [GO:0050609]
Q88HI0	kguT	PP_3377	18.2404	18.4051	18.507	NaN	18.8894	16.1252	16.3115	18.8083	13.6532	NA	-0.8767	0.2458	0.4595	Not_Significant	-2.1265	0.1355	0.287	Not_Significant	2-ketogluconate transporter, putative	plasma membrane [GO:0005886]; transmembrane transporter activity [GO:0022857]
Q88HH9	kguK	PP_3378	16.6831	17.5234	17.3373	18.5822	17.5492	17.737	16.9811	17.0103	17.5364	NA	0.7749	0.1091	0.2978	Not_Significant	-0.0053	0.9875	0.9943	Not_Significant	2-ketogluconokinase (EC 2.7.1.13)	dehydrogluconokinase activity [GO:0047841]; phosphate-containing compound metabolic process [GO:0006796]
Q88HH8	kguE	PP_3379	19.6497	19.9559	19.1579	21.0282	19.8517	20.3041	19.6617	16.959	19.983	NA	0.8069	0.1005	0.2843	Not_Significant	-0.7199	0.4193	0.5792	Not_Significant	Epimerase (EC 1.1.1.43)	phosphogluconate 2-dehydrogenase activity [GO:0008114]
Q88HH7	ptxS	PP_3380	18.3957	18.5196	17.9441	19.6861	18.0871	19.4717	18.9647	18.0474	19.088	NA	0.7952	0.1567	0.3545	Not_Significant	0.4136	0.2995	0.4696	Not_Significant	HTH-type transcriptional regulator PtxS	protein-DNA complex [GO:0032993]; DNA-binding transcription repressor activity [GO:0001217]; identical protein binding [GO:0042802]; transcription cis-regulatory region binding [GO:0000976]
Q88HH6		PP_3382	15.4958	19.2448	17.5811	15.647	16.4816	16.163	16.7637	16.0656	15.3911	NA	-1.3433	0.1902	0.3969	Not_Significant	-1.3671	0.2059	0.3699	Not_Significant	Gluconate 2-dehydrogenase cytochrome c subunit (EC 1.1.99.3)	plasma membrane [GO:0005886]; electron transfer activity [GO:0009055]; gluconate 2-dehydrogenase (acceptor) activity [GO:0033717]; heme binding [GO:0020037]; iron ion binding [GO:0005506]
Q88HH5		PP_3383	18.8695	19.3531	17.1655	17.7485	18.668	18.3676	18.6956	18.5074	18.7803	NA	-0.2013	0.7576	0.8715	Not_Significant	0.1984	0.7446	0.8451	Not_Significant	Gluconate 2-dehydrogenase flavoprotein subunit (EC 1.1.99.3)	flavin adenine dinucleotide binding [GO:0050660]; gluconate 2-dehydrogenase (acceptor) activity [GO:0033717]
Q88HH4		PP_3384	19.5564	20.0703	19.1485	20.3803	20.071	18.1317	19.1771	17.67	18.1368	NA	-0.0641	0.9246	0.965	Not_Significant	-1.2638	0.03587	0.1396	Down	Gluconate 2-dehydrogenase gamma subunit (EC 1.1.99.3)	gluconate 2-dehydrogenase (acceptor) activity [GO:0033717]
Q88HG5		PP_3393	18.3756	17.1249	17.3853	19.5256	17.8009	NaN	19.1737	NaN	17.671	NA	-0.993	0.5785	0.7608	Not_Significant	0.2773	0.6906	0.8013	Not_Significant	CAIB/BAIF family protein	CoA-transferase activity [GO:0008410]
Q88HG1		PP_3397	18.6528	18.0314	16.536	19.1487	18.5904	18.6873	19.0755	19.4668	18.6792	NA	1.0687	0.1111	0.3016	Not_Significant	1.3338	0.06157	0.176	Not_Significant	Tandem-95 repeat protein
Q88HF7		PP_3402	16.3893	17.2253	16.056	17.3063	17.8431	17.1736	16.4988	18.5468	18.6747	NA	0.8841	0.07386	0.2434	Not_Significant	1.3499	0.09152	0.223	Not_Significant	DUF1652 domain-containing protein
Q88HF3		PP_3406	16.3804	20.7002	20.5156	17.592	20.1851	19.8541	19.0179	20.2493	19.7323	NA	0.0117	0.9932	0.994	Not_Significant	0.4678	0.7112	0.8174	Not_Significant	Acetyltransferase, GNAT family	N-acetyltransferase activity [GO:0008080]
Q88HE6		PP_3414	17.8105	18.1805	18.1125	18.2373	17.7695	18.3243	18.6193	18.3318	18.594	NA	0.0758	0.8149	0.902	Not_Significant	0.4805	0.08564	0.2141	Not_Significant	Methyl-accepting chemotaxis transducer/sensory box protein	membrane [GO:0016020]; transferase activity [GO:0016740]; transmembrane signaling receptor activity [GO:0004888]; chemotaxis [GO:0006935]; signal transduction [GO:0007165]
Q88HE5		PP_3415	15.3703	17.6016	17.4872	17.8802	17.7949	15.9735	16.7108	17.9433	16.9858	NA	0.3965	0.6366	0.7933	Not_Significant	0.3936	0.5922	0.7245	Not_Significant	Transcriptional regulator, LacI family	DNA-binding transcription factor activity [GO:0003700]; transcription cis-regulatory region binding [GO:0000976]
Q88HE4	gnuK	PP_3416	19.681	20.7688	18.71	20.1009	18.3198	20.3481	20.0782	20.0423	20.2392	NA	-0.1304	0.8653	0.9296	Not_Significant	0.4	0.4773	0.6328	Not_Significant	Gluconokinase (EC 2.7.1.12)	cytoplasm [GO:0005737]; ATP binding [GO:0005524]; gluconokinase activity [GO:0046316]; D-gluconate catabolic process [GO:0046177]
Q88HE3	gntT	PP_3417	19.7731	20.2984	19.9992	20.0759	18.9659	NaN	17.7862	17.0617	NaN	NA	-1.9369	0.1535	0.3512	Not_Significant	-3.4185	0.003372	0.04222	Down	D-gluconate transporter	plasma membrane [GO:0005886]; gluconate transmembrane transporter activity [GO:0015128]
Q88HE1		PP_3419	16.5975	16.314	15.4676	15.4075	17.1299	15.9359	16.5084	17.3426	14.4455	NA	0.0314	0.9563	0.9806	Not_Significant	-0.0275	0.9731	0.9834	Not_Significant	Sigma-54 dependent transcriptional regulator/response regulator	ATP binding [GO:0005524]; ATP hydrolysis activity [GO:0016887]; sequence-specific DNA binding [GO:0043565]; phosphorelay signal transduction system [GO:0000160]; regulation of DNA-templated transcription [GO:0006355]
Q88HD9		PP_3421	15.8861	15.756	16.2793	17.2708	17.152	16.3829	17.0467	18.5209	17.0093	NA	0.9614	0.0368	0.1727	Not_Significant	1.5518	0.01655	0.1001	Up	histidine kinase (EC 2.7.13.3)	membrane [GO:0016020]; phosphorelay sensor kinase activity [GO:0000155]
Q88HC9		PP_3431	21.2665	21.1953	21.013	22.2073	21.9551	22.3917	22.4612	22.261	22.3699	NA	1.0264	0.0108	0.1182	Up	1.2058	0.001388	0.03448	Up	ThiJ/PfpI family protein	cytoplasm [GO:0005737]; glyoxalase III activity [GO:0019172]; methylglyoxal catabolic process to D-lactate via S-lactoyl-glutathione [GO:0019243]
Q88HC7	hpd	PP_3433	19.0249	18.491	19.1332	18.7548	18.5485	19.3348	18.4792	17.7336	19.0972	NA	-0.0036	0.9922	0.994	Not_Significant	-0.4463	0.321	0.4909	Not_Significant	4-hydroxyphenylpyruvate dioxygenase (EC 1.13.11.27)	4-hydroxyphenylpyruvate dioxygenase activity [GO:0003868]; metal ion binding [GO:0046872]; tyrosine catabolic process [GO:0006572]
Q88HC0		PP_3440	NaN	14.6565	15.9371	17.4884	17.7248	18.2406	17.8795	16.8724	17.3776	NA	3.0405	0.001811	0.09146	Up	2.5991	0.005169	0.05317	Up	Glycosyltransferase 61 catalytic domain-containing protein	glycosyltransferase activity [GO:0016757]
Q88HB7		PP_3443	20.2621	20.2333	19.8434	19.882	19.8886	19.4119	19.4502	19.861	19.4616	NA	-0.3854	0.2591	0.4718	Not_Significant	-0.522	0.08603	0.2144	Not_Significant	Glyceraldehyde-3-phosphate dehydrogenase (EC 1.2.1.59)	glyceraldehyde-3-phosphate dehydrogenase [NAD(P)+] (phosphorylating) activity [GO:0043891]
Q88HB6		PP_3444	19.338	19.1937	18.9253	21.1239	20.383	21.0007	21.0917	19.9126	20.9209	NA	1.6835	0.001958	0.09146	Up	1.4894	0.007325	0.06361	Up	Glyoxalase family protein
Q88HA7		PP_3453	17.2053	NaN	14.3074	16.3715	15.2547	15.5323	17.0865	15.2729	NaN	NA	-0.2303	0.7757	0.8794	Not_Significant	-0.9538	0.4856	0.6376	Not_Significant	histidine kinase (EC 2.7.13.3)	plasma membrane [GO:0005886]; phosphorelay sensor kinase activity [GO:0000155]
Q88HA1	peaD	PP_3459	16.6055	17.719	17.4835	17.1805	17.4112	18.1084	17.096	17.9647	17.5778	NA	0.2974	0.5192	0.7089	Not_Significant	0.2768	0.5135	0.6624	Not_Significant	Quinohemoprotein amine dehydrogenase, beta subunit (EC 1.4.9.1, EC 1.4.99.-)	methylamine dehydrogenase (amicyanin) activity [GO:0052876]
Q88H77		PP_3484	18.4925	18.1638	18.589	20.298	17.1921	21.0175	20.2855	18.804	19.996	NA	1.0875	0.3023	0.5172	Not_Significant	1.2801	0.02566	0.1252	Up	Response regulator receiver protein	phosphorelay signal transduction system [GO:0000160]
Q88H70		PP_3491	19.4833	19.7067	18.5809	19.8464	19.4442	19.4215	19.6355	19.8289	19.656	NA	0.3137	0.4551	0.6556	Not_Significant	0.4498	0.245	0.4113	Not_Significant	3-hydroxyisobutyryl-CoA hydrolase (EC 3.1.2.4)	cytosol [GO:0005829]; 3-hydroxyisobutyryl-CoA hydrolase activity [GO:0003860]; valine catabolic process [GO:0006574]
Q88H57	cobW	PP_3508	18.4821	18.4134	17.9449	18.1226	17.7279	17.3869	17.9816	16.874	17.8772	NA	-0.5343	0.1645	0.3655	Not_Significant	-0.7025	0.1121	0.2542	Not_Significant	Protein CobW	cytoplasm [GO:0005737]; hydrolase activity [GO:0016787]; cobalamin biosynthetic process [GO:0009236]
Q88H54	ilvE	PP_3511	22.189	21.8688	21.7661	22.9915	21.992	22.365	22.6214	21.9642	22.3278	NA	0.5082	0.2101	0.42	Not_Significant	0.3632	0.2339	0.3997	Not_Significant	Branched-chain-amino-acid aminotransferase (EC 2.6.1.42)	L-isoleucine-2-oxoglutarate transaminase activity [GO:0052656]; L-valine-2-oxoglutarate transaminase activity [GO:0052655]; isoleucine biosynthetic process [GO:0009097]; L-leucine biosynthetic process [GO:0009098]; L-valine biosynthetic process [GO:0009099]
Q88H38		PP_3527	18.4794	18.4577	18.8926	17.3022	18.1597	18.4155	18.0605	18.2816	17.4019	NA	-0.6508	0.1443	0.3401	Not_Significant	-0.6953	0.07055	0.1899	Not_Significant	Transcriptional regulator, TetR family	DNA binding [GO:0003677]
Q88H37		PP_3528	NaN	NaN	NaN	NaN	NaN	NaN	NaN	12.9133	16.4111	only_in_B5	NA	NA	NA	NA	NA	NA	NA	NA	ABC transporter, periplasmic substrate-binding protein	membrane [GO:0016020]; periplasmic space [GO:0042597]; ATPase-coupled transmembrane transporter activity [GO:0042626]
Q88H35	allE	PP_3530	19.3737	18.9883	18.375	17.8976	18.7372	16.4466	17.4272	18.4851	17.4397	NA	-1.2186	0.09992	0.284	Not_Significant	-1.1284	0.03707	0.1401	Down	S-ureidoglycine aminohydrolase (EC 3.5.3.-)	ureidoglycine aminohydrolase activity [GO:0071522]
Q88H29		PP_3536	NaN	17.0009	14.5953	17.3737	15.8889	17.5638	17.7769	17.1699	16.7903	NA	0.9635	0.2448	0.4591	Not_Significant	1.2671	0.1043	0.2434	Not_Significant	Uncharacterized protein
Q88H25	mvaB	PP_3540	17.4303	17.4662	17.2817	17.8863	17.2356	16.4436	17.5989	17.3157	17.0805	NA	-0.2042	0.6468	0.8016	Not_Significant	-0.0611	0.8076	0.8824	Not_Significant	hydroxymethylglutaryl-CoA lyase (EC 4.1.3.4)	hydroxymethylglutaryl-CoA lyase activity [GO:0004419]; metal ion binding [GO:0046872]; ketone body biosynthetic process [GO:0046951]; L-leucine catabolic process [GO:0006552]
Q88H19		PP_3546	19.0429	20.7794	20.5639	19.8068	18.6935	19.7329	19.6542	19.5625	19.672	NA	-0.7177	0.2597	0.4723	Not_Significant	-0.4992	0.3478	0.5178	Not_Significant	histidine kinase (EC 2.7.13.3)	phosphorelay sensor kinase activity [GO:0000155]
Q88H18		PP_3547	17.2867	18.0845	16.798	18.0796	17.7415	17.7713	16.8823	16.3079	16.6369	NA	0.4744	0.2845	0.5	Not_Significant	-0.7807	0.09259	0.2245	Not_Significant	NAD(P)-binding oxidoreductase with NAD(P)-binding Rossmann-fold domain	oxidoreductase activity [GO:0016491]
Q88H07		PP_3558	19.1084	18.276	18.039	19.7438	18.1771	19.5056	19.5062	18.3703	18.764	NA	0.6677	0.2539	0.4649	Not_Significant	0.4057	0.3813	0.5469	Not_Significant	Amino acid transporter, periplasmic amino acid-binding protein	ATP-binding cassette (ABC) transporter complex [GO:0043190]; transmembrane transporter activity [GO:0022857]
Q88H02		PP_3563	18.1141	17.8488	18.2283	18.8175	17.3654	18.5512	18.8783	16.4236	19.2174	NA	0.181	0.7004	0.8402	Not_Significant	0.1094	0.8891	0.9342	Not_Significant	SCP domain-containing protein
Q88GY7	pgm	PP_3578	19.1567	19.953	19.3613	19.4458	19.151	18.4027	18.7218	19.4347	19.3321	NA	-0.4905	0.2708	0.4843	Not_Significant	-0.3275	0.3644	0.5316	Not_Significant	Phosphoglucomutase (EC 5.4.2.2)	magnesium ion binding [GO:0000287]; phosphoglucomutase activity [GO:0004614]; phosphopentomutase activity [GO:0008973]; carbohydrate metabolic process [GO:0005975]; purine ribonucleoside salvage [GO:0006166]
Q88GY1	mdtA	PP_3585	15.6052	NaN	15.9631	14.6385	14.7509	15.0306	15.354	15.9386	NaN	NA	-0.502	0.3294	0.5471	Not_Significant	-0.8252	0.4649	0.6221	Not_Significant	Multidrug efflux transport system-putative membrane fusion protein	efflux pump complex [GO:1990281]; plasma membrane [GO:0005886]; efflux transmembrane transporter activity [GO:0015562]
Q88GY0	tpx	PP_3587	21.9947	20.8997	20.7055	22.3999	21.2524	21.2905	21.9774	20.5055	20.7277	NA	0.4477	0.4107	0.6176	Not_Significant	-0.1297	0.8169	0.8887	Not_Significant	Thiol peroxidase (Tpx) (EC 1.11.1.24) (Peroxiredoxin tpx) (Prx) (Thioredoxin peroxidase) (Thioredoxin-dependent peroxiredoxin)	thioredoxin peroxidase activity [GO:0008379]
Q88GX7	amaC	PP_3590	19.7789	19.8362	19.8291	18.9415	19.1732	18.7438	18.6489	18.6342	18.3708	NA	-0.8619	0.0207	0.1359	Not_Significant	-1.2634	0.001066	0.0297	Down	Aminotransferase (EC 2.6.1.-)	cytosol [GO:0005829]; identical protein binding [GO:0042802]; L-tyrosine-2-oxoglutarate transaminase activity [GO:0004838]; pyridoxal phosphate binding [GO:0030170]; L-phenylalanine biosynthetic process from chorismate via phenylpyruvate [GO:0033585]
Q88GX6	dpkA	PP_3591	17.396	17.8584	17.16	15.0148	16.0375	16.3476	14.0957	16.8747	15.1034	NA	-1.6715	0.008302	0.1117	Down	-2.1135	0.02514	0.1237	Down	Delta 1-piperideine-2-carboxylate reductase (EC 1.5.1.21)	delta1-piperideine-2-carboxylate reductase activity [GO:0047125]
Q88GW6	garD	PP_3601	15.4194	NaN	13.9529	NaN	NaN	NaN	NaN	NaN	NaN	only_in_con	NA	NA	NA	NA	NA	NA	NA	NA	Galactarate dehydratase (EC 4.2.1.42)	galactarate dehydratase activity [GO:0008867]; D-galacturonate catabolic process [GO:0019698]; galactarate catabolic process [GO:0046392]
Q88GW4		PP_3603	18.3862	17.9711	18.1161	17.1518	17.4072	16.3384	17.1798	17.4982	15.8527	NA	-1.192	0.01836	0.1284	Down	-1.3143	0.03096	0.1316	Down	Transcriptional regulator, GntR family	DNA binding [GO:0003677]; DNA-binding transcription factor activity [GO:0003700]
Q88GV6		PP_3611	20.4832	19.5886	19.7927	21.5815	21.181	20.7104	21.3463	20.6011	20.8022	NA	1.2029	0.02065	0.1359	Up	0.9617	0.03328	0.1367	Not_Significant	Uncharacterized protein
Q88GU7	ycaO	PP_3620	16.4278	16.7208	17.1437	16.8985	15.6833	NaN	14.2265	16.0512	NaN	NA	-1.8991	0.1618	0.3614	Not_Significant	-1.1031	0.1458	0.2992	Not_Significant	Cofactor of beta-methylthiolation of ribosomal protein S12	ribosome [GO:0005840]
Q88GU6	iorA-II	PP_3621	17.8273	18.1297	18.1866	18.5607	18.7556	NaN	18.7396	18.6784	18.8153	NA	-0.2365	0.755	0.8715	Not_Significant	0.6966	0.02051	0.1119	Not_Significant	Isoquinoline 1-oxidoreductase subunit alpha (EC 1.3.99.16)	2 iron, 2 sulfur cluster binding [GO:0051537]; isoquinoline 1-oxidoreductase activity [GO:0047121]; metal ion binding [GO:0046872]
Q88GU5		PP_3622	16.2145	17.0402	16.9921	17.6712	17.5296	16.7807	17.6833	16.6503	17.2125	NA	0.5782	0.1982	0.4059	Not_Significant	0.4331	0.3027	0.4718	Not_Significant	Isoquinoline 1-oxidoreductase, beta subunit	oxidoreductase activity [GO:0016491]
Q88GU4	adhB	PP_3623	19.3139	19.229	20.5059	19.154	19.5801	18.195	19.6444	19.4115	18.841	NA	-0.7065	0.2278	0.4396	Not_Significant	-0.384	0.4142	0.5741	Not_Significant	Alcohol dehydrogenase cytochrome c subunit	plasma membrane [GO:0005886]; electron transfer activity [GO:0009055]; heme binding [GO:0020037]; iron ion binding [GO:0005506]; oxidoreductase activity, acting on CH-OH group of donors [GO:0016614]
Q88GT8		PP_3629	18.3899	18.0762	17.13	19.8849	17.4099	20.1923	20.0213	19.493	19.8756	NA	1.297	0.1539	0.3515	Not_Significant	1.9313	0.002592	0.0389	Up	PhnB-like domain-containing protein
Q88GT6	htrG	PP_3631	15.4407	16.9397	15.6776	14.4778	17.1993	19.813	17.0947	NaN	17.5967	NA	1.144	0.4101	0.6176	Not_Significant	1.3295	0.02456	0.1224	Up	Signal transduction protein	membrane [GO:0016020]
Q88GT2		PP_3636	16.9919	16.6747	17.4997	18.8978	17.5287	18.4325	18.3269	17.0312	18.5142	NA	1.2309	0.03305	0.1652	Up	0.902	0.1052	0.2444	Not_Significant	Sulfonate ABC transporter, periplasmic sulfonate-binding protein	endomembrane system [GO:0012505]; plasma membrane [GO:0005886]
Q88GT0		PP_3638	16.8437	16.3396	16.492	15.1977	16.0709	15.1858	15.0216	17.0165	16.2149	NA	-1.0736	0.02552	0.1504	Down	-0.4741	0.4041	0.5661	Not_Significant	Acyl-CoA dehydrogenase	acyl-CoA dehydrogenase activity [GO:0003995]; flavin adenine dinucleotide binding [GO:0050660]
Q88GS1		PP_3647	NaN	NaN	NaN	17.2281	17.6296	17.8468	17.3958	17.9397	NaN	both_in_overexp	NA	NA	NA	NA	NA	NA	NA	NA	Oxidoreductase	FMN binding [GO:0010181]; riboflavin reductase (NADPH) activity [GO:0042602]
Q88GR9		PP_3649	19.7501	20.311	19.6569	20.6429	19.8316	20.6949	20.5184	19.9566	20.4561	NA	0.4838	0.2477	0.4615	Not_Significant	0.4044	0.2248	0.3899	Not_Significant	Transcriptional regulator, GntR family	DNA binding [GO:0003677]; DNA-binding transcription factor activity [GO:0003700]
Q88GR8	atnUDX	PP_3650	16.4258	15.7904	NaN	15.0308	NaN	16.228	15.8216	16.7917	15.4997	NA	0.1751	0.7632	0.8748	Not_Significant	0.3519	0.5323	0.6801	Not_Significant	NUDIX hydrolase	hydrolase activity [GO:0016787]
Q88GQ6		PP_3662	20.0429	19.9425	19.8871	18.4687	18.847	18.5714	18.5821	19.2546	18.5258	NA	-1.3285	0.002736	0.09754	Down	-1.17	0.005813	0.05588	Down	AMP nucleosidase (EC 3.2.2.4) (AMP nucleosidase)	cytosol [GO:0005829]; AMP nucleosidase activity [GO:0008714]
Q88GQ0	katG	PP_3668	21.4007	21.3473	21.2657	21.0578	21.4522	20.4236	21.1085	22.0681	20.6033	NA	-0.36	0.3489	0.5658	Not_Significant	-0.0779	0.854	0.9103	Not_Significant	Catalase-peroxidase (CP) (EC 1.11.1.21) (Peroxidase/catalase)	cytosol [GO:0005829]; catalase activity [GO:0004096]; heme binding [GO:0020037]; metal ion binding [GO:0046872]; cellular response to hydrogen peroxide [GO:0070301]; hydrogen peroxide catabolic process [GO:0042744]
Q88GP7		PP_3671	16.4332	17.4165	NaN	16.6577	17.1814	17.6023	NaN	16.5617	16.0893	NA	0.474	0.3345	0.5524	Not_Significant	-2.3117	0.2106	0.3746	Not_Significant	Oxidoreductase, aldo/keto reductase family	aldo-keto reductase (NADPH) activity [GO:0004033]; small molecule metabolic process [GO:0044281]
Q88GP0		PP_3680	15.0375	14.6042	14.9898	14.8337	16.4719	NaN	15.6954	15.9647	14.1683	NA	-0.0193	0.9811	0.9925	Not_Significant	0.399	0.465	0.6221	Not_Significant	OLD protein-like TOPRIM domain-containing protein
Q88GN0		PP_3691	17.8337	16.2197	16.9298	18.0014	16.2716	NaN	15.5875	14.3271	15.1397	NA	-0.5568	0.5191	0.7089	Not_Significant	-1.9763	0.009418	0.07074	Down	DNA helicase-related protein	helicase activity [GO:0004386]
Q88GM8		PP_3693	21.7701	21.8522	21.4617	21.6435	20.8843	21.4195	21.7404	21.1827	21.5455	NA	-0.379	0.295	0.5095	Not_Significant	-0.2052	0.4602	0.6188	Not_Significant	Transcriptional regulator MvaT, P16 subunit
Q88GM2		PP_3699	17.012	16.9904	17.1059	17.777	17.3309	17.9557	17.7796	18.1925	17.1642	NA	0.6517	0.07271	0.2432	Not_Significant	0.676	0.07725	0.2016	Not_Significant	Uncharacterized protein
Q88GL7		PP_3704	NaN	NaN	NaN	17.9845	17.1397	18.2534	18.0815	16.5174	17.2796	both_in_overexp	NA	NA	NA	NA	NA	NA	NA	NA	Uncharacterized protein
Q88GL4		PP_3707	17.6286	17.3643	17.2275	NaN	15.4529	16.614	16.9185	17.2697	15.7213	NA	-2.3355	0.03155	0.1632	Down	-0.7703	0.1326	0.2829	Not_Significant	DUF6602 domain-containing protein
Q88GI4		PP_3738	NaN	12.9829	13.458	17.1754	16.7838	16.8913	17.5764	17.0007	16.3347	NA	2.5935	0.03155	0.1632	Up	2.614	0.03986	0.1443	Up	Transcriptional regulator VanR	DNA binding [GO:0003677]; DNA-binding transcription factor activity [GO:0003700]
Q88GI1		PP_3742	19.1033	18.5335	17.9433	19.5461	16.5551	18.8225	18.3115	18.4103	19.1695	NA	-0.2188	0.7941	0.8906	Not_Significant	0.1038	0.8064	0.8824	Not_Significant	Glutathione S-transferase family protein
Q88GH0	bktB	PP_3754	18.9365	18.8277	18.5992	19.5256	18.4397	19.3814	19.5724	19.2928	19.125	NA	0.3277	0.4257	0.6273	Not_Significant	0.5423	0.0659	0.1841	Not_Significant	Beta-ketothiolase BktB (EC 2.3.1.16, EC 2.3.1.9)	acetyl-CoA C-acetyltransferase activity [GO:0003985]
Q88GG9	hbd	PP_3755	16.7632	16.7427	15.7854	16.5513	15.8621	14.017	13.8491	16.4239	14.5017	NA	-0.9536	0.2199	0.4336	Not_Significant	-1.5055	0.07909	0.2034	Not_Significant	3-hydroxybutyryl-CoA dehydrogenase (EC 1.1.1.157)	3-hydroxybutyryl-CoA dehydrogenase activity [GO:0008691]; NAD+ binding [GO:0070403]; catabolic process [GO:0009056]; fatty acid metabolic process [GO:0006631]
Q88GG7		PP_3757	18.8293	18.6407	18.3787	19.6801	18.7947	18.2598	19.1914	18.6973	18.844	NA	0.2953	0.5193	0.7089	Not_Significant	0.2947	0.2954	0.4672	Not_Significant	Chemotaxis protein CheY	phosphorelay signal transduction system [GO:0000160]
Q88GG6		PP_3758	NaN	NaN	NaN	NaN	15.5884	15.8878	16.4391	NaN	16.8461	both_in_overexp	NA	NA	NA	NA	NA	NA	NA	NA	histidine kinase (EC 2.7.13.3)	phosphorelay sensor kinase activity [GO:0000155]
Q88GG3		PP_3761	19.025	18.7951	18.9391	16.1385	18.3159	17.39	17.428	18.39	17.2695	NA	-1.6382	0.02569	0.1509	Down	-1.2239	0.01347	0.08642	Down	histidine kinase (EC 2.7.13.3)	membrane [GO:0016020]; ATP binding [GO:0005524]; phosphorelay sensor kinase activity [GO:0000155]
Q88GF9		PP_3765	21.5068	21.5293	21.4656	21.7481	21.2984	21.8045	21.4454	21.6988	21.1937	NA	0.1164	0.7045	0.8402	Not_Significant	-0.0546	0.8234	0.8931	Not_Significant	H-NS family protein MvaT
Q88GF8	gloA	PP_3766	18.6097	15.1795	NaN	19.0154	15.5251	17.7633	17.9947	15.4547	17.9618	NA	1.0011	0.4379	0.64	Not_Significant	0.7036	0.561	0.7011	Not_Significant	Lactoylglutathione lyase (EC 4.4.1.5) (Glyoxalase I)	lactoylglutathione lyase activity [GO:0004462]; metal ion binding [GO:0046872]
Q88GE9		PP_3775	19.0674	19.1822	19.022	18.3588	17.6498	18.1162	18.1883	18.0471	17.8975	NA	-1.0489	0.01408	0.119	Down	-1.0462	0.002866	0.04061	Down	Sarcosine oxidase (EC 1.5.3.1)	flavin adenine dinucleotide binding [GO:0050660]; sarcosine oxidase activity [GO:0008115]
Q88GE7		PP_3777	14.968	12.5675	NaN	15.859	16.2348	14.4442	15.9829	15.6345	15.1989	NA	1.5482	0.08514	0.2607	Not_Significant	1.641	0.04466	0.1509	Up	Methyltransferase domain-containing protein
Q88GE6	proC	PP_3778	21.5391	21.0323	20.421	20.2219	20.1311	20.5899	20.549	19.9393	20.7915	NA	-0.6832	0.1224	0.3135	Not_Significant	-0.5709	0.1946	0.3563	Not_Significant	Pyrroline-5-carboxylate reductase (P5C reductase) (P5CR) (EC 1.5.1.2) (PCA reductase)	cytoplasm [GO:0005737]; pyrroline-5-carboxylate reductase activity [GO:0004735]; L-proline biosynthetic process [GO:0055129]
Q88GE3		PP_3781	17.3656	16.8354	16.446	17.9885	18.5383	17.7667	17.8878	18.3987	16.7253	NA	1.2155	0.0177	0.1269	Up	0.7883	0.1668	0.3235	Not_Significant	Oxygen-independent Coproporphyrinogen III oxidase family protein	cytoplasm [GO:0005737]; 4 iron, 4 sulfur cluster binding [GO:0051539]; catalytic activity [GO:0003824]; porphyrin-containing compound biosynthetic process [GO:0006779]
Q88GE1	syrB	PP_3783	16.2489	16.1866	15.6318	18.8257	18.5988	15.5777	17.8988	18.0463	17.999	NA	1.645	0.1083	0.2965	Not_Significant	1.9589	0.0002802	0.01588	Up	Syringomycin biosynthesis enzyme 2	2-oxoglutarate-dependent dioxygenase activity [GO:0016706]; iron ion binding [GO:0005506]
Q88GE0		PP_3784	18.5178	17.8991	17.8339	16.8292	16.4878	16.7973	17.144	17.6107	16.7257	NA	-1.3789	0.004828	0.1022	Down	-0.9235	0.03484	0.1393	Not_Significant	Chorismatase FkbO/Hyg5-like N-terminal domain-containing protein	cytosol [GO:0005829]; deaminase activity [GO:0019239]
Q88GD9		PP_3785	20.3876	20.3204	20.2519	19.1602	19.0197	19.1462	18.6466	19.4762	18.9466	NA	-1.2112	0.003455	0.1001	Down	-1.2968	0.003824	0.04552	Down	Uncharacterized protein
Q88GD4	dapF	PP_3790	19.6946	19.6142	19.4253	16.5022	18.5264	17.5789	18.0809	18.2269	18.1134	NA	-2.0422	0.007827	0.1117	Down	-1.4376	0.0005343	0.02054	Down	Diaminopimelate epimerase (DAP epimerase) (EC 5.1.1.7) (PLP-independent amino acid racemase)	cytosol [GO:0005829]; diaminopimelate epimerase activity [GO:0008837]; lysine biosynthetic process via diaminopimelate [GO:0009089]
Q88GD0	pbpG	PP_3794	17.9234	17.8216	15.8503	17.5061	17.1388	16.9896	16.3688	16.5624	17.6099	NA	0.013	0.9835	0.9925	Not_Significant	-0.3514	0.6164	0.7429	Not_Significant	Periplasmic murein D-alanyl-D-alanine endopeptidase (EC 3.4.-.-)	serine-type D-Ala-D-Ala carboxypeptidase activity [GO:0009002]; cell wall organization [GO:0071555]; peptidoglycan biosynthetic process [GO:0009252]; proteolysis [GO:0006508]; regulation of cell shape [GO:0008360]
Q88GC3		PP_3801	16.5991	15.388	15.2277	16.9847	15.6903	16.0156	16.3485	14.3626	18.5588	NA	0.4919	0.3872	0.5967	Not_Significant	0.685	0.5456	0.6889	Not_Significant	High-affinity zinc uptake system protein ZnuA	metal ion binding [GO:0046872]; cell adhesion [GO:0007155]; metal ion transport [GO:0030001]
Q88GB1	ribAB-II	PP_3813	NaN	NaN	NaN	NaN	15.9034	16.0708	NaN	NaN	NaN	only_in_B4	NA	NA	NA	NA	NA	NA	NA	NA	3,4-dihydroxy-2-butanone 4-phosphate synthase (DHBP synthase) (EC 4.1.99.12)	cytosol [GO:0005829]; 3,4-dihydroxy-2-butanone-4-phosphate synthase activity [GO:0008686]; GTP cyclohydrolase II activity [GO:0003935]; magnesium ion binding [GO:0000287]; manganese ion binding [GO:0030145]; riboflavin biosynthetic process [GO:0009231]
Q88GB0		PP_3814	17.8429	17.5787	15.0107	18.9145	15.0943	17.1958	19.0389	18.1125	18.5931	NA	0.2574	0.831	0.9098	Not_Significant	1.7707	0.06751	0.1867	Not_Significant	Polyamine ABC transporter, periplasmic polyamine-binding protein	outer membrane-bounded periplasmic space [GO:0030288]; thiamine binding [GO:0030975]; thiamine pyrophosphate binding [GO:0030976]; thiamine transport [GO:0015888]
Q88GA5	gor	PP_3819	19.2639	19.5126	19.3475	19.1423	18.0826	17.8884	17.7927	16.5135	17.5235	NA	-1.0036	0.04737	0.1939	Down	-2.0981	0.001502	0.03526	Down	Glutathione reductase (GRase) (EC 1.8.1.7)	cytosol [GO:0005829]; flavin adenine dinucleotide binding [GO:0050660]; glutathione-disulfide reductase (NADPH) activity [GO:0004362]; NADP binding [GO:0050661]; cell redox homeostasis [GO:0045454]; cellular response to oxidative stress [GO:0034599]; glutathione metabolic process [GO:0006749]
Q88GA4	galU	PP_3821	20.36	20.1602	19.8258	19.5226	19.3713	19.7099	19.537	19.4827	19.4625	NA	-0.5808	0.09964	0.284	Not_Significant	-0.6212	0.04047	0.1449	Not_Significant	UTP--glucose-1-phosphate uridylyltransferase (EC 2.7.7.9) (UDP-glucose pyrophosphorylase)	UTP:glucose-1-phosphate uridylyltransferase activity [GO:0003983]; biosynthetic process [GO:0009058]; UDP-alpha-D-glucose metabolic process [GO:0006011]
Q88GA3		PP_3822	15.789	17.0314	16.608	17.197	17.1023	16.5997	17.5782	16.2188	17.9776	NA	0.4902	0.2823	0.4977	Not_Significant	0.782	0.2148	0.3796	Not_Significant	Cytochrome c family protein	electron transfer activity [GO:0009055]; heme binding [GO:0020037]; metal ion binding [GO:0046872]
Q88G98	yrpB	PP_3827	NaN	NaN	NaN	14.4977	NaN	13.8232	NaN	12.1228	14.8302	both_in_overexp	NA	NA	NA	NA	NA	NA	NA	NA	Propionate 3-nitronate monooxygenase	dioxygenase activity [GO:0051213]; nitronate monooxygenase activity [GO:0018580]; response to toxic substance [GO:0009636]
Q88G93	csrA	PP_3832	20.6325	20.5736	20.4083	21.4454	19.9582	21.6643	21.5485	21.6926	21.4685	NA	0.4845	0.3695	0.583	Not_Significant	1.0318	0.003013	0.04152	Up	Translational regulator CsrA (Carbon storage regulator)	cytosol [GO:0005829]; mRNA 5'-UTR binding [GO:0048027]; mRNA catabolic process [GO:0006402]; negative regulation of translational initiation [GO:0045947]; positive regulation of translational initiation [GO:0045948]; regulation of carbohydrate metabolic process [GO:0006109]
Q88G86	adhP	PP_3839	21.8405	21.5842	21.1883	22.1228	20.9812	22.1063	21.9782	21.8363	22.0223	NA	0.1991	0.6557	0.8068	Not_Significant	0.4079	0.1648	0.3218	Not_Significant	alcohol dehydrogenase (EC 1.1.1.1)	alcohol dehydrogenase (NAD+) activity [GO:0004022]; zinc ion binding [GO:0008270]
Q88G30		PP_3896	NaN	NaN	NaN	17.8057	16.2799	17.4595	16.5623	17.6574	16.7608	both_in_overexp	NA	NA	NA	NA	NA	NA	NA	NA	Transcriptional regulator, Cro/CI family	DNA binding [GO:0003677]
Q88G28		PP_3898	18.1008	17.1592	16.8163	18.3696	17.1884	18.5908	19.5425	18.9055	18.4909	NA	0.6909	0.2368	0.4488	Not_Significant	1.6209	0.01117	0.07712	Up	Uncharacterized protein
Q88G17		PP_3909	20.3796	18.7238	18.6708	18.8282	18.4745	18.9196	18.5259	19.0426	18.7155	NA	-0.5173	0.362	0.58	Not_Significant	-0.4968	0.3721	0.5405	Not_Significant	Uncharacterized protein
Q88G02		PP_3924	17.837	16.5708	NaN	19.3401	16.1468	19.2943	20.3895	17.1654	19.2345	NA	1.8044	0.1474	0.3439	Not_Significant	2.4738	0.05599	0.1677	Not_Significant	SCP2 domain-containing protein	cytosol [GO:0005829]
Q88FZ9		PP_3927	NaN	NaN	NaN	14.319	NaN	15.2615	NaN	NaN	NaN	only_in_B4	NA	NA	NA	NA	NA	NA	NA	NA	Methyltransferase type 12	methyltransferase activity [GO:0008168]; methylation [GO:0032259]
Q88FY1	nicX	PP_3945	19.0296	17.5023	17.6737	19.0977	18.3909	18.3775	19.2733	17.257	17.6936	NA	0.5535	0.309	0.5241	Not_Significant	0.0061	0.993	0.9973	Not_Significant	2,5-dihydroxypyridine 5,6-dioxygenase (2,5-DHP dioxygenase) (EC 1.13.11.9) (Nicotinate degradation protein X)	2,5-dihydroxypyridine 5,6-dioxygenase activity [GO:0047075]; metal ion binding [GO:0046872]; nicotinate catabolic process [GO:1901848]
Q88FY0	nicR	PP_3946	17.7962	NaN	17.4516	18.2412	18.0318	16.8306	16.9042	17.6442	18.2369	NA	1.416	0.2603	0.4723	Not_Significant	1.3099	0.3011	0.4703	Not_Significant	HTH-type transcriptional repressor NicR (Nicotinate degradation protein R)	DNA binding [GO:0003677]; DNA-binding transcription factor activity [GO:0003700]; catabolic process [GO:0009056]; response to stress [GO:0006950]
Q88FW4		PP_3963	16.6059	17.0224	16.3752	17.1961	16.1279	18.118	17.8573	17.9501	17.7255	NA	0.4796	0.4119	0.6177	Not_Significant	1.1765	0.003933	0.04552	Up	Stress-induced protein
Q88FW0		PP_3968	13.9037	14.2836	14.543	16.5298	16.0343	16.815	16.8958	17.1089	17.1393	NA	2.2162	0.0005784	0.05189	Up	2.8046	3.707e-05	0.01216	Up	histidine kinase (EC 2.7.13.3)	phosphorelay response regulator activity [GO:0000156]; phosphorelay sensor kinase activity [GO:0000155]; protein kinase activator activity [GO:0030295]; osmosensory signaling via phosphorelay pathway [GO:0007234]
Q88FU7		PP_3984	18.9139	17.6406	15.9362	19.7152	18.085	19.5679	19.3985	18.8676	19.3162	NA	1.6258	0.09758	0.2814	Not_Significant	1.6972	0.06288	0.1785	Not_Significant	Transposase
Q88FU4		PP_3988	18.5493	18.169	18.3462	16.314	17.4076	15.7744	16.3561	17.9807	15.2945	NA	-1.8561	0.006655	0.1097	Down	-1.811	0.03632	0.14	Down	ATP-binding protein
Q88FT9	tusD	PP_3993	18.9429	19.2726	18.8418	19.4946	18.797	19.8226	19.2613	18.9406	19.446	NA	0.3523	0.3768	0.5874	Not_Significant	0.1968	0.4733	0.6305	Not_Significant	Sulfur transfer protein complex, TusD subunit	sulfurtransferase complex [GO:1990228]; sulfur carrier activity [GO:0097163]; sulfurtransferase activity [GO:0016783]; tRNA wobble position uridine thiolation [GO:0002143]
Q88FT7		PP_3995	16.984	17.814	17.144	17.8253	15.9966	18.5434	17.7203	17.9072	18.1269	NA	0.1411	0.8432	0.917	Not_Significant	0.6041	0.09448	0.2281	Not_Significant	Sulfurtransferase complex subunit TusB	sulfurtransferase complex [GO:1990228]; tRNA wobble position uridine thiolation [GO:0002143]
Q88FT5		PP_3997	15.8614	18.1091	16.3531	17.4301	14.8358	15.5994	15.829	15.9719	14.394	NA	-0.8194	0.3724	0.5843	Not_Significant	-1.3762	0.1049	0.2441	Not_Significant	Glycosyl transferase	cytosol [GO:0005829]; 1,4-alpha-oligoglucan phosphorylase activity [GO:0004645]; thymidine phosphorylase activity [GO:0009032]; amino acid biosynthetic process [GO:0008652]; pyrimidine nucleobase metabolic process [GO:0006206]
Q88FT3	cysG	PP_3999	18.9789	17.9354	18.074	17.0427	NaN	19.6621	16.0941	16.7898	17.596	NA	-0.8168	0.4284	0.6295	Not_Significant	-1.5028	0.02153	0.114	Down	Siroheme synthase [Includes: Uroporphyrinogen-III C-methyltransferase (Urogen III methylase) (EC 2.1.1.107) (SUMT) (Uroporphyrinogen III methylase) (UROM); Precorrin-2 dehydrogenase (EC 1.3.1.76); Sirohydrochlorin ferrochelatase (EC 4.99.1.4)]	NAD binding [GO:0051287]; precorrin-2 dehydrogenase activity [GO:0043115]; sirohydrochlorin ferrochelatase activity [GO:0051266]; uroporphyrin-III C-methyltransferase activity [GO:0004851]; cobalamin biosynthetic process [GO:0009236]; methylation [GO:0032259]; siroheme biosynthetic process [GO:0019354]
Q88FT2	serS	PP_4000	20.4488	20.8156	20.5908	20.6932	20.8438	20.4074	20.6553	20.5628	20.8163	NA	0.0297	0.9229	0.9641	Not_Significant	0.0598	0.8014	0.8811	Not_Significant	Serine--tRNA ligase (EC 6.1.1.11) (Seryl-tRNA synthetase) (SerRS) (Seryl-tRNA(Ser/Sec) synthetase)	cytoplasm [GO:0005737]; ATP binding [GO:0005524]; serine-tRNA ligase activity [GO:0004828]; selenocysteine biosynthetic process [GO:0016260]; seryl-tRNA aminoacylation [GO:0006434]
Q88FS9	lolA	PP_4003	17.607	18.3018	17.6483	20.5258	19.368	20.2609	20.4211	20.1503	20.1835	NA	2.1992	0.001629	0.09073	Up	2.3993	0.0001418	0.01365	Up	Outer-membrane lipoprotein carrier protein	outer membrane-bounded periplasmic space [GO:0030288]; lipoprotein localization to outer membrane [GO:0044874]; lipoprotein transport [GO:0042953]
Q88FS8	ftsK	PP_4004	14.7779	14.3446	14.4551	13.6282	15.3514	NaN	13.7806	13.6331	NaN	NA	0.2742	0.6305	0.7888	Not_Significant	0.0663	0.9332	0.9573	Not_Significant	DNA translocase FtsK	plasma membrane [GO:0005886]; ATP binding [GO:0005524]; DNA binding [GO:0003677]; cell division [GO:0051301]; chromosome segregation [GO:0007059]
P65117	infA	PP_4007	18.834	19.719	19.6538	20.2168	19.6701	20.3658	20.1058	19.8812	20.0087	NA	0.682	0.124	0.3149	Not_Significant	0.5964	0.1044	0.2434	Not_Significant	Translation initiation factor IF-1	cytosol [GO:0005829]; ribosome binding [GO:0043022]; rRNA binding [GO:0019843]; translation initiation factor activity [GO:0003743]
Q88FS5	clpA	PP_4008	20.2558	20.7053	20.351	20.6006	20.2288	20.2705	20.5258	20.752	20.5821	NA	-0.0707	0.8212	0.9037	Not_Significant	0.1826	0.4695	0.6271	Not_Significant	ATP-dependent serine protease (EC 3.4.21.92)	cytoplasm [GO:0005737]; ATP binding [GO:0005524]; ATP hydrolysis activity [GO:0016887]; serine-type endopeptidase activity [GO:0004252]; cellular response to heat [GO:0034605]; protein unfolding [GO:0043335]; proteolysis [GO:0006508]
Q88FS3	cspD	PP_4010	20.3619	19.8538	19.2175	19.1761	17.7653	17.7021	18.5566	17.9187	15.8468	NA	-1.5965	0.0221	0.142	Down	-2.3703	0.01934	0.1094	Down	Cold shock-like protein CspD	cytosol [GO:0005829]; DNA binding [GO:0003677]; regulation of DNA-templated transcription [GO:0006355]
Q88FS2	icd	PP_4011	20.7957	20.5518	20.1751	21.8747	21.0953	21.556	21.7028	21.2581	21.6113	NA	1.0011	0.02667	0.1527	Up	1.0165	0.00977	0.07113	Up	Isocitrate dehydrogenase [NADP] (EC 1.1.1.42)	isocitrate dehydrogenase (NADP+) activity [GO:0004450]; magnesium ion binding [GO:0000287]; NAD binding [GO:0051287]; glyoxylate cycle [GO:0006097]; tricarboxylic acid cycle [GO:0006099]
Q88FS1	idh	PP_4012	22.1066	22.0393	21.4136	21.6953	20.6972	21.3324	21.3441	20.647	21.2336	NA	-0.6116	0.1664	0.3691	Not_Significant	-0.7782	0.05239	0.1615	Not_Significant	Isocitrate dehydrogenase [NADP] (EC 1.1.1.42) (Oxalosuccinate decarboxylase)	isocitrate dehydrogenase (NADP+) activity [GO:0004450]; metal ion binding [GO:0046872]; glyoxylate cycle [GO:0006097]; tricarboxylic acid cycle [GO:0006099]
Q88FS0	nudJ	PP_4013	18.294	18.4558	17.6023	16.9767	17.7005	18.4177	18.3009	17.2419	18.0623	NA	-0.4191	0.4046	0.6136	Not_Significant	-0.249	0.55	0.6929	Not_Significant	Phosphatase NudJ (EC 3.6.1.-)	nucleoside diphosphate phosphatase activity [GO:0017110]; ribonucleoside triphosphate phosphatase activity [GO:0017111]; thiamine diphosphate phosphatase activity [GO:0004787]
Q88FR9	mnmA	PP_4014	18.7634	19.0216	18.0805	18.7237	18.1706	18.9177	18.4942	17.6111	18.4911	NA	-0.0178	0.9647	0.9848	Not_Significant	-0.4231	0.3174	0.4863	Not_Significant	tRNA-specific 2-thiouridylase MnmA (EC 2.8.1.13)	cytoplasm [GO:0005737]; ATP binding [GO:0005524]; tRNA binding [GO:0000049]; tRNA-uridine 2-sulfurtransferase activity [GO:0103016]; tRNA wobble position uridine thiolation [GO:0002143]
Q88FR7	purB	PP_4016	20.7864	20.5635	20.3619	20.2129	19.489	19.9363	20.0249	20.3933	19.7862	NA	-0.6912	0.07624	0.2449	Not_Significant	-0.5025	0.1088	0.2498	Not_Significant	Adenylosuccinate lyase (ASL) (EC 4.3.2.2) (Adenylosuccinase)	cytosol [GO:0005829]; (S)-2-(5-amino-1-(5-phospho-D-ribosyl)imidazole-4-carboxamido) succinate lyase (fumarate-forming) activity [GO:0070626]; N6-(1,2-dicarboxyethyl)AMP AMP-lyase (fumarate-forming) activity [GO:0004018]; 'de novo' AMP biosynthetic process [GO:0044208]; 'de novo' IMP biosynthetic process [GO:0006189]
Q88FR6		PP_4017	18.8867	18.7845	17.7625	17.0732	15.4125	NaN	17.3599	17.5688	16.6249	NA	-1.9689	0.01333	0.119	Down	-1.2934	0.02278	0.1166	Down	JmjC domain-containing protein	2-oxoglutarate-dependent dioxygenase activity [GO:0016706]
Q88FQ8	nudC	PP_4029	19.7256	19.3161	18.1139	19.9213	19.8429	18.5902	18.5226	19.1772	20.2754	NA	0.3996	0.5124	0.7048	Not_Significant	0.2732	0.6694	0.7806	Not_Significant	NAD-capped RNA hydrolase NudC (DeNADding enzyme NudC) (EC 3.6.1.-) (NADH pyrophosphatase) (EC 3.6.1.22)	cytosol [GO:0005829]; magnesium ion binding [GO:0000287]; manganese ion binding [GO:0030145]; NAD+ diphosphatase activity [GO:0000210]; NADH pyrophosphatase activity [GO:0035529]; RNA NAD-cap (NMN-forming) hydrolase activity [GO:0110153]; zinc ion binding [GO:0008270]; NAD catabolic process [GO:0019677]; NADH metabolic process [GO:0006734]; NADP catabolic process [GO:0006742]
Q88FQ4	rnz	PP_4033	19.5219	19.5707	17.7599	20.6067	20.2105	20.6963	18.383	20.7043	20.1287	NA	1.5537	0.02859	0.1591	Up	0.7879	0.3489	0.5183	Not_Significant	Ribonuclease Z (RNase Z) (EC 3.1.26.11) (tRNA 3 endonuclease) (tRNase Z)	3'-tRNA processing endoribonuclease activity [GO:0042781]; zinc ion binding [GO:0008270]
Q88FQ3	hyuC	PP_4034	20.186	20.6398	20.2951	21.2815	20.6117	21.181	21.353	21.2396	21.2187	NA	0.6511	0.09277	0.2769	Not_Significant	0.8968	0.008384	0.06667	Not_Significant	N-carbamoyl-beta-alanine amidohydrolase/allantoine amidohydrolase 2 (EC 3.5.1.6, EC 3.5.3.9)	allantoate deiminase activity [GO:0047652]; beta-ureidopropionase activity [GO:0003837]; metal ion binding [GO:0046872]
Q88FQ2	pydP	PP_4035	14.5672	13.0333	NaN	NaN	NaN	NaN	NaN	NaN	NaN	only_in_con	NA	NA	NA	NA	NA	NA	NA	NA	PydP transporter, NCS1 nucleoside transporter family	plasma membrane [GO:0005886]; nucleobase transmembrane transporter activity [GO:0015205]
A0A140FWK2	pydB	PP_4036	23.0178	23.2192	22.9761	23.8825	23.039	23.7327	23.7245	23.3968	23.6935	NA	0.4804	0.2044	0.4128	Not_Significant	0.5339	0.05677	0.1688	Not_Significant	D-hydantoinase/dihydropyrimidinase (EC 3.5.2.2)	cytosol [GO:0005829]; dihydropyrimidinase activity [GO:0004157]
Q88FQ1	pydX	PP_4037	21.1495	20.8583	20.5718	21.5998	20.525	21.0413	21.6685	21.3392	21.5024	NA	0.1955	0.6278	0.7888	Not_Significant	0.6435	0.04501	0.1514	Not_Significant	dihydrouracil dehydrogenase (NAD(+)) (EC 1.3.1.1) (Dihydrothymine dehydrogenase) (Dihydrouracil dehydrogenase)	iron-sulfur cluster binding [GO:0051536]; oxidoreductase activity [GO:0016491]
Q88FQ0	pydA	PP_4038	20.76	20.7892	20.6871	20.874	20.2356	21.1481	21.2637	21.4711	21.1978	NA	0.0071	0.984	0.9925	Not_Significant	0.5654	0.03806	0.1413	Not_Significant	dihydrouracil dehydrogenase (NAD(+)) (EC 1.3.1.1) (Dihydrothymine dehydrogenase) (Dihydrouracil dehydrogenase)	cytoplasm [GO:0005737]; iron-sulfur cluster binding [GO:0051536]; metal ion binding [GO:0046872]; oxidoreductase activity, acting on the CH-CH group of donors [GO:0016627]
Q88FP6	gntZ	PP_4043	19.2958	19.1928	18.9426	19.8177	19.4222	19.9333	19.8165	19.9686	19.6193	NA	0.5806	0.1007	0.2843	Not_Significant	0.6577	0.03053	0.1304	Not_Significant	6-phosphogluconate dehydrogenase, decarboxylating (EC 1.1.1.44)	NADP binding [GO:0050661]; phosphogluconate dehydrogenase (decarboxylating) activity [GO:0004616]; D-gluconate metabolic process [GO:0019521]; organic acid catabolic process [GO:0016054]; pentose-phosphate shunt [GO:0006098]
Q88FN8	treZ	PP_4051	16.9156	17.2644	17.3034	15.5095	17.2483	15.6088	15.0034	17.2299	16.5304	NA	-1.0389	0.09316	0.2771	Not_Significant	-0.9065	0.1703	0.3274	Not_Significant	Malto-oligosyltrehalose trehalohydrolase (MTHase) (EC 3.2.1.141) (4-alpha-D-((1->4)-alpha-D-glucano)trehalose trehalohydrolase) (Maltooligosyl trehalose trehalohydrolase)	cytoplasm [GO:0005737]; 4-alpha-D-(1->4)-alpha-D-glucanotrehalose trehalohydrolase activity [GO:0033942]; trehalose biosynthetic process [GO:0005992]
[truncated: 539 more rows]

## Sheet: ONF
Majority protein IDs	Gene Names (primary)	Gene Names (ordered locus)	OF_Con_01	OF_Con_02	OF_Con_03	OF_pCrcY_01	OF_pCrcY_02	OF_pCrcY_03	OF_pCrcZ_01	OF_pCrcZ_02	OF_pCrcZ_03	exclusiveness	logFC_OF_pCrcY__vs__OF_Con	P.Value_OF_pCrcY__vs__OF_Con	adj.P.Val_OF_pCrcY__vs__OF_Con	significance_OF_pCrcY_vs_OF_Con_t-test	logFC_OF_pCrcZ__vs__OF_Con	P.Value_OF_pCrcZ__vs__OF_Con	adj.P.Val_OF_pCrcZ__vs__OF_Con	significance_OF_pCrcZ_vs_OF_Con_t-test	Protein names	Gene Ontology (GO)
[truncated: 1,682 more rows]

[truncated: 1 more sheets: ONL]
